# Supplementary material for: Culture and Metagenomic Insights into the Ear Microbiota in Dogs with Healthy Ears and Otitis Externa
Source: Vet Sci. 2026 Mar 6;13(3):250. doi: 10.3390/vetsci13030250 (PMC13030325; doi:10.3390/vetsci13030250)
Supplement: Supplementary file 1 [file vetsci-13-00250-s001.zip]

Archive with 12 entries (12 files):
- Figure S1.png
- Figure S2.png
- Figure S3.png
- Figure S4.png
- Table S1.pdf
- Table S2.pdf
- Table S3.xlsx
- Table S4.xlsx
- Table S5.xlsx
- Table S6.xlsx
- Table S7.xlsx
- Table S8.xlsx
