# Supplementary material for: Culture and Metagenomic Insights into the Ear Microbiota in Dogs with Healthy Ears and Otitis Externa
Source: Vet Sci. 2026 Mar 6;13(3):250. doi: 10.3390/vetsci13030250 (PMC13030325; doi:10.3390/vetsci13030250)
Supplement: Supplementary file 1 [file vetsci-13-00250-s001.zip › Table S3.xlsx]

## Sheet: Table S2
Table S3. Species-level relative abundance matrix derived from shotgun metagenomic sequencing
	H1	H2	H3	H4	H5	O1	O2	O3	O4	O5
[Actinomadura] parvosata	0	0.00512912574051753	0	0	0	0	0	0	0	0
[Clostridium] hylemonae	0.000120038028047285	0	0	0.000135953744651677	0	0	0	0	0	0
[Clostridium] innocuum	0.00118037394246497	0	0.0198767640628106	0.00132069351947343	0.0134997401300025	0.000382747283451156	0	0.00665433396771317	0.000445791726105563	0
[Clostridium] scindens	0.0584985323350437	0.000641140717564691	0.00496919101570264	0.0625193005762497	0	0	0	0	0	0
[Clostridium] symbiosum	0.275227191974418	0	0	0.377077421773186	0.00134997401300025	0	0	0	0.000891583452211127	0
[Eubacterium] hominis	0.00068021549226795	0	0	0.000660346759736716	0	0	0	0	0	0
[Haemophilus] ducreyi	4.00126760157618e-05	0	0	0	0	0	0	0	0	0
[Mycobacterium] burgundiense	0	0	0.0546611011727291	0.000330173379868358	0	0	0	0	0.00178316690442225	0
[Mycobacterium] wendilense	0	0.000641140717564691	0	0	0.00472490904550087	0	0	0	0.00624108416547789	0
[Ruminococcus] lactaris	0.000600190140236427	0.000641140717564691	0	0.000699190686780052	0.000674987006500125	0	0	0	0	0
[Ruminococcus] torques	0.0324102675727671	0	0	0.0349983782660459	0.005399896052001	0	0	0	0	0
Abiotrophia defectiva	2.00063380078809e-05	0	0.0596302921884317	0	0.222745712145041	0.000382747283451156	0.231481481481481	0	0.00178316690442225	0
Abyssalbus ytuae	0	0	0	0	0.000674987006500125	0	0	0	0	0
Acanthamoeba castellanii medusavirus	0	0	0	0	0.000674987006500125	0	0	0	0	0
Aceticella autotrophica	8.00253520315236e-05	0	0	1.94219635216681e-05	0.000674987006500125	0	0	0	0	0
Acetivibrio clariflavus	2.00063380078809e-05	0	0	0	0	0	0	0	0	0
Acetivibrio saccincola	0	0	0	1.94219635216681e-05	0	0	0	0	0	0
Acetivibrio thermocellus	0.000100031690039404	0	0	0	0	0	0	0	0	0
Acetoanaerobium sticklandii	2.00063380078809e-05	0	0	0	0	0	0	0	0	0
Acetobacter orientalis	0	0	0	0	0.00404992203900075	0	0	0	0	0
Acetobacter persici	0	0	0	0	0	0	0	0.00133086679354263	0	0
Acetobacter senegalensis	0	0.00128228143512938	0	0	0	0	0	0	0	0
Acetobacter vaccinii	0	0	0	0	0.000674987006500125	0	0	0	0	0
Acetobacterium malicum	0	0.00128228143512938	0	0	0	0	0	0	0	0
Acetobacterium sp. KB-1	0.000140044366055166	0	0	3.88439270433362e-05	0	0	0	0	0	0
Acetobacterium wieringae	0	0.000641140717564691	0	0	0	0	0	0	0	0
Acholeplasma brassicae	0	0.000641140717564691	0	0	0	0	0	0	0	0
Acholeplasma hippikon	0	0	0	1.94219635216681e-05	0	0	0	0	0	0
Acholeplasma laidlawii	0	0.000641140717564691	0	0	0.000674987006500125	0	0	0	0	0
Achromobacter deleyi	0	0	0	0	0	0	0	0	0.00579529243937233	0
Achromobacter denitrificans	0	0.000641140717564691	0.0149075730471079	0	0	0	0	0.00798520076125581	0	0
Achromobacter insolitus	0.00022006971808669	0	0.00993838203140529	0.000174797671695013	0	0	0	0.00931606755479844	0	0.00172462855812429
Achromobacter marplatensis	0.000540171126212784	0.00128228143512938	0.0198767640628106	0.000330173379868358	0.00134997401300025	0	0	0.0226247354902248	0.00356633380884451	0.00215578569765537
Achromobacter mucicolens	0	0	0	0	0	0	0	0	0.0111447931526391	0
Achromobacter pestifer	0	0.00128228143512938	0	0.00104878603017008	0	0	0	0	0	0.00301809997671751
Achromobacter seleniivolatilans	0	0	0.00496919101570264	0	0	0	0	0	0	0
Achromobacter sp. B7	0	0	0	0	0	0	0	0	0.00178316690442225	0
Achromobacter sp. E1	0	0	0	0	0	0	0	0.0519038049481627	0	0
Achromobacter sp. ES-001	0	0	0	0	0	0	0	0	0.00534950071326676	0
Achromobacter sp. JD417	0	0.00256456287025876	0	0	0	0	0	0	0.00356633380884451	0
Achromobacter sp. MFA1 R4	0	0	0	0	0	0	0	0	0.00178316690442225	0
Achromobacter spanius	0	0.00192342215269407	0	0.000427283197476698	0.010799792104002	0	0	0.0159704015225116	0.260342368045649	0
Achromobacter xylosoxidans	0.000620196478244308	0.00256456287025876	0.0944146292983502	0.000757456577345056	0.00337493503250062	0	0	0.0372642702191938	0.00891583452211127	0
Acidaminococcus fermentans	0.00622197112045096	0	0	0.00891468125644566	0	0	0	0	0	0
Acidaminococcus intestini	0.0232673711031655	0	0	0.0285697083403738	0	0	0	0	0	0
Acidaminococcus timonensis	0.110495004817526	0	0	0.157842297540597	0	0	0	0	0.00133737517831669	0
Acidianus brierleyi	0	0.000641140717564691	0	0	0	0	0	0	0	0
Acidianus hospitalis	6.00190140236427e-05	0	0	0	0	0	0	0	0	0
Acididesulfobacillus acetoxydans	0	0	0	1.94219635216681e-05	0	0	0	0	0	0
Acidihalobacter ferrooxydans	2.00063380078809e-05	0	0	0	0	0	0	0	0	0
Acidilutibacter cellobiosedens	0	0	0	3.88439270433362e-05	0	0	0	0	0	0
Acidiphilium multivorum	0	0	0	0	0	0	0	0	0	0.00129347141859322
Acidipropionibacterium acidipropionici	0	0.00320570358782346	0	0	0	0	0	0	0.00222895863052782	0
Acidipropionibacterium virtanenii	2.00063380078809e-05	0	0	1.94219635216681e-05	0	0	0	0	0	0
Acidithiobacillus ferriphilus	2.00063380078809e-05	0	0	0	0	0	0	0	0	0
Acidithiobacillus sp. M4-SHS-6	2.00063380078809e-05	0	0	0	0	0	0	0	0	0
Acidithiobacillus sulfuriphilus	0	0	0	0	0	0	0	0	0.000445791726105563	0
Acidothermus cellulolyticus	0	0	0	0	0.000674987006500125	0	0	0	0	0
Acidovorax carolinensis	0	0.0121816736337291	0	0	0.0890982848580165	0	0	0	0.0414586305278174	0
Acidovorax delafieldii	0	0.00384684430538815	0	0	0	0	0	0	0	0
Acidovorax facilis	0	0.0282101915728464	0.0397535281256211	0.000174797671695013	0.0114747791105021	0.000765494566902311	0	0	0.0312054208273894	0
Acidovorax radicis	0	0	0	7.76878540866725e-05	0	0	0	0	0.00312054208273894	0
Acidovorax sacchari	0	0	0	0	0	0	0	0.0425877373933643	0	0
Acidovorax sp.	0	0.00384684430538815	0	0.000174797671695013	0.00404992203900075	0	0	0.00798520076125581	0.0200606276747504	0
Acidovorax sp. 1608163	0	0.000641140717564691	0	0	0	0	0	0	0	0
Acidovorax sp. A79	0	0.00512912574051753	0	0	0.0026999480260005	0	0	0	0.0138195435092725	0
Acidovorax sp. BLS4	0	0	0	0.000116531781130009	0	0	0	0	0.0120363766048502	0
Acidovorax sp. DW039	0	0.00320570358782346	0	0	0	0	0	0	0	0
Acidovorax sp. FHTAMBA	0	0.0307747544431052	0	0.000582658905650043	0.00742485707150137	0	0	0	0.0249643366619116	0
Acidovorax sp. GBBC 1281	0	0	0	0	0.00674987006500125	0	0	0	0.00668687589158345	0
Acidovorax sp. JMULE5	0	0.018593080809376	0	0	0	0	0	0	0.00713266761768902	0
Acidovorax sp. KKS102	0	0.016669658656682	0	0	0.0168746751625031	0	0	0	0	0
Acidovorax sp. M14	0	0.00448798502295284	0	0	0	0	0	0	0	0
Acidovorax sp. M2(2025)	0	0	0	0	0	0	0	0	0.00267475035663338	0
Acidovorax sp. RAC01	0	0.00128228143512938	0	0	0	0	0	0	0.00802425106990014	0
Acidovorax sp. SDU_ACID1	0	0	0	0	0	0	0	0	0.0182774607703281	0
Acidovorax sp. T1	0	0.00512912574051753	0	0	0.0195746231885036	0	0	0	0.0254101283880171	0
Acidovorax temperans	0	0.274408227117688	0.144106539455377	0	0.0627737916045116	0.00459296740141387	0	0	0.024518544935806	0
Aciduricibacillus chroicocephali	2.00063380078809e-05	0	0	0	0	0	0	0	0	0
Acinetobacter baumannii	0.000200063380078809	0.0282101915728464	0	0.000738034613823388	0.520414982011596	0.0107169239366324	0	0	0.0178316690442225	0
Acinetobacter bereziniae	0	0	0	0	0.000674987006500125	0	0	0	0.00222895863052782	0
Acinetobacter bohemicus	2.00063380078809e-05	0.00256456287025876	0	1.94219635216681e-05	0.00742485707150137	0	0	0.00133086679354263	0.000891583452211127	0.000431157139531073
Acinetobacter bouvetii	0	0	0	0	0.00134997401300025	0	0	0	0.000891583452211127	0
Acinetobacter calcoaceticus	0	0.000641140717564691	0	1.94219635216681e-05	0.00337493503250062	0	0	0	0.00401212553495007	0
Acinetobacter chinensis	4.00126760157618e-05	0	0	0	0.0222745712145041	0	0	0	0	0.000862314279062147
Acinetobacter colistiniresistens	0	0	0	0	0.000674987006500125	0	0	0	0	0
Acinetobacter corruptisaponis	0	0	0	0	0.000674987006500125	0	0	0	0	0
Acinetobacter cumulans	0	0.000641140717564691	0	0	0	0	0	0	0	0
Acinetobacter defluvii	0	0.00128228143512938	0	0	0.000674987006500125	0	0	0	0	0
Acinetobacter equi	0	0	0	1.94219635216681e-05	0	0	0	0	0	0
Acinetobacter gandensis	0	0.00512912574051753	0	0	0.016199688156003	0	0	0	0.00222895863052782	0
Acinetobacter guillouiae	0	0.00641140717564691	0	0	0	0	0	0	0	0
Acinetobacter haemolyticus	0.000100031690039404	0	0	5.82658905650043e-05	0.048599064468009	0	0	0.0039926003806279	0	0
Acinetobacter indicus	2.00063380078809e-05	0.0153873772215526	0.0347843371099185	9.71098176083406e-05	0.0195746231885036	0	0	0	0.0106990014265335	0
Acinetobacter johnsonii	0.000460145774181261	0.025004487985023	0.0745378652355397	0.00114589584777842	0.236245452275044	0.00306197826760925	0.297619047619048	0.00798520076125581	0.0352175463623395	0.0155216570231186
Acinetobacter junii	4.00126760157618e-05	0	0	0	0.0195746231885036	0	0	0	0	0
Acinetobacter lwoffii	0.00784248449908931	0.0641140717564691	0.591333730868615	0.0102159528123974	20.3798826872583	0.191373641725578	0.496031746031746	0.02528646907731	0.298234664764622	0
Acinetobacter nosocomialis	0	0	0	0	0.000674987006500125	0	0	0	0	0
Acinetobacter piscicola	0	0.000641140717564691	0	3.88439270433362e-05	0.00404992203900075	0	0	0	0	0
Acinetobacter pittii	0	0	0	7.76878540866725e-05	0.0411742073965076	0	0.0992063492063492	0	0.00222895863052782	0
Acinetobacter portensis	0	0.00256456287025876	0	0	0.00607488305850112	0	0	0	0	0
Acinetobacter pseudolwoffii	0	0.232734080475983	0.447227191413238	0.00149549119116844	0.155247011495029	0	0	0	0.147557061340942	0
Acinetobacter radioresistens	0	0.00448798502295284	0	5.82658905650043e-05	0.0438741554225081	0	0	0	0.00891583452211127	0
Acinetobacter schindleri	2.00063380078809e-05	0.00320570358782346	0.00993838203140529	0.000582658905650043	0.125547583209023	0	0	0	0.0592902995720399	0
Acinetobacter seifertii	0	0	0	1.94219635216681e-05	0.0141747271365026	0	0	0	0	0
Acinetobacter septicus	0	0	0	0	0.0148497141430027	0	0	0	0	0
Acinetobacter soli	0	0	0	0	0.00134997401300025	0	0	0.00133086679354263	0.000891583452211127	0
Acinetobacter sp.	0	0.000641140717564691	0	0	0	0	0	0	0	0.00129347141859322
Acinetobacter sp. 10FS3-1	2.00063380078809e-05	0.00320570358782346	0	0	0.00674987006500125	0	0	0	0.00267475035663338	0
Acinetobacter sp. 8_A20231192	0	0.0282101915728464	0	0	0	0	0	0	0	0
Acinetobacter sp. A1-4-2	4.00126760157618e-05	0	0	0	0	0	0	0	0	0
Acinetobacter sp. A2	0	0.0666786346267279	0.0149075730471079	1.94219635216681e-05	0.0229495582210042	0.00306197826760925	0	0	0	0
Acinetobacter sp. ACNIH1	0.000100031690039404	0	0	0	0.0236245452275044	0	0	0	0	0
Acinetobacter sp. ACNIH2	0	0	0	0	0.00202496101950037	0	0	0	0	0
Acinetobacter sp. ASP199	0	0	0	0	0.0026999480260005	0	0	0	0	0
Acinetobacter sp. Colony158	0	0	0	0	0.00134997401300025	0	0	0	0	0
Acinetobacter sp. CS-2	0	0	0	0	0.0296994282860055	0	0	0	0.00312054208273894	0
Acinetobacter sp. F9	0	0.0275690508552817	0	0.000116531781130009	0.0337493503250062	0	0	0	0.0106990014265335	0
Acinetobacter sp. FDAARGOS_493	0	0	0	0.000893410321996733	0	0	0	0	0	0
Acinetobacter sp. FDAARGOS_724	0	0	0	0	0.0654737396305121	0	0	0	0	0
Acinetobacter sp. FL	0	0	0	0	0	0	0	0	0.00312054208273894	0
Acinetobacter sp. KS-LM10	2.00063380078809e-05	0.0461621316646578	0	0	0.000674987006500125	0	0	0	0.00133737517831669	0
Acinetobacter sp. LoGeW2-3	0	0	0	0	0.00472490904550087	0	0	0	0	0
Acinetobacter sp. M131	0	0	0	0	0	0	0	0	0.0784593437945792	0
Acinetobacter sp. NCu2D-2	0	0	0	0	0.000674987006500125	0	0	0	0	0
Acinetobacter sp. NEB 394	0	0	0	5.82658905650043e-05	0.0128247531235024	0	0	0	0	0
Acinetobacter sp. NEB149	0.000400126760157618	0	0	0.000369017306911694	0.235570465268544	0.00267923098415809	0	0	0.00579529243937233	0
Acinetobacter sp. P1332	0	0	0	0	0.0202496101950037	0	0	0	0	0
Acinetobacter sp. PC34	0	0	0	0	0.0195746231885036	0	0	0	0	0
Acinetobacter sp. PK01	0	0	0	0	0	0	0	0	0.00178316690442225	0
Acinetobacter sp. SCLZS86	0	0.00256456287025876	0	0	0.0080998440780015	0	0	0	0	0
Acinetobacter sp. SH20PTE14	0	0	0	0	0	0	0	0	0.00312054208273894	0
Acinetobacter sp. SWBY1	0	0.00833482932834098	0	0.000135953744651677	0.005399896052001	0	0	0	0	0
Acinetobacter sp. TAC-1	0	0.00128228143512938	0	0	0	0	0	0	0	0
Acinetobacter sp. TGL-Y2	2.00063380078809e-05	0.00256456287025876	0	0	0.0026999480260005	0	0	0	0.0218437945791726	0
Acinetobacter sp. TTH0-4	4.00126760157618e-05	0.0256456287025876	0	1.94219635216681e-05	0.0229495582210042	0	0	0.00266173358708527	0.41904422253923	0
Acinetobacter sp. WCHA45	0	0	0	1.94219635216681e-05	0	0	0	0	0	0
Acinetobacter sp. WCHA55	0	0.000641140717564691	0	1.94219635216681e-05	0.00202496101950037	0	0	0	0	0
Acinetobacter sp. WCHAc010034	0	0	0	0	0.00134997401300025	0	0	0	0	0
Acinetobacter sp. WY4	0.000120038028047285	0	0	0.000388439270433362	0.304419139931556	0.00267923098415809	0	0	0.00312054208273894	0
Acinetobacter sp. YH12068_T	0	0	0	0	0.0026999480260005	0	0	0	0	0
Acinetobacter sp. YH16040_T	0	0	0	1.94219635216681e-05	0.00674987006500125	0	0	0	0	0
Acinetobacter sp. YH16056_T	0	0	0	0	0	0	0	0	0.00222895863052782	0
Acinetobacter sp. YT-02	0	0	0	0	0	0	0	0	0.000445791726105563	0
Acinetobacter sp. YWS30-1	0	0.00192342215269407	0	0	0.00674987006500125	0	0	0	0	0
Acinetobacter sp. Z1	0	0	0	0	0.00134997401300025	0	0	0	0	0
Acinetobacter suaedae	0	0.00256456287025876	0	0	0	0	0	0	0	0
Acinetobacter terrestris	0	0.00448798502295284	0	1.94219635216681e-05	0.00134997401300025	0	0	0	0.00668687589158345	0
Acinetobacter thermotolerans	0	0	0	0	0.0128247531235024	0	0	0	0.000445791726105563	0
Acinetobacter towneri	4.00126760157618e-05	0.0128228143512938	0	3.88439270433362e-05	0.0607488305850112	0	0.330687830687831	0	0.00445791726105564	0
Acinetobacter ursingii	0	0.00128228143512938	0	0	0.0202496101950037	0	0	0.0039926003806279	0	0
Acinetobacter variabilis	4.00126760157618e-05	0.00384684430538815	0	0.000155375708173345	0.123522622189523	0.00153098913380462	0	0	0.0263017118402282	0
Acinetobacter venetianus	0	0	0	0	0.000674987006500125	0	0	0	0	0
Acinetobacter vivianii	0	0	0	1.94219635216681e-05	0	0	0	0	0.00133737517831669	0
Acinetobacter wanghuae	0	0	0	0	0.00134997401300025	0	0	0	0	0
Acinetobacter wuhouensis	0	0	0	0	0.000674987006500125	0	0	0	0.00222895863052782	0
Actimicrobium sp. CCC2.4	0	0	0	0	0.000674987006500125	0	0	0	0	0
Actinacidiphila glaucinigra	0	0	0	3.88439270433362e-05	0.0026999480260005	0	0	0	0	0
Actinacidiphila reveromycinica	0	0	0	0	0	0	0	0.0039926003806279	0	0
Actinacidiphila sp. ITFR-21	0	0	0	0	0.00202496101950037	0	0	0	0	0
Actinoallomurus sp. CA-150999	0	0	0	3.88439270433362e-05	0	0	0	0	0	0
Actinoallomurus sp. NBC_01490	0	0	0	1.94219635216681e-05	0	0	0	0	0	0
Actinoalloteichus hoggarensis	0	0.000641140717564691	0	0	0.000674987006500125	0	0	0	0	0
Actinoalloteichus hymeniacidonis	0	0.00128228143512938	0	0	0	0	0	0	0	0
Actinoalloteichus sp. AHMU CJ021	0	0.0108993921985997	1.02862254025045	0	0.00742485707150137	0	0	0	0.0869293865905849	0
Actinobacillus delphinicola	0	0	0	3.88439270433362e-05	0	0	0	0	0	0
Actinobacillus genomosp. 1	0	0	0	0	0	0	0	0.00133086679354263	0	0.00215578569765537
Actinobacillus pleuropneumoniae	0	0	0	0	0.00202496101950037	0	0	0	0	0
Actinobacillus succinogenes	0	0	0	0	0	0	0	0	0	0.000431157139531073
Actinocatenispora thailandica	0	0	0	0	0	0.000382747283451156	0	0	0	0
Actinokineospora auranticolor	0	0	0	0	0	0	0	0.00133086679354263	0.000891583452211127	0
Actinokineospora sp. G85	0	0	0	0	0.00202496101950037	0	0	0	0.000891583452211127	0
Actinokineospora sp. UTMC 2448	0	0	0	0	0	0	0	0.00266173358708527	0	0
Actinomadura madurae	0	0	0	0	0.00202496101950037	0	0	0	0	0
Actinomadura nitritigenes	2.00063380078809e-05	0	0	0	0	0	0	0	0.00534950071326676	0
Actinomadura sp. NAK00032	0	0	0	0	0.0026999480260005	0	0	0	0	0
Actinomadura sp. WMMB 499	2.00063380078809e-05	0	0.0198767640628106	0.000135953744651677	0	0	0	0	0.000891583452211127	0
Actinomarinicola tropica	0	0.00192342215269407	0.00993838203140529	5.82658905650043e-05	0.00607488305850112	0	0	0	0.0187232524964337	0
Actinomyces capricornis	0	0	0	0	0	0.000382747283451156	0	0.0039926003806279	0	0.00560504281390396
Actinomyces howellii	0	0	0	0	0.000674987006500125	0.000382747283451156	0	0	0.000445791726105563	0
Actinomyces israelii	6.00190140236427e-05	0	0.00496919101570264	0	0.0134997401300025	0	0	0	0.00133737517831669	0
Actinomyces johnsonii	0	0	0.00496919101570264	0	0.00607488305850112	0	0	0	0	0
Actinomyces massiliensis	0.000120038028047285	0	0	0.000135953744651677	0.21802080309954	0.000765494566902311	0.0330687830687831	0.0226247354902248	0.00312054208273894	0
Actinomyces naeslundii	0.000200063380078809	0	0.0944146292983502	3.88439270433362e-05	0.137022362319525	0.000382747283451156	0	0.0039926003806279	0.00802425106990014	0.00344925711624859
Actinomyces oris	0.000340107746133975	0.00192342215269407	0	0.000271907489303354	1.22442642979123	0.0260268152746786	3.73677248677249	0.0918298087544418	0.0164942938659059	0
Actinomyces pacaensis	0	0	0	0	0.00337493503250062	0	0	0.00133086679354263	0	0.00991661420921469
Actinomyces respiraculi	2.00063380078809e-05	0	0.00496919101570264	0	0.000674987006500125	0	0	0	0.000445791726105563	0
Actinomyces slackii	0	0	0	0	0	0	0	0	0	0.000862314279062147
Actinomyces sp. HMT 175	6.00190140236427e-05	0	0	3.88439270433362e-05	0.0134997401300025	0	0	0.0039926003806279	0.00267475035663338	0
Actinomyces sp. HMT897	4.00126760157618e-05	0	0	3.88439270433362e-05	0.005399896052001	0	0	0	0	0
Actinomyces sp. oral taxon 169	0.000100031690039404	0	0	0.000233063562260017	0.0310494022990057	0.000382747283451156	0	0.00532346717417054	0	0
Actinomyces sp. oral taxon 171	0	0	0.0149075730471079	1.94219635216681e-05	0.0276744672665051	0	0	0.00266173358708527	0	0
Actinomyces sp. oral taxon 414	0.000300095070118213	0	0.0298151460942159	0.000213641598738349	0.43401664517958	0.000382747283451156	0.0330687830687831	0.0039926003806279	0.00267475035663338	0
Actinomyces sp. oral taxon 897	0	0	0	0	0.0080998440780015	0	0	0	0	0
Actinomyces trachealis	0	0	0	0	0.000674987006500125	0	0	0	0	0
Actinomyces viscosus	0	0	0.0447227191413238	0	0.0735735837085136	0	0	0	0	0
Actinomyces weissii	2.00063380078809e-05	0.0102582514810351	0	0	0.0026999480260005	0	0	0.00266173358708527	0	0.0263005855113955
Actinomycetospora sp. CA-053990	0	0	0.0248459550785132	9.71098176083406e-05	0.0114747791105021	0	0	0.00266173358708527	0.0338801711840228	0
Actinomycetospora sp. CA-084318	0	0	0	7.76878540866725e-05	0.00134997401300025	0	0	0.00266173358708527	0.00133737517831669	0.00129347141859322
Actinomycetospora sp. CA-101289	0	0.000641140717564691	0.0546611011727291	0.000213641598738349	0.00877483108450162	0	0	0.0106469343483411	0.0628566333808844	0
Actinomycetospora sp. NBC_00405	2.00063380078809e-05	0	0	0	0.0080998440780015	0	0	0.00266173358708527	0.0468081312410842	0
Actinoplanes derwentensis	0	0	0	5.82658905650043e-05	0	0	0	0	0.00445791726105564	0
Actinoplanes friuliensis	0	0	0.0298151460942159	0.000174797671695013	0	0	0	0	0.0049037089871612	0
Actinoplanes ianthinogenes	0	0	0	0	0	0	0	0	0.0205064194008559	0
Actinoplanes missouriensis	0	0	0	0	0.00742485707150137	0	0	0	0.0098074179743224	0
Actinoplanes sichuanensis	0	0	0	0	0	0	0	0	0.0049037089871612	0
Actinoplanes sp. CA-015351	0	0	0	0.000213641598738349	0	0	0	0	0.00222895863052782	0
Actinoplanes sp. CA-030573	0	0	0	5.82658905650043e-05	0	0	0	0	0.00445791726105564	0
Actinoplanes sp. CA-051413	4.00126760157618e-05	0	0	5.82658905650043e-05	0.0134997401300025	0	0	0.0106469343483411	0.0312054208273894	0.00129347141859322
Actinoplanes sp. CA-142083	0	0	0	0	0	0	0	0	0.00579529243937233	0
Actinoplanes sp. CA-252034	0	0	0	0	0.010799792104002	0	0	0	0	0
Actinoplanes sp. L3-i22	0	0	0	0.000174797671695013	0	0	0	0	0.00356633380884451	0
Actinoplanes sp. N902-109	0	0	0	5.82658905650043e-05	0.00202496101950037	0	0	0	0.00178316690442225	0
Actinoplanes sp. NBC_00393	0	0	0	0	0	0	0	0	0.0049037089871612	0
Actinoplanes sp. OR16	0	0	0	0	0.00404992203900075	0	0	0	0.00624108416547789	0
Actinopolymorpha singaporensis	0	0	0	0	0.000674987006500125	0	0	0	0	0
Actinospongicola halichondriae	0	0	0.0248459550785132	1.94219635216681e-05	0.0026999480260005	0	0	0.00133086679354263	0.000445791726105563	0
Actinosynnema pretiosum	0	0	0	0	0	0	0	0.00266173358708527	0	0
Actinotalea sp. JY-7876	0	0	0	0	0	0	0	0	0.010253209700428	0
Actinotignum timonense	2.00063380078809e-05	0	0	9.71098176083406e-05	0	0	0	0	0	0
Actinotignum urinale	0.000160050704063047	0	0	1.94219635216681e-05	0	0	0	0	0	0
Actomonas aquatica	0	0	0	3.88439270433362e-05	0	0	0	0	0	0
Acutalibacter muris	0.000460145774181261	0	0	0.000330173379868358	0	0	0	0	0	0
Acuticoccus sp.	0	0.000641140717564691	0	0	0	0	0	0	0	0
Acuticoccus sp. MNP-M23	0	0	0	0	0	0	0	0	0.000445791726105563	0
Adhaeribacter radiodurans	0	0	0.0198767640628106	5.82658905650043e-05	0.000674987006500125	0	0	0.00133086679354263	0.00891583452211127	0
Adhaeribacter swui	0	0	0	3.88439270433362e-05	0.00404992203900075	0	0	0.00133086679354263	0.00713266761768902	0
Adlercreutzia equolifaciens	0	0	0	1.94219635216681e-05	0	0	0	0	0	0
Advenella alkanexedens	0	0.000641140717564691	0	0	0.00202496101950037	0	0	0	0	0
Advenella kashmirensis	0	0.00577026645808222	0	0	0.00202496101950037	0	0	0	0.0485912981455064	0.000431157139531073
Advenella mimigardefordensis	0	0.000641140717564691	0	1.94219635216681e-05	0	0	0	0	0	0
Aedoeadaptatus ivorii	0.00330104577130035	0	0	0.00318520201755357	0	0	0	0	0	0
Aeoliella sp. SH292	0	0	0	0	0	0	0	0	0.000445791726105563	0
Aequorivita ciconiae	0	0.00641140717564691	0	0	0.00134997401300025	0	0	0	0.000445791726105563	0
Aequorivita marisscotiae	0	0	0	0	0	0	0	0	0.00312054208273894	0
Aequorivita nionensis	0	0	0	0	0.00134997401300025	0	0	0	0	0
Aeribacillus composti	0	0	0	0	0	0	0	0	0.000891583452211127	0
Aerococcus christensenii	0.000700221830275831	0	0	0.000602080869171712	0	0	0	0	0	0
Aerococcus loyolae	0.000540171126212784	0.000641140717564691	0	0.000427283197476698	0	0	0	0	0	0
Aerococcus mictus	0.00506160351599387	0	0	0.00386497074081195	0	0	0	0	0	0
Aerococcus sp. Group 1	0.00426134999567863	0	0	0.00334057772572692	0	0	0	0	0	0
Aerococcus tenax	0.0147446711118082	0	0	0.0100799990677458	0	0	0	0	0	0
Aerococcus urinaeequi	0.000360114084141856	1.67337727284384	0.745378652355397	5.82658905650043e-05	0.166721790605531	0	0	0	0.00579529243937233	0
Aerococcus viridans	8.00253520315236e-05	0.0205165029620701	0	7.76878540866725e-05	0.0357743113445066	0.00880318751937658	0.628306878306878	0.00798520076125581	0	0
Aeromicrobium chenweiae	0	0	0	0	0.005399896052001	0	0	0	0.0049037089871612	0
Aeromicrobium choanae	2.00063380078809e-05	0.00320570358782346	0.0347843371099185	0	0.00202496101950037	0	0	0.00266173358708527	0.349500713266762	0.00776082851155932
Aeromicrobium duanguangcaii	0	0	0	0.000291329452825022	0	0	0	0	0.0334343794579173	0
Aeromicrobium erythreum	2.00063380078809e-05	0	0	0	0.00134997401300025	0	0	0	0.00936162624821683	0
Aeromicrobium marinum	2.00063380078809e-05	0	0	3.88439270433362e-05	0	0	0	0	0.00534950071326676	0
Aeromicrobium senzhongii	0	0	0	0	0.0101248050975019	0	0	0	0.0169400855920114	0
Aeromicrobium sp. A1-2	0	0	0	0	0	0	0	0	0.00356633380884451	0
Aeromicrobium sp. CTD01-1L150	0	0	0	1.94219635216681e-05	0	0	0	0	0.00624108416547789	0
Aeromicrobium sp. HA	0	0	0	0.000174797671695013	0.0026999480260005	0	0	0.00532346717417054	0.0374465049928673	0
Aeromicrobium sp. Leaf245	0	0.00384684430538815	0	0	0.005399896052001	0	0	0.0039926003806279	0.217546362339515	0
Aeromicrobium wangtongii	0	0	0	0	0.00337493503250062	0	0	0.00133086679354263	0.00757845934379458	0
Aeromicrobium yanjiei	0	0.00384684430538815	0	7.76878540866725e-05	0	0	0	0	0.00624108416547789	0
Aeromonas allosaccharophila	0	0	0	0	0.00134997401300025	0	0	0.00266173358708527	0	0
Aeromonas bestiarum	0	0	0	0	0.00202496101950037	0	0	0	0	0
Aeromonas caviae	0	0.00320570358782346	0	0	0.0202496101950037	0	0	0	0	0
Aeromonas dhakensis	0	0	0	0	0	0	0	0	0.000891583452211127	0
Aeromonas encheleia	0	0	0	0	0.000674987006500125	0	0	0	0	0
Aeromonas hydrophila	2.00063380078809e-05	0	0	0	0	0	0	0	0	0
Aeromonas media	0	0	0	0	0.021599584208004	0	0	0	0	0
Aeromonas rivuli	4.00126760157618e-05	0	0	0	0.000674987006500125	0	0	0	0	0
Aeromonas salmonicida	0	0.00320570358782346	0	3.88439270433362e-05	0.00607488305850112	0	0	0.00266173358708527	0.00802425106990014	0
Aeromonas sp. CU5	0	0	0	7.76878540866725e-05	0	0	0	0	0	0
Aeromonas veronii	0	0	0	0	0.00472490904550087	0	0	0	0	0
Aerophototrophica crusticola	0	0	0	0	0.000674987006500125	0	0	0	0	0
Aerosticca soli	0	0	0.0149075730471079	0	0	0	0	0	0	0
Aestuariivirga sp.	0	0	0	1.94219635216681e-05	0	0	0	0	0	0
Afipia sp. GAS231	0	0	0	0	0.00877483108450162	0	0	0	0	0
Afipia sp. NBIMC_P1-C1	0	0.0179519400918113	0	0	0	0	0	0	0	0
Afonbuvirus coli	2.00063380078809e-05	0	0	0	0	0	0	0	0	0
Agathobacter rectalis	0.0102632513980429	0	0	0.0143916749695561	0.010799792104002	0	0.0661375661375661	0	0	0.00344925711624859
Agathobaculum massiliense	0.00918290914561733	0	0	0.008895259292924	0	0	0	0	0	0
Agathobaculum sp. NTUH-O15-33	0.000240076056094571	0	0	0.000135953744651677	0	0	0	0	0	0
Aggregatibacter actinomycetemcomitans	0	0	0	0	0.000674987006500125	0	0	0	0	0.00344925711624859
Aggregatibacter aphrophilus	0.000120038028047285	0	0	7.76878540866725e-05	0.0695236616695129	0.000382747283451156	0	0.00665433396771317	0	0.00388041425577966
Aggregatibacter segnis	0	0	0	9.71098176083406e-05	0.0681736876565126	0	0	0	0	0.000862314279062147
Aggregatibacter sp. 2125159857	0.000100031690039404	0	0	0.000155375708173345	0.0249745192405046	0	0	0	0.00445791726105564	0.00215578569765537
Aggregatibacter sp. HMT-949	0	0	0	0	0.00134997401300025	0	0	0.00266173358708527	0	0
Aggregatibacter sp. Marseille-P9115	4.00126760157618e-05	0	0	0	0.135672388306525	0	0	0	0.000891583452211127	0
Aggregatibacter sp. oral taxon 513	0.000140044366055166	0	0	0.000738034613823388	0.0526489865070097	0	0	0	0.00133737517831669	0
Aggregatimonas sangjinii	0	0	0	0	0	0	0	0	0.000445791726105563	0
Agmunavirus AGM1	0	0.000641140717564691	0	0	0	0	0	0	0	0
Agreia sp. COWG	0	0	0	0	0.00337493503250062	0	0	0.00133086679354263	0.000445791726105563	0
Agrilutibacter solisilvae	0	0	0	0	0.00134997401300025	0	0	0	0	0
Agrilutibacter terrestris	0	0	0	0	0	0.00306197826760925	0	0	0.000891583452211127	0
Agrobacterium fabrum	0	0	0	0	0	0	0	0	0.0111447931526391	0
Agrobacterium larrymoorei	0	0	0	0	0	0	0	0	0.00267475035663338	0
Agrobacterium pusense	0.000200063380078809	0	0	0	0.0276744672665051	0	0	0	0.101194721825963	0
Agrobacterium radiobacter	0	0	0	0	0	0	0	0	0.14265335235378	0
Agrobacterium rosae	0	0	0	0	0.0249745192405046	0	0	0	0.0178316690442225	0
Agrobacterium rubi	0	0	0	0	0.0371242853575069	0	0	0	0.0619650499286733	0
Agrobacterium sp. 33MFTa1.1	0	0	0	0	0	0	0	0	0.0209522111269615	0
Agrobacterium sp. CGMCC 11546	0	0	0	0	0	0	0	0	0.00356633380884451	0
Agrobacterium sp. El2ro-1b	0	0	0	9.71098176083406e-05	0	0	0	0	0	0
Agrobacterium sp. MA01	2.00063380078809e-05	0	0	0	0	0	0	0	0	0
Agrobacterium sp. RAC06	0	0	0	0	0	0	0	0	0	0.00129347141859322
Agrobacterium sp. rho-13.3	0	0	0	0	0	0	0	0.00798520076125581	0	0
Agrobacterium tumefaciens	0.00022006971808669	0.0410330059241402	0	0.00122358370186509	0.183596465768034	0.00153098913380462	0	0	0.0789051355206847	0
Agrobacterium vaccinii	0	0	0	0	0.00202496101950037	0	0	0	0.00178316690442225	0
Agrobacterium vitis	0	0	0	0	0	0	0	0	0.0111447931526391	0
Agrococcus beijingensis	0	0.00769368861077629	0.0447227191413238	0.000155375708173345	0.0263244932535049	0	0.0330687830687831	0	0.123930099857347	0
Agrococcus carbonis	0	0	0.0397535281256211	0	0.0182246491755034	0	0	0	0.0548323823109843	0
Agrococcus chionoecetis	0	0.00769368861077629	0	3.88439270433362e-05	0.0229495582210042	0	0	0	0.0258559201141227	0
Agrococcus jejuensis	0	0	0	0	0.0148497141430027	0	0	0.0039926003806279	0.0338801711840228	0
Agrococcus sp. 1P02AA	0	0.00512912574051753	0.0198767640628106	0	0.021599584208004	0	0	0.00532346717417054	0.605830955777461	0
Agrococcus sp. Marseille-Q4369	0	0.00192342215269407	0	0.000776878540866725	0.059398856572011	0	0	0	0.156472895863053	0
Agrococcus sp. SCSIO52902	0.000200063380078809	0.026927910137717	0.0447227191413238	0.000116531781130009	0.0674987006500125	0	0	0.0119778011418837	0.282631954350927	0
Agrococcus sp. SGAir0287	0	0	0.0397535281256211	0	0.00337493503250062	0	0	0	0.0160485021398003	0.00344925711624859
Agrococcus sp. SL85	0	0	0	0	0.0175496621690032	0	0	0	0.0365549215406562	0
Agrococcus terreus	0	0.00320570358782346	0.0496919101570264	0.000369017306911694	0.0121497661170022	0	0	0.0106469343483411	0.0552781740370899	0
Agromyces archimandritae	0	0	0	0	0	0	0	0	0.00133737517831669	0
Agromyces aureus	0	0	0	0	0	0	0	0	0.00312054208273894	0
Agromyces badenianii	0	0	0	0	0.010799792104002	0	0	0	0.00178316690442225	0
Agromyces flavus	0	0	0	0	0	0	0	0	0.00356633380884451	0
Agromyces laixinhei	0	0	0	0	0	0	0	0	0.00133737517831669	0
Agromyces larvae	0	0	0.0149075730471079	0	0	0	0	0	0	0
Agromyces mangrovi	0	0	0	0	0.00472490904550087	0	0	0	0	0
Agromyces marinus	0	0	0.0198767640628106	0	0	0	0	0	0.00178316690442225	0
Agromyces protaetiae	0	0	0	0	0.00202496101950037	0	0	0	0	0
Agromyces soli	0	0	0	0	0	0	0	0	0.00178316690442225	0
Agromyces sp. G08B096	0	0	0	0	0	0	0	0	0.00356633380884451	0.00215578569765537
Agromyces sp. H17E-10	0	0	0	0	0	0	0	0	0.00178316690442225	0
Agromyces sp. LHK192	0	0	0	0	0.00472490904550087	0	0	0	0	0
Agromyces sp. MMS24-JH15	0	0	0	0	0	0	0	0	0.00178316690442225	0
Agtrevirus MK13	0	0	0	1.94219635216681e-05	0	0	0	0	0	0
Ahniella affigens	0	0	0	0	0	0	0	0	0.000891583452211127	0
Akkermansia muciniphila	0.000140044366055166	0.00128228143512938	0	0.000271907489303354	0	0	0	0	0	0
Akkermansia sp. JRP_AM1	4.00126760157618e-05	0	0	5.82658905650043e-05	0	0	0	0	0	0
Akkermansia sp. N21116	0	0	0	1.94219635216681e-05	0	0	0	0	0	0
Alcaligenes faecalis	0	0.00833482932834098	0	7.76878540866725e-05	0	0.000765494566902311	0	0	0	0
Alcaligenes sp. SDU_A2	4.00126760157618e-05	0	0	0	0	0	0	0	0	0
Alcaligenes sp. WGS1538	0	0	0	0	0	0	0	0	0.000445791726105563	0
Algihabitans albus	0	0	0	0	0	0	0	0	0.000445791726105563	0
Algihabitans sp.	0	0	0	0	0	0	0	0	0.000445791726105563	0
Algiphilus sp.	0	0	0	0	0	0.000382747283451156	0	0	0	0
Algoriphagus halophytocola	0	0	0	0	0.000674987006500125	0	0	0	0	0
Algoriphagus machipongonensis	0	0	0	1.94219635216681e-05	0	0	0	0	0	0
Algoriphagus sp. NBT04N3	0	0	0	0	0.00404992203900075	0	0	0	0	0
Algoriphagus sp. NG3	0	0	0	3.88439270433362e-05	0.00202496101950037	0	0	0	0.00133737517831669	0
Algoriphagus sp. Y33	0	0	0	0	0.00944981809100175	0	0	0	0	0
Algoriphagus yeomjeoni	0	0	0	0	0.0141747271365026	0	0	0	0	0
Aliamphritea hakodatensis	0	0	0	1.94219635216681e-05	0	0	0	0	0	0
Aliarcobacter butzleri	0	0.00128228143512938	0	0	0.000674987006500125	0	0	0	0	0
Aliarcobacter cryaerophilus	0	0.0211576436796348	0.00496919101570264	1.94219635216681e-05	0.00337493503250062	0	0	0	0	0
Aliarcobacter skirrowii	4.00126760157618e-05	0.00256456287025876	0	0	0	0	0	0	0	0
Aliarcobacter thereius	4.00126760157618e-05	0	0	0	0	0	0	0	0	0
Alicycliphilus denitrificans	0	0	0	0	0.032399376312006	0	0	0	0	0
Alicyclobacillus fastidiosus	0	0	0	1.94219635216681e-05	0	0	0	0	0	0
Alienimonas californiensis	0	0	0.0149075730471079	0	0.00134997401300025	0	0	0	0.000445791726105563	0
Aliivibrio salmonicida	0	0	0	3.88439270433362e-05	0	0	0	0	0	0
Alishewanella sp. d11	0	0	0	0	0.000674987006500125	0	0	0	0	0
Alishewanella sp. HL-SH05	0	0	0	0	0.000674987006500125	0	0	0	0	0
Alishewanella sp. HL-SH06	0	0	0	0	0.000674987006500125	0	0	0	0	0
Alistipes communis	0.00630199647248248	0	0	0.00774936344514558	0.000674987006500125	0	0	0	0	0
Alistipes dispar	0.0160650894203284	0	0	0.0215195355820083	0	0	0	0	0	0
Alistipes finegoldii	0.00518164154404115	0	0	0.00522450818732872	0	0	0	0	0	0
Alistipes ihumii	6.00190140236427e-05	0	0	0.000116531781130009	0	0	0	0	0	0
Alistipes indistinctus	4.00126760157618e-05	0	0	7.76878540866725e-05	0	0	0	0	0	0
Alistipes megaguti	0.000500158450197022	0	0	0.000582658905650043	0	0	0	0	0	0
Alistipes onderdonkii	0.120858287905608	0	0	0.149490853226279	0.00134997401300025	0	0	0	0.00133737517831669	0
Alistipes putredinis	0.142485139292128	0	0	0.156210852604777	0.000674987006500125	0	0	0	0	0
Alistipes senegalensis	6.00190140236427e-05	0	0	0.000135953744651677	0	0	0	0	0	0
Alistipes shahii	0.00336106478532399	0	0	0.00427283197476699	0.00337493503250062	0	0	0	0	0
Alistipes sp. dk3624	6.00190140236427e-05	0	0	1.94219635216681e-05	0	0	0	0	0	0
Alistipes sp. i18-0019-D1	2.00063380078809e-05	0	0	5.82658905650043e-05	0	0	0	0	0	0
Alkalibacterium putridalgicola	0	0.000641140717564691	0	0	0.000674987006500125	0	0	0	0	0
Alkaliphilus metalliredigens	4.00126760157618e-05	0	0	0	0	0	0	0	0	0
Alkaliphilus oremlandii	4.00126760157618e-05	0	0	0	0	0	0	0	0	0
Alkaliphilus sp. B6464	4.00126760157618e-05	0	0	1.94219635216681e-05	0	0	0	0	0	0.00129347141859322
Alkalitalea saponilacus	0	0	0	0	0	0	0	0	0	0.000431157139531073
Alkanindiges sp. WGS2144	0	0	0	0	0	0	0	0	0.00847004279600571	0
Alloactinosynnema sp. L-07	0	0	0	0	0.00202496101950037	0	0	0	0	0
Alloalcanivorax venustensis	0	0	0	1.94219635216681e-05	0	0	0	0	0	0
Alloalcanivorax xenomutans	2.00063380078809e-05	0	0	0	0.000674987006500125	0	0	0	0	0
Allobacillus halotolerans	2.00063380078809e-05	0	0	0	0	0	0	0	0	0
Allobaculum mucilyticum	0	0	0	5.82658905650043e-05	0	0	0	0	0	0
Allobaculum sp. Allo2	0	0	0	1.94219635216681e-05	0	0	0	0	0	0
Allobranchiibius sp. GilTou73	0	0	0	0	0.000674987006500125	0	0	0	0.00222895863052782	0
Allochromatium tepidum	0	0	0	0	0.000674987006500125	0	0	0	0	0
Allocoprobacillus halotolerans	0.000500158450197022	0	0	0.000543814978606707	0	0	0	0	0	0
Alloiococcus sp. CFN-8	2.00063380078809e-05	0	0	3.88439270433362e-05	0	0	0	0	0	0
Allomeiothermus silvanus	0.00498157816396234	0.00128228143512938	0.0149075730471079	0.00788531718979725	0.319943841081059	0.00382747283451156	0	0.0106469343483411	0.00222895863052782	0.00129347141859322
Allomuricauda sp. R78024	0	0	0	5.82658905650043e-05	0	0	0	0	0	0
Allomuricauda sp. SCSIO 64092	8.00253520315236e-05	0	0	0	0	0.000382747283451156	0	0	0	0
Allorhizobium ampelinum	0	0	0	0	0	0	0	0	0.00936162624821683	0
Allosphingosinicella flava	0	0	0	1.94219635216681e-05	0.000674987006500125	0	0	0.00133086679354263	0.00178316690442225	0
Allosphingosinicella indica	0	0	0	0	0	0	0	0	0.00133737517831669	0
Alloyangia pacifica	0	0	0	0	0.00202496101950037	0	0	0	0	0
Alloyangia sp. H15	2.00063380078809e-05	0	0	0	0	0	0	0	0.000891583452211127	0
Alphacedratvirus aljazairmassiliense	0	0	0	0	0	0	0	0	0.000445791726105563	0
Alsobacter sp. KACC 23698	0	0	0	0	0	0	0	0	0.000891583452211127	0
Altererythrobacter sp. B11	2.00063380078809e-05	0	0	0	0.005399896052001	0	0	0	0.0138195435092725	0
Altererythrobacter sp. H2	0	0	0	0	0	0	0	0	0.0320970042796006	0.00215578569765537
Altererythrobacter sp. TH136	4.00126760157618e-05	0.016669658656682	0.0596302921884317	0.000388439270433362	0.102598024988019	0	0	0.0199630019031395	0.152906562054208	0.000431157139531073
Altericista sp. CCNU0014	0	0	0	0	0.000674987006500125	0	0	0	0	0
Alterirhizorhabdus profundi	0	0	0.00496919101570264	0	0.00134997401300025	0	0	0.00266173358708527	0	0
Alternaria dauci	0.000140044366055166	0.0115405329161644	0.233551977738024	0.000446705160998367	0.0681736876565126	0	0	0.106469343483411	0.053049215406562	0.023282485534678
Alteromonas algae	0	0	0	0	0	0	0	0.00133086679354263	0	0
Alteromonas macleodii	0	0	0	0	0	0	0	0	0	0.000431157139531073
Alteromonas sp. RKMC-009	0	0	0	0	0	0	0	0	0	0.000431157139531073
Alteromonas ulvae	0	0	0	0	0	0	0	0.00133086679354263	0	0
Amedibacterium intestinale	0.00140044366055166	0	0	0.00114589584777842	0.00134997401300025	0	0	0	0	0
Aminipila butyrica	8.00253520315236e-05	0	0	0	0	0	0	0	0	0
Aminipila luticellarii	4.00126760157618e-05	0	0	0	0	0	0	0	0	0
Aminipila terrae	0	0	0	5.82658905650043e-05	0	0	0	0	0	0
Aminobacter niigataensis	0	0	0	0.000135953744651677	0	0	0	0	0.00713266761768902	0
Aminobacter sp. MSH1	0	0	0	0	0.00607488305850112	0	0	0	0.0120363766048502	0
Aminobacter sp. NyZ550	0	0	0	0	0.0195746231885036	0	0	0	0	0
Aminobacter sp. SR38	0	0	0	0	0	0	0	0	0	0.00689851423249718
Aminobacter sp. UC22_36	0	0	0	0	0	0	0	0.00266173358708527	0	0
Ammonicoccus fulvus	0	0.00448798502295284	0	0	0.000674987006500125	0	0	0	0.0156027104136947	0
Amphibacillus xylanus	0	0.000641140717564691	0	0	0	0	0	0	0	0
Amycolatopsis acidiphila	2.00063380078809e-05	0	0	0	0	0	0	0.0039926003806279	0	0
Amycolatopsis albispora	0	0	0	0	0	0	0	0	0.00312054208273894	0
Amycolatopsis keratiniphila	0	0	0	0	0	0	0	0	0.00579529243937233	0
Amycolatopsis lexingtonensis	0	0	0	0	0.00337493503250062	0	0	0	0	0
Amycolatopsis mediterranei	0	0	0	0	0	0	0	0	0.00178316690442225	0
Amycolatopsis mongoliensis	0	0.00256456287025876	0	0	0	0	0	0	0.00178316690442225	0
Amycolatopsis orientalis	0	0	0	0	0.00134997401300025	0	0	0	0	0
Amycolatopsis sp. BJA-103	0	0.00192342215269407	0	0	0	0	0	0	0	0
Amycolatopsis sp. cg5	0	0	0	0	0	0	0	0	0.000445791726105563	0
Amycolatopsis sp. FBCC-B4732	0	0	0	3.88439270433362e-05	0	0	0	0	0	0
Amycolatopsis sp. FDAARGOS 1241	0	0	0	0	0	0	0	0	0.000891583452211127	0
Amycolatopsis sp. FU40	0	0	0	0	0	0	0	0	0.00178316690442225	0
Amycolatopsis sp. NBC_00345	0	0	0.0198767640628106	0	0	0	0	0	0	0
Amycolatopsis sp. NBC_01480	0	0	0	0	0	0	0	0	0.00133737517831669	0
Amycolatopsis sp. NBC_01488	0	0	0	0	0	0	0	0.0039926003806279	0	0
Amycolatopsis sp. QT-25	0	0	0	0	0	0	0	0.00266173358708527	0	0
Amycolatopsis thermalba	0	0	0	0	0	0	0	0	0.00133737517831669	0
Amygdalobacter indicium	0.000820259858323117	0	0	0.000815722467910061	0	0	0	0	0	0
Amygdalobacter nucleatus	0	0	0.00993838203140529	1.94219635216681e-05	0	0	0	0	0	0
Anaerobacillus isosaccharinicus	0	0	0	1.94219635216681e-05	0	0	0	0	0	0
Anaerobutyricum hallii	0.000780247182307355	0	0	0.00114589584777842	0.0026999480260005	0	0	0	0	0
Anaerococcus mediterraneensis	0.0334706034871847	0	0	0.0253262404322552	0.000674987006500125	0	0	0	0	0
Anaerococcus nagyae	0.00850269365334938	0.00192342215269407	0.00993838203140529	0.00557410353071875	0.154572024488529	0.00191373641725578	0.0661375661375661	0.00798520076125581	0.0182774607703281	0
Anaerococcus obesiensis	0.107334003412281	0	0	0.0814557150098761	0	0	0	0	0	0
Anaerococcus prevotii	0.0130641387191462	0	0.00993838203140529	0.00978866961492073	0.000674987006500125	0.000382747283451156	0	0	0	0
Anaerococcus sp. AH8042_DFU013_CI05	0.0012603992944965	0	0.00496919101570264	0.00104878603017008	0.00134997401300025	0	0	0	0	0
Anaerococcus sp. Marseille-Q7828	0.0127440373110201	0	0.0248459550785132	0.00872046162122898	0.0141747271365026	0	0	0	0	0
Anaerococcus sp. WGS1529	4.00126760157618e-05	0	0	0	0.00742485707150137	0	0	0	0	0
Anaerococcus sp. WGS1579	8.00253520315236e-05	0	0	1.94219635216681e-05	0.000674987006500125	0	0	0	0.00178316690442225	0
Anaerococcus sp. WGS1596	0.00406128661559982	0	0	0.00334057772572692	0.005399896052001	0	0	0	0	0.000431157139531073
Anaerococcus vaginalis	0.0714226266881348	0	0	0.0540901684078457	0	0.000382747283451156	0	0	0	0.00344925711624859
Anaerocolumna cellulosilytica	4.00126760157618e-05	0	0	0	0	0	0	0	0	0
Anaerocolumna chitinilytica	0	0	0	1.94219635216681e-05	0	0	0	0	0	0
Anaerocolumna sp. MB42-C2	0	0	0	1.94219635216681e-05	0	0	0	0	0	0
Anaerofustis stercorihominis	0	0	0	1.94219635216681e-05	0	0	0	0	0	0.000431157139531073
Anaeromicropila herbilytica	4.00126760157618e-05	0	0	5.82658905650043e-05	0	0	0	0	0	0
Anaeromyxobacter oryzae	0	0	0	0	0	0	0	0	0.00133737517831669	0
Anaeromyxobacter sp. Fw109-5	0	0	0	0	0.00134997401300025	0	0	0	0	0
Anaeropeptidivorans aminofermentans	2.00063380078809e-05	0	0	1.94219635216681e-05	0	0	0	0	0	0
Anaerostipes caccae	0.000340107746133975	0	0	0.000369017306911694	0	0	0	0	0	0
Anaerostipes hadrus	0.000980310562386164	0	0.00496919101570264	0.000757456577345056	0.00337493503250062	0	0	0	0	0
Anaerostipes rhamnosivorans	6.00190140236427e-05	0	0	3.88439270433362e-05	0	0	0	0	0	0
Anaerostipes sp. PC18	0.000520164788204903	0	0	0.000466127124520035	0.00134997401300025	0	0	0	0	0
Anaerotignum propionicum	0.00022006971808669	0	0	0.000271907489303354	0	0	0	0	0	0
Anaerotruncus colihominis	0.305496781380341	0	0	0.325356732914984	0	0	0	0	0	0
Anaplasma ovis	0	0	0	1.94219635216681e-05	0	0	0	0	0	0
Anatilimnocola aggregata	0	0	0	0	0	0	0	0	0.00356633380884451	0
Ancylobacter polymorphus	2.00063380078809e-05	0	0	0	0	0	0	0	0.00445791726105564	0
Ancylobacter sp.	0	0.000641140717564691	0	3.88439270433362e-05	0	0	0	0	0	0
Ancylobacter sp. IITR112	0	0	0	0	0	0	0	0	0.0049037089871612	0
Ancylobacter sp. TS-1	0	0	0	5.82658905650043e-05	0	0	0	0	0	0
Ancylobacter sp. WKF20	0	0	0	0	0	0	0	0	0.000891583452211127	0
Andhravirus besep3	0	0	0	0	0.000674987006500125	0	0	0	0	0
Angustibacter sp. McL0619	0	0	0	0	0	0	0	0	0.000445791726105563	0
Anoxybacillus flavithermus	0	0	0	0.000135953744651677	0.0128247531235024	0.00918593480282774	0	0	0	0
Anoxybacillus gonensis	0	0	0	5.82658905650043e-05	0.0600738435785111	0.0210511005898136	0	0	0	0
Anoxybacillus sp. D401a	0	0	0	0	0.048599064468009	0.0202856060229113	0	0	0	0
Anoxybacillus sp. FSL W8-1294	0	0	0	0	0.010799792104002	0.00306197826760925	0	0	0	0
Anoxybacter fermentans	0	0	0	1.94219635216681e-05	0	0	0	0	0	0
Anoxybacterium hadale	2.00063380078809e-05	0	0	0	0	0	0	0	0	0
Anoxybacteroides amylolyticum	0	0	0	1.94219635216681e-05	0.000674987006500125	0	0	0	0	0
Antarcticibacterium arcticum	0	0	0	0	0.00202496101950037	0	0	0	0.00401212553495007	0
Antarcticibacterium flavum	0	0	0	0	0.00404992203900075	0	0	0	0.00936162624821683	0
Antarcticibacterium sp. 1MA-6-2	0	0	0.00993838203140529	0	0.00944981809100175	0	0	0	0.0049037089871612	0
Antarcticirhabdus aurantiaca	0	0.00192342215269407	0	0	0	0	0	0	0	0
Aquabacter sp. L1I39	0	0	0	0	0	0	0	0	0.000445791726105563	0
Aquabacterium olei	0	0.000641140717564691	0	0	0	0	0	0.0039926003806279	0.00445791726105564	0.00129347141859322
Aquabacterium sp. J223	0	0	0	9.71098176083406e-05	0.00202496101950037	0	0	0	0	0
Aquaspirillum sp. LM1	0	0	0	0	0.00134997401300025	0	0	0	0	0
Aquibium microcysteis	0	0	0	0	0	0	0	0.00266173358708527	0.010253209700428	0
Aquicella lusitana	4.00126760157618e-05	0	0	3.88439270433362e-05	0	0	0	0	0	0
Aquiflexum balticum	0	0.000641140717564691	0	0	0	0	0	0	0	0
Aquihabitans daechungensis	0	0	0	0	0.00404992203900075	0	0	0	0.0209522111269615	0
Aquihabitans sp. G128	0	0	0.0248459550785132	0.000155375708173345	0.00742485707150137	0	0	0	0.0508202567760342	0
Aquihabitans sp. McL0605	0	0	0	9.71098176083406e-05	0.00202496101950037	0	0	0	0.0236269614835949	0
Aquimarina sp. AD10	0	0	0	3.88439270433362e-05	0	0	0	0	0	0
Aquimarina sp. TRL1	8.00253520315236e-05	0	0	0	0	0	0	0	0	0
Aquincola tertiaricarbonis	0	0.00128228143512938	0	0	0.00674987006500125	0	0	0	0.0285306704707561	0
Aquipluma nitroreducens	2.00063380078809e-05	0.00128228143512938	0	0	0	0	0	0	0	0
Aquipseudomonas alcaligenes	0	0.000641140717564691	0.0149075730471079	1.94219635216681e-05	0.000674987006500125	0	0	0	0.0049037089871612	0
Aquirhabdus parva	0	0	0	0	0	0	0	0	0.000445791726105563	0
Aquirufa lenticrescens	0	0	0.00496919101570264	0	0	0	0	0	0	0
Aquisalinus flavus	0	0	0	0	0.00134997401300025	0	0	0	0	0
Aquisediminimonas profunda	2.00063380078809e-05	0	0	0	0	0	0	0	0	0
Aquisphaera giovannonii	0	0	0	0	0.00337493503250062	0.000382747283451156	0	0.00133086679354263	0.00267475035663338	0
Arabiibacter massiliensis	2.00063380078809e-05	0	0	3.88439270433362e-05	0	0	0	0	0	0.000431157139531073
Arachidicoccus ginsenosidivorans	0	0	0	1.94219635216681e-05	0	0	0	0	0	0
Arachidicoccus soli	6.00190140236427e-05	0	0	0	0	0	0	0	0	0
Arachidicoccus sp. BS20	0	0	0	5.82658905650043e-05	0	0	0	0	0	0
Arachnia propionica	6.00190140236427e-05	0	0	7.76878540866725e-05	0.465741034485086	0	0	0	0.000891583452211127	0
Arachnia rubra	6.00190140236427e-05	0	0	0	0.00742485707150137	0	0	0.00133086679354263	0	0
Arcanobacterium canis	2.00063380078809e-05	0	0	1.94219635216681e-05	0	0	0	0	0	0
Arcanobacterium haemolyticum	6.00190140236427e-05	0	0	0	0	0	0	0	0	0
Arcanobacterium hippocoleae	0.00102032323840193	0	0	0.000679768723258384	0	0	0	0	0	0
Archangium gephyra	0	0	0	0	0.00337493503250062	0	0	0	0.0276390870185449	0
Archangium violaceum	0	0	0	1.94219635216681e-05	0.00337493503250062	0	0	0.00133086679354263	0.0120363766048502	0
Arcobacter aquimarinus	0	0.00192342215269407	0	0	0	0	0	0	0	0
Arcobacter cloacae	0	0.000641140717564691	0	0	0	0	0	0	0	0
Arcobacter ellisii	0	0	0	1.94219635216681e-05	0	0	0	0	0	0
Arcobacter roscoffensis	8.00253520315236e-05	0	0	1.94219635216681e-05	0	0	0	0	0	0
Arcobacter sp.	0	0	0	1.94219635216681e-05	0	0	0	0	0	0
Arcobacter suis	0	0.00384684430538815	0	0	0.00134997401300025	0	0	0	0	0
Arcobacter venerupis	0	0	0	0	0.00134997401300025	0	0	0	0	0
Arcticibacter sp. MXS-1	0	0	0	0	0.00134997401300025	0	0	0	0	0
Arenimonas daejeonensis	0	0.00128228143512938	0	1.94219635216681e-05	0.0026999480260005	0	0	0	0.00534950071326676	0
Aristaeella hokkaidonensis	0	0	0.00993838203140529	0	0	0	0	0	0	0
Aristaeella lactis	0	0.000641140717564691	0.0149075730471079	1.94219635216681e-05	0	0	0	0	0	0
Arsenicicoccus cauae	0	0	0	0	0.00337493503250062	0	0	0	0.0129279600570613	0
Arsenicicoccus dermatophilus	0	0.000641140717564691	0	0	0	0	0	0	0.00178316690442225	0
Arsenicicoccus sp. oral taxon 190	0	0	0	3.88439270433362e-05	0	0	0	0	0	0
Arsenophonus apicola	2.00063380078809e-05	0	0	0	0	0	0	0	0	0
Arthrobacter agilis	6.00190140236427e-05	0.00256456287025876	0.0844762472669449	0	0.0256495062470047	0	0	0.00266173358708527	0.0267475035663338	0.00517388567437288
Arthrobacter alpinus	0.000140044366055166	0.00320570358782346	0	0	0.0492740514745091	0	0	0.00798520076125581	0.0289764621968616	0
Arthrobacter antioxidans	2.00063380078809e-05	0.000641140717564691	0.00496919101570264	0	0.00472490904550087	0	0	0.00133086679354263	0.00222895863052782	0
Arthrobacter citreus	0	0.00128228143512938	0.0447227191413238	0.000349595343390026	0.00404992203900075	0	0	0.00133086679354263	0.0115905848787447	0
Arthrobacter gengyunqii	0	0	0	0	0	0	0	0	0.000891583452211127	0
Arthrobacter jiangjiafuii	0	0.000641140717564691	0	7.76878540866725e-05	0.000674987006500125	0	0	0	0	0
Arthrobacter jinronghuae	0	0	0	0	0.000674987006500125	0	0	0	0	0
Arthrobacter koreensis	0	0.000641140717564691	0.00993838203140529	0	0.000674987006500125	0	0	0	0.000891583452211127	0
Arthrobacter luteolus	0	0	0.0149075730471079	0	0.000674987006500125	0	0	0	0	0
Arthrobacter nitrophenolicus	0	0	0	0	0.00202496101950037	0	0	0	0	0
Arthrobacter oryzae	0	0	0	0	0.0026999480260005	0	0	0	0.000891583452211127	0
Arthrobacter sp.	0	0.00192342215269407	0	0	0.00134997401300025	0	0	0	0.00401212553495007	0
Arthrobacter sp. CDRTa11	0	0.000641140717564691	0	0	0.000674987006500125	0	0	0	0.00312054208273894	0
Arthrobacter sp. FB24	0	0	0	0	0.00134997401300025	0	0	0	0	0
Arthrobacter sp. FW306-06-A	0	0	0	0	0	0	0	0	0.024518544935806	0
Arthrobacter sp. FX8	0	0	0	0	0.0182246491755034	0	0	0	0	0
Arthrobacter sp. G.S.26	0	0	0	0	0.0155247011495029	0	0	0	0.0049037089871612	0.00129347141859322
Arthrobacter sp. JZ12	0	0.000641140717564691	0	1.94219635216681e-05	0	0	0	0.00133086679354263	0.00891583452211127	0
Arthrobacter sp. K5	0	0	0	0	0	0	0	0	0.000891583452211127	0.00344925711624859
Arthrobacter sp. N1	2.00063380078809e-05	0.0147462365039879	0.0447227191413238	3.88439270433362e-05	0.0438741554225081	0	0	0.0119778011418837	0.0231811697574893	0.00258694283718644
Arthrobacter sp. NicSoilB4	0	0	0	1.94219635216681e-05	0	0	0	0	0.00356633380884451	0
Arthrobacter sp. NicSoilB8	0	0	0	0	0	0	0	0	0.00133737517831669	0
Arthrobacter sp. NtRootA1	0.000420133098165499	0	0	0.000485549088041703	0	0	0	0	0	0
Arthrobacter sp. PAMC 25486	0	0	0	0	0.0026999480260005	0	0	0	0.00178316690442225	0
Arthrobacter sp. PGP41	0	0.00128228143512938	0	3.88439270433362e-05	0	0	0	0	0.000891583452211127	0
Arthrobacter sp. PM3	0	0	0	0	0	0	0	0	0.000445791726105563	0
Arthrobacter sp. QXT-31	0	0	0	0	0	0	0	0	0.000445791726105563	0
Arthrobacter sp. Rue61a	0	0	0.134168157423971	0	0	0	0	0	0	0
Arthrobacter sp. StoSoilB20	0	0	0	0	0	0	0	0	0.00401212553495007	0
Arthrobacter sp. StoSoilB22	0	0	0	0	0	0	0	0	0.00222895863052782	0
Arthrobacter sp. TMP15	2.00063380078809e-05	0	0	0	0	0	0	0	0	0
Arthrobacter sp. U41	0	0	0	0	0.00337493503250062	0	0	0	0.000445791726105563	0
Arthrobacter sp. UC242_113	0	0	0	0	0	0	0	0.0039926003806279	0.000891583452211127	0
Arthrobacter sp. YC-RL1	0	0.0128228143512938	0	0	0	0	0	0	0	0
Arthrobacter sp. YN	0	0.00192342215269407	0	0	0	0	0	0.0039926003806279	0	0
Arthrobacter sulfonylureivorans	0	0	0	1.94219635216681e-05	0	0	0	0	0.00445791726105564	0
Arthrobacter sunyaminii	0	0.000641140717564691	0	1.94219635216681e-05	0	0	0	0	0	0
Arthrobacter zhangbolii	0	0	0	1.94219635216681e-05	0	0	0	0	0.00133737517831669	0
Ascochyta rabiei	0	0	6.9568674219837	0.00726381435710387	0.128922518241524	0	0	0.771902740254728	0.143544935805991	0.805832693783576
Aspergillus chevalieri	0.000240076056094571	0.0750134639550689	0	9.71098176083406e-05	0.0080998440780015	0	0	0.218262154140992	0.0115905848787447	0.11253201341761
Aspergillus flavus	0	0.0532146795578694	0	0	0	0	0	0.110461943864039	0	0
Aspergillus fumigatus	0.000280088732110333	0.0442387095119637	1.08825283243888	0.000446705160998367	0.150522102449528	0.0156926386214974	0.42989417989418	0.02528646907731	0.00624108416547789	0
Aspergillus luchuensis	0	3.7532377606237	0	0.0112064729520025	0.0263244932535049	0	0	0	0.106990014265335	0
Aspergillus nidulans	6.00190140236427e-05	0.0070525478932116	0	3.88439270433362e-05	0.000674987006500125	0	0	0	0	0
Aspergillus oryzae	4.00126760157618e-05	0.379555304798297	0	0	0	0	0	0.02528646907731	0.00267475035663338	0
Aspergillus puulaauensis	0	0.05193239812274	0	7.76878540866725e-05	0.00134997401300025	0	0	0.180997883921798	0.00401212553495007	0
Asticcacaulis excentricus	0	0	0	0	0	0	0	0	0.00222895863052782	0
Asticcacaulis sp. AND118	0	0	0	1.94219635216681e-05	0	0	0	0	0	0
Asticcacaulis sp. ZE23SCel15	0	0	0	0	0.000674987006500125	0	0	0	0	0
Atlantibacter hermannii	0	0	0	0	0	0	0	0.00133086679354263	0	0
Atopobium sp. oral taxon 416	0.00022006971808669	0	0	0.000271907489303354	0	0	0	0.00133086679354263	0	0
Audreyjarvisvirus LW81	2.00063380078809e-05	0	0	0	0	0	0	0	0	0
Aurantiacibacter gangjinensis	0	0	0	1.94219635216681e-05	0	0	0	0	0	0
Aurantiacibacter sp. MUD11	0	0	0	0	0	0	0	0	0.000891583452211127	0
Aurantibacillus circumpalustris	2.00063380078809e-05	0	0	0	0	0	0	0	0.000891583452211127	0
Aurantimonas sp. HBX-1	0	0.00192342215269407	0	0	0.0026999480260005	0	0	0	0.00133737517831669	0
Auraticoccus monumenti	0	0.00128228143512938	0.0198767640628106	0	0.00134997401300025	0	0	0	0.0392296718972896	0
Aureibaculum algae	0	0.00256456287025876	0	3.88439270433362e-05	0	0	0	0	0	0
Aureimonas altamirensis	0	0	0	0	0.00404992203900075	0	0	0	0.00356633380884451	0
Aureimonas mangrovi	0	0	0	0	0.00202496101950037	0	0	0	0	0
Aureimonas phyllosphaerae	2.00063380078809e-05	0	0	0	0.0026999480260005	0	0	0.00665433396771317	0	0
Aureimonas populi	0	0	0	0	0	0	0	0	0.000891583452211127	0
Aureimonas sp. OT7	0	0	0	0	0	0	0	0	0.00936162624821683	0
Aureimonas sp. SA4125	0	0	0	0	0.00202496101950037	0	0	0.00133086679354263	0.00356633380884451	0
Aureispira anguillae	0	0	0	0	0	0	0	0	0	0.000431157139531073
Aureispira sp. CCB-E	2.00063380078809e-05	0	0	0	0	0	0	0	0	0
Auritidibacter ignavus	0.000120038028047285	0.00192342215269407	0	7.76878540866725e-05	0	0	0	0	0	0
Aurodevirus intestinalis	0	0	0	1.94219635216681e-05	0	0	0	0	0	0
Australozyma saopauloensis	0	0	0	1.94219635216681e-05	0	0	0	0	0	0
Avibacterium paragallinarum	4.00126760157618e-05	0	0	0.000194219635216681	0.000674987006500125	0	0	0	0	0.00560504281390396
Avibacterium volantium	4.00126760157618e-05	0	0	0	0.000674987006500125	0	0	0	0	0
Azorhizobium caulinodans	0	0	0	9.71098176083406e-05	0.000674987006500125	0	0	0	0	0
Azospirillum brasilense	2.00063380078809e-05	0	0	0	0	0	0	0	0	0
Azospirillum sp. TSA2s	2.00063380078809e-05	0	0	0	0	0	0	0	0.00178316690442225	0
Azospirillum thermophilum	0	0	0	0	0	0	0	0	0.000891583452211127	0
Azospirillum thiophilum	0	0	0	0	0	0.000382747283451156	0	0	0	0
Babesia bigemina	0	0.160285179391173	19.7972570065593	0.000291329452825022	0.249745192405046	0.00612395653521849	0.793650793650794	0.0678742064706744	2.25035663338088	0.0228513283951469
Babesia bovis	0	0	0	1.94219635216681e-05	0	0	0	0	0	0
Baboon endogenous virus	6.00190140236427e-05	0	0	3.88439270433362e-05	0	0	0	0	0	0
Bacillus altitudinis	8.00253520315236e-05	0	0	0	0	0	0	0	0	0
Bacillus anthracis	0	0	0	0	0.0188996361820035	0	0	0	0	0
Bacillus cereus	0.00022006971808669	0.00128228143512938	0.159014112502485	0.000349595343390026	0	0	0	0	0.0414586305278174	0
Bacillus haimaensis	2.00063380078809e-05	0	0	0	0	0	0	0	0	0
Bacillus halotolerans	0	0	0	0	0	0	0	0.0212938686966821	0	0
Bacillus kandeliae	2.00063380078809e-05	0	0	0	0	0	0	0	0	0
Bacillus methanolicus	0	0	0	5.82658905650043e-05	0	0	0	0	0	0
Bacillus mojavensis	0	0	0	0	0	0	0	0.00931606755479844	0	0
Bacillus mycoides	0	0	0	0	0	0	0	0	0.000445791726105563	0
Bacillus paralicheniformis	0	0	0	0	0	0	0	0	0	0.103908870626989
Bacillus paranthracis	0	0	0	0	0	0	0	0	0.00267475035663338	0
Bacillus pseudomycoides	0	0	0	1.94219635216681e-05	0.000674987006500125	0	0	0.00133086679354263	0	0
Bacillus pumilus	4.00126760157618e-05	0	0.0198767640628106	1.94219635216681e-05	0.00134997401300025	0	0	0	0.000445791726105563	0
Bacillus safensis	0	0	0	3.88439270433362e-05	0.0026999480260005	0	0	0	0	0
Bacillus sp. 1NLA3E	0	0	0	1.94219635216681e-05	0	0	0	0	0	0
Bacillus sp. BS-02	0	0.00448798502295284	0	0	0	0	0	0	0	0
Bacillus sp. Cs-700	4.00126760157618e-05	0	0	0	0	0	0	0	0	0
Bacillus sp. FJAT-18017	0	0	0	0.000116531781130009	0	0	0	0	0.000445791726105563	0
Bacillus sp. FJAT-22090	0	0	0	0	0.00134997401300025	0	0	0	0	0
Bacillus sp. FSL L8-0661	0	0	0.0745378652355397	0	0	0	0	0	0	0
Bacillus sp. JAS24-2	0.000160050704063047	0	0	0	0.00134997401300025	0	0	0	0	0
Bacillus sp. MBGLi79	0	0.00128228143512938	0	0	0	0	0	0	0	0
Bacillus sp. ms-22	6.00190140236427e-05	0	0	0	0	0	0	0	0	0
Bacillus sp. S3	2.00063380078809e-05	0	0	0	0	0	0	0	0	0
Bacillus sp. T3	0	0	0	1.94219635216681e-05	0	0	0	0	0	0
Bacillus subtilis	0	0.00320570358782346	0	0	0	0	0	0	0	0.00560504281390396
Bacillus swezeyi	0	0	0	1.94219635216681e-05	0	0	0	0	0	0
Bacillus thuringiensis	0.000100031690039404	0	0	0	0	0	0	0	0	0
Bacillus velezensis	0	0	0	9.71098176083406e-05	0.0134997401300025	0.00918593480282774	0	0	0.00445791726105564	0
Bacillus weihaiensis	2.00063380078809e-05	0	0	0	0	0	0	0	0	0
Bacillus wiedmannii	0	0	0	3.88439270433362e-05	0	0	0	0	0	0
Bacteroides caccae	0.00240076056094571	0	0	0.0026219650754252	0.0026999480260005	0	0	0	0	0
Bacteroides caecimuris	0.0578583295187916	0	0	0.0461854292545268	0	0	0	0	0	0
Bacteroides cellulosilyticus	0.0815858463961383	0	0	0.0900208009229317	0	0	0	0	0	0
Bacteroides difficilis	0.000380120422149737	0	0	0.000233063562260017	0	0	0	0	0	0
Bacteroides eggerthii	0.0101832260460114	0	0	0.0109928313532642	0	0	0	0	0	0
Bacteroides faecis	0.04031277108588	0	0	0.0413687823011531	0.00134997401300025	0	0	0	0	0
Bacteroides faecium	0.0223270732167951	0	0	0.0187616167619314	0	0	0	0	0	0
Bacteroides finegoldii	0.00400126760157618	0	0	0.00477780302633036	0	0	0	0	0	0
Bacteroides fragilis	37.6602507674431	0.0070525478932116	0.0447227191413238	41.4596188245439	0.005399896052001	0	0.0330687830687831	0	0.00445791726105564	0
Bacteroides graminisolvens	0.000180057042070928	0.00320570358782346	0	0.000213641598738349	0.005399896052001	0	0	0	0	0
Bacteroides helcogenes	0.0514963140322854	0	0	0.058576641981351	0	0	0	0	0	0
Bacteroides hominis	0.958983806069763	0	0	1.00429031174194	0	0	0	0	0	0
Bacteroides humanifaecis	0.144705842811003	0	0	0.167300793775649	0	0	0	0	0	0
Bacteroides intestinalis	0.000780247182307355	0	0	0.000912832285518401	0	0	0	0	0	0
Bacteroides luhongzhouii	0.00312098872922942	0	0	0.00345710950685692	0	0	0	0	0	0
Bacteroides maternus	0.0049215591499387	0	0	0.00555468156719708	0	0	0	0	0	0
Bacteroides nordii	0.0039812612635683	0	0	0.00427283197476699	0	0	0	0	0	0
Bacteroides ovatus	0.0107033908342163	0	0	0.0114978024048275	0.0026999480260005	0	0	0	0	0
Bacteroides pyogenes	1.77308171228645	0.0128228143512938	0.069568674219837	1.48614922671452	0.00472490904550087	0	0	0.00133086679354263	0	0.000431157139531073
Bacteroides salyersiae	0.013944417591493	0	0	0.0139449698085577	0	0	0	0	0	0
Bacteroides sedimenti	0	0	0	5.82658905650043e-05	0	0	0	0	0	0
Bacteroides sp. A1C1	0.0203864584300306	0	0	0.0246853156360402	0	0	0	0	0	0
Bacteroides sp. BFG-257	0.000520164788204903	0	0	0.000504971051563371	0	0	0	0	0	0
Bacteroides sp. CACC 737	0.0167252985745884	0	0	0.0172855475342846	0.00607488305850112	0	0	0	0	0
Bacteroides sp. CG01	0.000540171126212784	0	0	0.000485549088041703	0	0	0	0	0	0
Bacteroides sp. D2	0.000100031690039404	0	0	5.82658905650043e-05	0.00202496101950037	0	0	0	0	0
Bacteroides sp. DH3716P	0.00696220562674255	0	0	0.00835144431431729	0	0	0	0	0	0
Bacteroides sp. HF-162	0.00726230069686077	0	0	0.00609849654580379	0	0	0	0	0	0
Bacteroides sp. KFT8	0.00158050070262259	0	0	0.00203930616977515	0	0	0	0	0	0
Bacteroides sp. KG68	0.00690218661271891	0	0	0.0062150283269338	0	0	0	0	0	0
Bacteroides sp. M10	0.00286090633512697	0	0	0.00264138703894686	0	0	0	0	0	0
Bacteroides sp. ZJ-18	0.000160050704063047	0	0	0	0	0	0	0	0	0
Bacteroides stercoris	0.156709645615731	0	0	0.20666911383407	0.00472490904550087	0	0	0.00532346717417054	0.00178316690442225	0.00172462855812429
Bacteroides thetaiotaomicron	0.480592251625315	0.000641140717564691	0.0149075730471079	0.539911163938852	0.0026999480260005	0	0	0	0.00133737517831669	0
Bacteroides uniformis	0.088688096388936	0.000641140717564691	0	0.101848776707628	0.0114747791105021	0	0	0	0	0
Bacteroides xylanisolvens	0.0840066132950919	0.00256456287025876	0	0.0840582581217796	0	0	0	0	0	0
Bacteroides zhangwenhongii	0.00238075422293783	0	0	0.00266080900246853	0	0	0	0	0	0
Bacteroides zoogleoformans	0.00182057675871716	0	0	0.00161202297229845	0	0	0	0	0	0
Baekduia alba	0	0	0	0	0	0	0	0.00931606755479844	0.00936162624821683	0
Baekduia soli	0	0	0	0.00040786123395503	0.00472490904550087	0	0	0	0.014265335235378	0
Baekduia sp. Peel2402	0	0	0	0	0.00337493503250062	0	0	0.00931606755479844	0.0111447931526391	0
Barnesiella intestinihominis	0.0225871556108975	0	0	0.0288804597567205	0.00202496101950037	0	0	0	0	0
Barnesiella sp. An22	0.00044013943617338	0	0.00496919101570264	0.000349595343390026	0	0	0	0	0.000445791726105563	0
Barnesiella viscericola	0.000100031690039404	0	0	0.000213641598738349	0	0	0	0	0	0
Bartonella apihabitans	6.00190140236427e-05	0	0	0	0	0	0	0	0	0
Bartonella sp. DGB1	4.00126760157618e-05	0	0	0	0	0	0	0	0	0
Bartonella sp. TP	0	0	0	0	0.000674987006500125	0	0	0	0	0
Bartonella sp. WD16.2	0	0	0	0	0.00202496101950037	0	0	0	0	0
Basilea psittacipulmonis	0	0	0	3.88439270433362e-05	0	0	0	0	0	0
Belliella baltica	0	0	0	0	0.0026999480260005	0	0	0	0.00222895863052782	0
Bengtsoniella intestinalis	2.00063380078809e-05	0	0	1.94219635216681e-05	0	0	0	0	0	0
Bergeriella denitrificans	0	0	0	0	0	0	0	0	0	0.000431157139531073
Bergeyella cardium	0.000120038028047285	0	0	9.71098176083406e-05	0.00134997401300025	0	0	0	0	0
Bergeyella porcorum	0	0	0	1.94219635216681e-05	0.0026999480260005	0	0	0	0	0
Bernardetia litoralis	4.00126760157618e-05	0	0	0	0	0	0	0	0	0
Berryella intestinalis	0.000380120422149737	0	0	0.000194219635216681	0	0	0	0	0.0196148359486448	0
Besnoitia besnoiti	0	0	0	3.88439270433362e-05	0	0	0	0	0	0
Betabaculovirus agsegetum	0	0	0	0	0.00134997401300025	0	0	0	0	0
Betaretrovirus ovijaa	0	0	0	0	0	0	0	0	0.000445791726105563	0
Beutenbergia cavernae	0	0	0	0	0.000674987006500125	0	0	0	0	0
Bifidobacterium adolescentis	0.143005304080333	0.00256456287025876	0	0.12935027705431	0.0141747271365026	0.00267923098415809	0.0330687830687831	0.0106469343483411	0.0124821683309558	0
Bifidobacterium angulatum	0.000460145774181261	0.000641140717564691	0.00993838203140529	0.000388439270433362	0.0148497141430027	0.000382747283451156	0	0	0	0.00172462855812429
Bifidobacterium animalis	0.0201263760359282	0.00192342215269407	0	0.017499189133023	0.0175496621690032	0	0	0	0	0
Bifidobacterium aquikefiricola	2.00063380078809e-05	0	0	1.94219635216681e-05	0	0	0	0	0	0
Bifidobacterium bifidum	0.00118037394246497	0	0	0.000912832285518401	0.00472490904550087	0	0	0	0.000891583452211127	0
Bifidobacterium breve	0.0012603992944965	0	0	0.00147606922764678	0	0	0	0	0	0
Bifidobacterium catenulatum	0.00608192675439579	0	0	0.00508855444267705	0.00404992203900075	0	0	0	0.0106990014265335	0
Bifidobacterium choerinum	2.00063380078809e-05	0	0	1.94219635216681e-05	0	0	0	0	0	0
Bifidobacterium dentium	0.000960304224378283	0	0.00496919101570264	0.000757456577345056	0	0	0	0	0	0
Bifidobacterium lemurum	4.00126760157618e-05	0	0	0	0	0	0	0	0	0
Bifidobacterium longum	0.0190260274454947	0.00641140717564691	0.0198767640628106	0.0165863568475046	0.00674987006500125	0.00114824185035347	0	0.00532346717417054	0.0392296718972896	0.00301809997671751
Bifidobacterium pseudocatenulatum	0.030409633771979	0.00128228143512938	0	0.0275597662372471	0.00742485707150137	0.000382747283451156	0	0	0.0521576319543509	0
Bifidobacterium pseudolongum	4.00126760157618e-05	0.0153873772215526	0.00993838203140529	1.94219635216681e-05	0.00674987006500125	0	0	0.00266173358708527	0.000891583452211127	0.000431157139531073
Bifidobacterium pullorum	0.0789250034410901	0.00192342215269407	0	0.0732208024766888	0	0	0	0	0.000445791726105563	0
Bifidobacterium saguini	0	0	0	0	0	0	0	0.00133086679354263	0	0
Bifidobacterium scardovii	4.00126760157618e-05	0	0	7.76878540866725e-05	0	0	0	0	0	0
Bifidobacterium sp. ESL0200	0	0	0	0	0	0	0	0	0.000445791726105563	0
Bifidobacterium sp. ESL0728	0	0	0	1.94219635216681e-05	0	0	0	0	0	0
Bifidobacterium sp. ESL0775	0	0	0	1.94219635216681e-05	0	0	0	0	0	0
Bifidobacterium sp. ESL0790	0	0	0	0	0	0	0	0	0	0.000431157139531073
Bifidobacterium thermophilum	0	0	0	0	0.00134997401300025	0	0	0.00133086679354263	0	0
Bilophila wadsworthia	1.01398122925343	0	0	1.13086324801265	0	0	0	0	0.000891583452211127	0
Bisgaardia hudsonensis	2.00063380078809e-05	0	0	0	0	0	0	0	0	0
Blastococcus brunescens	2.00063380078809e-05	0.00961711076347037	0.0149075730471079	0.000155375708173345	0.0242995322340045	0	0	0.00798520076125581	0.0503744650499287	0
Blastococcus montanus	0	0	0	0	0.00607488305850112	0	0	0.0119778011418837	0.038783880171184	0
Blastococcus saxobsidens	0	0	0.0198767640628106	5.82658905650043e-05	0	0	0	0.0106469343483411	0.0209522111269615	0
Blastococcus sp. HT6-30	0	0	0	9.71098176083406e-05	0	0	0	0	0.0205064194008559	0
Blastococcus sp. PRF04-17	0	0	0.0795070562512423	3.88439270433362e-05	0.0141747271365026	0	0	0	0.0312054208273894	0.00517388567437288
Blastomonas sp.	0	0.00128228143512938	0	0	0.00134997401300025	0	0	0	0	0
Blastomonas sp. RAC04	0	0	0	0	0.0026999480260005	0	0	0	0	0
Blastomonas sp. SL216	8.00253520315236e-05	0	0	1.94219635216681e-05	0.00134997401300025	0	0	0	0	0
Blattabacterium cuenoti	4.00126760157618e-05	0	0	3.88439270433362e-05	0	0	0	0	0	0
Blattabacterium sp. DPU	0	0.000641140717564691	0	0	0	0	0	0	0	0
Blautia argi	0.00326103309528459	0.000641140717564691	0	0.00370959503263861	0	0	0	0.00266173358708527	0	0
Blautia hansenii	0.045354368263866	0.00384684430538815	0.0298151460942159	0.044301498792925	0.0128247531235024	0.000382747283451156	0.0330687830687831	0	0	0
Blautia hydrogenotrophica	0.00202064013879597	0	0	0.00281618471064188	0	0	0	0	0	0
Blautia liquoris	2.00063380078809e-05	0	0	1.94219635216681e-05	0	0	0	0	0	0
Blautia luti	0.00706223731678196	0.000641140717564691	0	0.00825433449670895	0.000674987006500125	0	0	0	0	0
Blautia massiliensis (ex Durand et al. 2017)	0.0190060211074869	0	0	0.0217331771807466	0	0	0	0	0	0
Blautia obeum	0.00562178098021453	0	0	0.00638982599862881	0.00674987006500125	0	0	0	0	0
Blautia parvula	0.000560177464220665	0.000641140717564691	0	0.00062150283269338	0	0	0	0	0	0
Blautia producta	0.00630199647248248	0.000641140717564691	0	0.00691421901371385	0.000674987006500125	0	0	0	0	0.00474272853484181
Blautia pseudococcoides	0.000180057042070928	0	0	0.000291329452825022	0	0	0	0	0	0
Blautia sp. SC05B48	0.000380120422149737	0	0	0.000738034613823388	0.0101248050975019	0	0	0	0	0
Blautia wexlerae	0.248358680029833	0.00512912574051753	0.0149075730471079	0.318578467645922	0.0188996361820035	0	0	0	0.0049037089871612	0
Bohxovirus oralis	0	0	0	0	0.000674987006500125	0	0	0	0	0
Bordetella bronchialis	0	0	0	0	0	0	0	0	0.000445791726105563	0
Bordetella bronchiseptica	0.000420133098165499	0	0.0198767640628106	0.000543814978606707	0	0	0	0	0	0
Bordetella genomosp. 9	0	0	0	5.82658905650043e-05	0	0	0	0	0	0
Bordetella hinzii	0	0	0	0	0.00472490904550087	0	0	0	0.00847004279600571	0
Bordetella petrii	0	0.00192342215269407	0	0	0	0	0	0	0.0209522111269615	0
Bordetella sp. H567	0	0.000641140717564691	0	1.94219635216681e-05	0	0	0	0	0	0
Bordetella trematum	0	0	0	0	0.00404992203900075	0	0	0	0	0
Borrelia anserina	2.00063380078809e-05	0	0	0	0	0	0	0	0	0
Borrelia miyamotoi	0	0	0	1.94219635216681e-05	0	0	0	0	0	0
Borrelia sp. HM	0	0	0	1.94219635216681e-05	0	0	0	0	0	0
Borrelia turcica	2.00063380078809e-05	0	0	0	0	0	0	0	0	0
Borreliella burgdorferi	0	0	0	1.94219635216681e-05	0	0	0	0	0	0
Bosea beijingensis	0.000620196478244308	0	0	0.000369017306911694	0	0	0	0.0319408030450232	0.0187232524964337	0.00301809997671751
Bosea sp. (in: a-proteobacteria)	0	0	0	0	0.0101248050975019	0	0	0	0.0156027104136947	0
Bosea sp. 685	0	0	0	0	0	0	0	0	0.00534950071326676	0
Bosea sp. ANAM02	0.000360114084141856	0.00256456287025876	0.119260584376863	0.000835144431431729	0.00134997401300025	0	0.0330687830687831	0.02528646907731	0	0
Bosea sp. AS-1	0.000100031690039404	0.00128228143512938	0	3.88439270433362e-05	0	0	0	0	0	0.00172462855812429
Bosea sp. F3-2	0.000100031690039404	0	0	0	0	0	0	0.0106469343483411	0	0
Bosea sp. NBC_00550	0	0	0	0	0.00202496101950037	0	0	0	0	0
Bosea sp. PAMC 26642	0	0	0	5.82658905650043e-05	0	0	0	0	0.00178316690442225	0
Bosea sp. RAC05	0.000460145774181261	0	0	0.000369017306911694	0.00404992203900075	0	0	0	0	0
Bosea sp. Tri-49	0.000380120422149737	0.00384684430538815	0	0.000543814978606707	0.00134997401300025	0	0	0.029279069457938	0	0.00129347141859322
Bosea sp. UC22_33	0.000940297886370402	0.0121816736337291	0.0993838203140529	0.000582658905650043	0.00134997401300025	0	0	0.0505729381546201	0.014265335235378	0.00388041425577966
Bosea vaviloviae	0	0	0.0298151460942159	0	0.0026999480260005	0	0	0	0.00267475035663338	0
Bosea vestrisii	0.000500158450197022	0.00384684430538815	0.0198767640628106	0.000194219635216681	0.00134997401300025	0	0	0.014639534728969	0.00356633380884451	0.000862314279062147
Botrimarina mediterranea	0	0	0	1.94219635216681e-05	0.00202496101950037	0	0	0	0.00356633380884451	0
Botrytis cinerea	0.0152248232239974	0	0	0.0379116727942962	0.292269373814554	0	0	0.762586672699929	0.0891583452211127	0
Boudabousia tangfeifanii	0	0	0	0	0.000674987006500125	0	0	0	0	0
Brachybacterium avium	0	0.197471341009925	0.183860067580998	3.88439270433362e-05	0.0242995322340045	0	0	0.0039926003806279	0.0423502139800285	0
Brachybacterium ginsengisoli	0	0.246198035544841	0.149075730471079	0	0.0114747791105021	0	0	0.00266173358708527	0.355296005706134	0.00215578569765537
Brachybacterium halotolerans	0	0	0	0	0	0	0	0.014639534728969	0	0
Brachybacterium huguangmaarense	0	0.00897597004590567	0	0	0.00404992203900075	0	0	0	0.00624108416547789	0
Brachybacterium kimchii	0	0	0	0	0	0.000765494566902311	0	0	0.00534950071326676	0
Brachybacterium saurashtrense	0	0.05193239812274	0.00993838203140529	3.88439270433362e-05	0.005399896052001	0	0	0	0.0325427960057061	0
Brachybacterium sp. GPGPB12	0	0.189777652399149	0	0.000116531781130009	0.0229495582210042	0	0.0661375661375661	0	0.111893723252496	0
Brachybacterium sp. GU-2	0.000120038028047285	0.71615418151976	0	0.000815722467910061	0.124197609196023	0	0.0992063492063492	0	0.237606990014265	0
Brachybacterium sp. NBEC-018	0	0.0192342215269407	0	0	0	0	0	0	0.0106990014265335	0
Brachybacterium sp. P6-10-X1	0	0.0365450209011874	0.139137348439674	1.94219635216681e-05	0.00202496101950037	0	0	0.0039926003806279	0.014265335235378	0.000862314279062147
Brachybacterium sp. SGAir0954	0	0.0070525478932116	0	0	0	0	0	0	0.00579529243937233	0
Brachybacterium sp. UNK5269	2.00063380078809e-05	0.0673197753442926	0.159014112502485	0.000893410321996733	0.0506240254875094	0	0	0.0039926003806279	0.20996790299572	0
Brachybacterium sp. Z12	0	0.962352217064601	0.382627708209104	0.000291329452825022	0.037799272364007	0	0	0.00665433396771317	0.0940620542082739	0.00301809997671751
Brachybacterium vulturis	0	0.0910419818941861	0.541641820711588	3.88439270433362e-05	0.0114747791105021	0	0	0.0133086679354263	0.0829172610556348	0
Brachyspira hampsonii	0	0	0	1.94219635216681e-05	0	0	0	0	0	0
Brachyspira hyodysenteriae	8.00253520315236e-05	0	0	0	0	0	0	0	0	0
Brachyspira intermedia	0.000100031690039404	0	0	5.82658905650043e-05	0	0	0	0	0	0
Brachyspira murdochii	4.00126760157618e-05	0	0	1.94219635216681e-05	0	0	0	0	0	0
Brachyspira pilosicoli	2.00063380078809e-05	0	0	0	0	0	0	0	0	0
Bracoviriform facetosae	0	0	0	1.94219635216681e-05	0	0	0	0	0	0
Bradyrhizobium brasilense	0	0	0	0.000233063562260017	0	0	0	0	0	0
Bradyrhizobium canariense	0	0	0	0	0.000674987006500125	0	0	0	0	0
Bradyrhizobium daqingense	0	0	0	0	0	0	0	0.00532346717417054	0	0
Bradyrhizobium diazoefficiens	0	0	0	0	0.0627737916045116	0	0	0	0	0
Bradyrhizobium erythrophlei	0	0	0	0	0	0	0	0	0.00624108416547789	0
Bradyrhizobium genosp. A	0	0	0	5.82658905650043e-05	0	0	0	0	0	0
Bradyrhizobium genosp. L	0	0	0	0	0	0	0.0661375661375661	0	0	0
Bradyrhizobium icense	0	0	0	0	0.000674987006500125	0	0	0	0	0
Bradyrhizobium lablabi	0	0	0	0	0	0	0	0.0199630019031395	0	0
Bradyrhizobium lupini	0	0	0	0	0	0	0	0.039926003806279	0	0
Bradyrhizobium oligotrophicum	6.00190140236427e-05	0	0	3.88439270433362e-05	0	0	0	0	0	0
Bradyrhizobium paxllaeri	0	0	0	0	0.000674987006500125	0	0	0.00266173358708527	0	0
Bradyrhizobium prioriisuperbiae	0	0	0	0	0.000674987006500125	0	0	0	0	0
Bradyrhizobium roseum	0	0.00128228143512938	0	0	0	0	0	0	0.00312054208273894	0
Bradyrhizobium sediminis	0.000100031690039404	0	0.139137348439674	3.88439270433362e-05	0.00404992203900075	0	0	0	0.0325427960057061	0
Bradyrhizobium sp. 170	0	0	0	0.000116531781130009	0.00337493503250062	0	0	0.00266173358708527	0.00312054208273894	0
Bradyrhizobium sp. 186	0	0	0	0	0.00134997401300025	0	0	0	0	0
Bradyrhizobium sp. 200	0	0	0	0	0.0026999480260005	0	0	0.00532346717417054	0.00267475035663338	0
Bradyrhizobium sp. 62B	0	0	0	0	0	0	0	0.0212938686966821	0.0254101283880171	0
Bradyrhizobium sp. Ash2021	0	0	0	3.88439270433362e-05	0	0	0	0	0.00178316690442225	0
Bradyrhizobium sp. BTAi1	0	0	0	3.88439270433362e-05	0	0	0	0.00266173358708527	0	0
Bradyrhizobium sp. CCBAU 051011	0	0	0	0	0.000674987006500125	0	0	0	0.00757845934379458	0
Bradyrhizobium sp. CCBAU 51753	0	0	0	0	0	0	0	0	0.0049037089871612	0
Bradyrhizobium sp. CCBAU 53421	0	0	0	0.000252485525781685	0	0	0	0	0	0
Bradyrhizobium sp. I71	0	0.00448798502295284	0	0	0	0	0	0	0	0
Bradyrhizobium sp. McL0615	0	0	0.0298151460942159	3.88439270433362e-05	0.00202496101950037	0	0	0	0.00624108416547789	0
Bradyrhizobium sp. ORS 285	4.00126760157618e-05	0	0	0	0	0	0	0	0	0
Bradyrhizobium sp. PMVTL-01	0	0	0	0	0.0175496621690032	0	0	0	0	0
Bradyrhizobium sp. RDM4	0	0	0	0	0	0	0	0	0.017385877318117	0
Bremia lactucae	0	0	0	3.88439270433362e-05	0.000674987006500125	0	0	0	0	0
Brenneria goodwinii	4.00126760157618e-05	0	0.00496919101570264	3.88439270433362e-05	0.00134997401300025	0	0	0	0	0
Brenneria izadpanahii	0	0	0	0	0	0	0	0.00133086679354263	0	0
Breoghania sp.	0	0	0	0	0	0	0	0	0.000445791726105563	0
Brevibacillus agri	0	0	0	0	0.00337493503250062	0	0	0	0	0
Brevibacillus fluminis	0	0	0	1.94219635216681e-05	0	0	0	0	0	0
Brevibacillus laterosporus	6.00190140236427e-05	0	0	0	0	0	0	0	0	0
Brevibacillus sp. WF146	0	0	0	0	0	0	0	0	0.000891583452211127	0
Brevibacterium atlanticum	0	0	0	0	0	0.000765494566902311	0	0.00266173358708527	0.000445791726105563	0
Brevibacterium aurantiacum	0	3.04862411202011	0.377658517193401	0	0	0	0	0	0.256330242510699	0
Brevibacterium casei	0	0	0	0	0	0	0	0	0.00356633380884451	0
Brevibacterium koreense	0	0.151950350062832	0.0397535281256211	0	0.00404992203900075	0	0	0	0.0802425106990014	0
Brevibacterium limosum	0	0.00192342215269407	0	0	0	0	0	0	0.00267475035663338	0
Brevibacterium linens	0	0.0365450209011874	0	0	0	0	0	0	0	0
Brevibacterium luteolum	0.0045014260517732	0.0904008411766214	0.0248459550785132	0.00571005727537043	0.0398242333835074	0	0	0.0279482026643953	0.0049037089871612	0
Brevibacterium oceani	0	0	0	0	0	0	0	0	0.000891583452211127	0
Brevibacterium pigmentatum	0	0.0609083681686457	0.0248459550785132	0.000524393015085039	0	0	0	0	0	0
Brevibacterium sandarakinum	0	0.0775780268253276	0.0546611011727291	0	0	0	0	0	0.0129279600570613	0
Brevibacterium siliguriense	0	0.00128228143512938	0	1.94219635216681e-05	0	0	0	0	0	0
Brevibacterium sp. 1718	0	0.026927910137717	0	5.82658905650043e-05	0.000674987006500125	0	0	0	0.00356633380884451	0
Brevibacterium sp. BDJS002	0	1.01556689662247	0.0447227191413238	0	0	0	0	0	0.0597360912981455	0
Brevibacterium sp. BRM-1	0.008062554217176	0.00320570358782346	0	0.00714728257597387	0	0	0	0	0.00356633380884451	0
Brevibacterium sp. CS2	0	0.0487266945349165	0	5.82658905650043e-05	0.0843733758125156	0	0	0.00665433396771317	0.0249643366619116	0
Brevibacterium sp. FAM 27836	0	0.00384684430538815	0	0	0	0	0	0	0.00178316690442225	0
Brevibacterium sp. GP-SGM9	0	0.00577026645808222	0	0	0	0	0	0	0.0320970042796006	0
Brevibacterium sp. JSBI002	0	0.0256456287025876	0	1.94219635216681e-05	0	0	0	0	0	0
Brevibacterium sp. K11IcPPYGO002	0	0.00192342215269407	0	0	0	0	0	0	0	0
Brevibacterium sp. LE-L	0	0.00512912574051753	0	0	0	0	0	0	0.00445791726105564	0
Brevibacterium sp. Marine	0	0.0141050957864232	0	0	0	0	0	0	0	0
Brevibacterium sp. SMBL_HHYL_HB1	0	0.00448798502295284	0	0	0	0	0	0	0.000891583452211127	0
Brevibacterium spongiae	2.00063380078809e-05	0.0070525478932116	0	0	0	0	0	0	0	0
Brevibacterium zhoupengii	0	0.0807837304131511	0	0	0	0	0	0	0.00579529243937233	0
Brevundimonas albigilva	0.000100031690039404	0	0	0.000252485525781685	0.032399376312006	0	0.0661375661375661	0.0212938686966821	0.0615192582025678	0
Brevundimonas bullata	4.00126760157618e-05	0.0217987843971995	0	0.000135953744651677	0.151872076462528	0	0	0	0.871522824536377	0
Brevundimonas diminuta	0.000100031690039404	0.0070525478932116	0.159014112502485	0.000757456577345056	0.0364492983510067	0.00267923098415809	0	0	0.168063480741797	0
Brevundimonas fontaquae	0	0	0	0.000213641598738349	0	0	0	0	0.0187232524964337	0
Brevundimonas goettingensis	0	0.000641140717564691	0	1.94219635216681e-05	0.000674987006500125	0	0	0.0039926003806279	0.00847004279600571	0
Brevundimonas intermedia	0	0.000641140717564691	0	0	0.00337493503250062	0	0	0	0.010253209700428	0
Brevundimonas mediterranea	0	0.00256456287025876	0	0	0.00202496101950037	0	0	0	0.0151569186875892	0
Brevundimonas naejangsanensis	0	0.0160285179391173	0	0.000427283197476698	0.0080998440780015	0	0	0	0.0931704707560628	0
Brevundimonas nasdae	6.00190140236427e-05	0	0	0.000427283197476698	0.00877483108450162	0	0	0	0.0476997146932953	0
Brevundimonas olei	0	0	0	0.000155375708173345	0.00202496101950037	0	0	0	0.246522824536377	0
Brevundimonas pondensis	0	0	0	5.82658905650043e-05	0.00877483108450162	0	0	0	0.0396754636233951	0
Brevundimonas sanguinis	0	0.0121816736337291	0	0	0.0168746751625031	0	0	0	0.0601818830242511	0
Brevundimonas sp.	0.000100031690039404	0.0102582514810351	0.114291393361161	0.000174797671695013	0.0965231419295179	0.000382747283451156	0	0.0585581389158759	0.372236091298145	0.00776082851155932
Brevundimonas sp. AJA228-03	0	0	0	0	0.00202496101950037	0	0	0	0.000891583452211127	0
Brevundimonas sp. Bb-A	0	0	0	0	0	0	0	0	0.0526034236804565	0
Brevundimonas sp. BH3	0	0.0262867694201523	0	0.000155375708173345	0.00877483108450162	0.00114824185035347	0	0	0.0624108416547789	0
Brevundimonas sp. C43	0.00022006971808669	0	0	0	0	0	0	0	0.0517118402282454	0
Brevundimonas sp. CEF1	8.00253520315236e-05	0.00320570358782346	0	0	0.005399896052001	0.000765494566902311	0	0	0.153352353780314	0
Brevundimonas sp. DS20	0	0	0	0	0.043199168416008	0	0	0	0.0601818830242511	0
Brevundimonas sp. GW460-12-10-14-LB2	0.000280088732110333	0	0	0.000543814978606707	0.0134997401300025	0	0	0	0.0726640513552068	0
Brevundimonas sp. LF-1	0	0.0070525478932116	0	0	0	0	0	0	0.0106990014265335	0
Brevundimonas sp. LM2	0	0	0	0	0.000674987006500125	0	0	0	0	0
Brevundimonas sp. M20	0	0	0	9.71098176083406e-05	0.00607488305850112	0	0	0	0.0370007132667618	0
Brevundimonas sp. MF30-B	0	0	0	0	0	0	0	0	0.0156027104136947	0
Brevundimonas sp. NIBR10	0	0	0.0149075730471079	1.94219635216681e-05	0.000674987006500125	0	0	0	0.0049037089871612	0
Brevundimonas sp. NIBR11	2.00063380078809e-05	0	0	0	0.000674987006500125	0	0	0	0.00401212553495007	0
Brevundimonas sp. PAMC22021	0.000400126760157618	0	0	0.000951676212561738	0.0722236096955134	0.00650670381866965	0	0	0.00936162624821683	0
Brevundimonas sp. R86498	0	0	0	0	0.00202496101950037	0	0	0	0.00356633380884451	0
Brevundimonas sp. S1H14	0	0	0	0	0.00404992203900075	0	0	0	0.193473609129815	0
Brevundimonas sp. scallop	0.000300095070118213	0	0	0	0	0	0	0	0.0410128388017118	0
Brevundimonas sp. SGAir0440	0	0	0	0.000349595343390026	0	0	0	0	0.00757845934379458	0
Brevundimonas sp. SL130	0	0	0	3.88439270433362e-05	0.00337493503250062	0	0	0	0.0049037089871612	0
Brevundimonas staleyi	0	0.000641140717564691	0	0	0.00337493503250062	0	0	0.0133086679354263	0.0111447931526391	0
Brevundimonas subvibrioides	0	0	0	0	0	0	0	0	0.017385877318117	0
Brevundimonas vancanneytii	0	0	0	0	0.0296994282860055	0	0	0	0.0463623395149786	0
Brevundimonas vesicularis	0.000340107746133975	0.00256456287025876	0	0.00840971020488229	0.0263244932535049	0	0	0	0.160930813124108	0
Brevundimonas vitisensis	0	0	0	0	0.000674987006500125	0	0	0	0.00356633380884451	0
Brigitvirus brigit	0	0	0	3.88439270433362e-05	0	0	0	0	0	0
Brochothrix thermosphacta	0.000420133098165499	0.00961711076347037	0	5.82658905650043e-05	0.0580488825590107	0	0	0.00532346717417054	0.00847004279600571	0
Brooklawnia propionicigenes	0	0.00256456287025876	0	0	0.000674987006500125	0	0	0	0.00401212553495007	0
Brucella anthropi	0.000560177464220665	0.0211576436796348	0	0.00071861265030172	0	0	0.165343915343915	0.10114587630924	0.0178316690442225	0.023282485534678
Brucella intermedia	0	0.00128228143512938	0	5.82658905650043e-05	0	0	0	0	0.00356633380884451	0
Brucella pituitosa	4.00126760157618e-05	0.00128228143512938	0	3.88439270433362e-05	0.0026999480260005	0	0.0661375661375661	0	0.0365549215406562	0
Brucella pseudintermedia	0	0	0	0	0	0	0	0	0.00445791726105564	0
Brucella pseudogrignonensis	0	0.00769368861077629	0	0	0	0	0	0	0.194365192582026	0
Brucella sp. BE17	0	0	0	0	0	0	0	0	0.00133737517831669	0
Brucella sp. JSBI001	0	0	0	0.000252485525781685	0	0	0	0	0	0
Bruynoghevirus Ab22	0	0	0	0	0.000674987006500125	0	0	0	0	0
Buchananella felis	0.00122038661848073	0.0108993921985997	0	0.00137895941003844	0.000674987006500125	0	0	0.0119778011418837	0.00133737517831669	0.128915984719791
Buchavirus coli	0	0	0	1.94219635216681e-05	0	0	0	0	0	0
Buchavirus faecalis	0.000160050704063047	0	0	5.82658905650043e-05	0	0	0	0	0	0
Buchnera aphidicola	0	0	0.00496919101570264	0	0.000674987006500125	0	0	0	0.00401212553495007	0
Bulleidia sp. zg-1006	0.00166052605465411	0	0	0.000504971051563371	0	0	0	0	0	0.000431157139531073
Burkholderia anthina	8.00253520315236e-05	0	0	7.76878540866725e-05	0	0	0	0	0	0
Burkholderia cenocepacia	0	0	0	0	0	0	0	0	0.00668687589158345	0
Burkholderia contaminans	0	0	0	5.82658905650043e-05	0	0	0	0	0	0
Burkholderia gladioli	0	0	0	0	0.00134997401300025	0	0	0	0.00802425106990014	0
Burkholderia mayonis	2.00063380078809e-05	0.00128228143512938	0	0	0	0	0	0	0	0
Burkholderia multivorans	0	0.000641140717564691	0	5.82658905650043e-05	0.00877483108450162	0	0	0	0	0.000862314279062147
Burkholderia oklahomensis	0	0	0	9.71098176083406e-05	0.000674987006500125	0	0.0330687830687831	0	0	0
Burkholderia perseverans	0	0	0	0	0.00134997401300025	0	0	0	0	0
Burkholderia pseudomallei	0	0	0	0.000135953744651677	0	0	0	0	0	0
Burkholderia singularis	6.00190140236427e-05	0	0	0	0	0	0	0	0	0
Buttiauxella agrestis	0	0	0	0	0	0	0	0	0.000445791726105563	0
Butyricicoccus porcorum	0.00088027887234676	0	0	0.000504971051563371	0	0	0	0	0	0
Butyricimonas faecalis	0.0174855394188879	0	0.0248459550785132	0.0201405761719698	0	0	0	0	0	0
Butyricimonas faecihominis	0.0288691457453721	0	0	0.0313276271604507	0	0	0	0	0	0
Butyricimonas paravirosa	0.0660009090879991	0	0	0.070987276671697	0	0	0	0	0	0
Butyricimonas virosa	0.253780397629969	0	0	0.279054771879327	0	0	0	0	0	0
Butyrivibrio fibrisolvens	2.00063380078809e-05	0	0	0	0	0	0	0	0	0
Butyrivibrio sp. JL13D10	0	0	0	1.94219635216681e-05	0	0	0	0	0	0
Bythopirellula goksoeyrii	0	0	0	0	0	0	0	0	0.000445791726105563	0
Caballeronia sp. DA-9	0	0	0	0	0.000674987006500125	0	0	0	0	0
Caballeronia sp. TF1N1	0	0	0	0	0	0	0	0	0.000891583452211127	0
Caenibius sp. WL	0	0	0	0	0.000674987006500125	0	0	0	0.000445791726105563	0
Caenispirillum salinarum	0	0	0	1.94219635216681e-05	0	0	0	0	0	0
Caldanaerobacter subterraneus	4.00126760157618e-05	0	0	0	0	0	0	0	0	0
Caldicellulosiruptor owensensis	2.00063380078809e-05	0	0	0	0	0	0	0	0	0
Caldimonas aquatica	0.000760240844299474	0	0	0.00190335242512348	0.0904482588710167	0.0432504430299806	0	0	0.00534950071326676	0
Caldimonas brevitalea	0	0	0	0	0	0.000765494566902311	0	0	0.00133737517831669	0
Caldimonas thermodepolymerans	0	0	0	0.000330173379868358	0.0627737916045116	0.0329162663767994	0	0	0	0
Caldisericum exile	2.00063380078809e-05	0	0	1.94219635216681e-05	0	0	0	0	0	0
Caloramator sp. Dgby_cultured_2	6.00190140236427e-05	0	0	3.88439270433362e-05	0	0	0	0	0	0
Caloramator sp. E03	2.00063380078809e-05	0	0	1.94219635216681e-05	0	0	0	0	0	0
Caloramator sp. mosi_1	4.00126760157618e-05	0	0	1.94219635216681e-05	0	0	0	0	0	0
Calothrix sp. 336/3	2.00063380078809e-05	0	0	0	0	0	0	0	0	0
Caminibacter pacificus	0	0	0	1.94219635216681e-05	0	0	0	0	0	0
Caminicella sporogenes	0	0	0	1.94219635216681e-05	0	0	0	0	0	0
Campylobacter avium	2.00063380078809e-05	0	0	1.94219635216681e-05	0	0	0	0	0	0
Campylobacter bilis	2.00063380078809e-05	0	0	3.88439270433362e-05	0	0	0	0	0	0
Campylobacter coli	0.000400126760157618	0	0	0.000213641598738349	0	0	0	0	0	0
Campylobacter concisus	0.000180057042070928	0.00192342215269407	0	0.000174797671695013	0.0134997401300025	0	0.0330687830687831	0.00133086679354263	0	0.00215578569765537
Campylobacter corcagiensis	2.00063380078809e-05	0	0	0	0	0	0	0	0	0
Campylobacter cuniculorum	0.0101432133699956	0	0	0.0115366463318709	0	0	0	0	0	0
Campylobacter geochelonis	2.00063380078809e-05	0	0	1.94219635216681e-05	0	0	0	0	0	0
Campylobacter gracilis	6.00190140236427e-05	0	0	1.94219635216681e-05	0.0141747271365026	0	0	0	0	0
Campylobacter helveticus	0.898164538525805	0	0	1.14273006772439	0.000674987006500125	0	0	0	0	0
Campylobacter hominis	0	0	0	3.88439270433362e-05	0	0	0	0	0	0
Campylobacter hyointestinalis	2.00063380078809e-05	0	0	1.94219635216681e-05	0	0	0	0	0	0
Campylobacter jejuni	0.000240076056094571	0	0	0.000330173379868358	0.0182246491755034	0	0	0.0226247354902248	0	0
Campylobacter lari	2.00063380078809e-05	0	0	1.94219635216681e-05	0	0	0	0	0	0
Campylobacter novaezeelandiae	2.00063380078809e-05	0	0	0	0	0	0	0	0	0
Campylobacter peloridis	2.00063380078809e-05	0	0	0	0	0	0	0	0	0
Campylobacter rectus	2.00063380078809e-05	0	0	5.82658905650043e-05	0.00944981809100175	0	0	0	0	0
Campylobacter showae	0	0	0	0	0.0364492983510067	0	0	0	0	0.000862314279062147
Campylobacter sp. 19-13652	2.00063380078809e-05	0	0	1.94219635216681e-05	0	0	0	0	0	0
Campylobacter sp. 2014D-0216	2.00063380078809e-05	0	0	1.94219635216681e-05	0	0	0	0	0	0
Campylobacter sp. CCS1377	0	0	0	0.000116531781130009	0.000674987006500125	0	0	0	0	0
Campylobacter sp. CCUG 57310	0	0.00128228143512938	0	0	0.00202496101950037	0	0	0.130424945767178	0	0.302672311950814
Campylobacter sp. CN_NE2	0	0	0.0347843371099185	0	0	0	0	0	0	0
Campylobacter sp. CS_NA3	0	0	0.00993838203140529	0	0	0	0	0	0	0
Campylobacter sp. RM16187	0	0	0	0	0	0	0.0330687830687831	0.00532346717417054	0	0.0215578569765537
Campylobacter sp. RM16192	2.00063380078809e-05	0	0	0	0	0	0	0.0106469343483411	0	0.0202643855579605
Campylobacter sputorum	4.00126760157618e-05	0	0	3.88439270433362e-05	0	0	0	0	0	0
Campylobacter upsaliensis	0.0278488225069702	0	0	0.0380670485024695	0	0	0	0	0	0
Campylobacter ureolyticus	0.00122038661848073	0	0.0149075730471079	0.000738034613823388	0.005399896052001	0	0	0	0.00312054208273894	0
Campylobacter vicugnae	0.000160050704063047	0	0	0.000155375708173345	0.000674987006500125	0	0	0	0	0
Campylobacter volucris	2.00063380078809e-05	0	0	0	0	0	0	0	0	0
Campylobacter vulpis	0.00866274435741243	0	0	0.0118668197117392	0	0	0	0.00133086679354263	0	0.000862314279062147
Candida dubliniensis	0.040152720381817	0	0	0	0	0	0	0	0	0
Candida orthopsilosis	2.00063380078809e-05	0	0	0	0	0	0	0	0	0
Candidatus Absconditicoccus praedator	0	0	0	0	0	0	0	0	0.000445791726105563	0
Candidatus Azobacteroides pseudotrichonymphae	0	0	0	1.94219635216681e-05	0	0	0	0	0	0
Candidatus Blochmannia vicinus (nom. nud.)	0	0	0	1.94219635216681e-05	0	0	0	0	0	0
Candidatus Curculioniphilus buchneri	0	0	0	1.94219635216681e-05	0	0	0	0	0	0
Candidatus Desulfofervidus auxilii	0	0	0	0	0	0	0	0.00133086679354263	0	0
Candidatus Desulfovibrio trichonymphae	2.00063380078809e-05	0	0	0	0	0	0	0	0	0
Candidatus Enterococcus clewellii	0	0	0	1.94219635216681e-05	0	0	0	0	0	0
Candidatus Enterococcus lowellii	0	0	0	0	0	0.000382747283451156	0	0	0	0
Candidatus Erwinia haradaeae	0	0	0	1.94219635216681e-05	0	0	0	0	0	0
Candidatus Francisella endociliophora	2.00063380078809e-05	0	0	0	0	0	0	0	0	0
Candidatus Fukatsuia symbiotica	0	0	0	0	0	0	0	0	0.000445791726105563	0
Candidatus Kaistella beijingensis	0	0.00128228143512938	0.0198767640628106	0	0.00134997401300025	0	0	0	0	0
Candidatus Karelsulcia muelleri	2.00063380078809e-05	0	0	0	0	0	0	0	0	0
Candidatus Kuenenia stuttgartensis	2.00063380078809e-05	0	0	0	0	0	0	0	0	0
Candidatus Lokiarchaeum ossiferum	2.00063380078809e-05	0	0	0	0	0	0	0	0	0
Candidatus Megaera polyxenophila	0	0	0	0	0.000674987006500125	0	0	0	0	0
Candidatus Methylopumilus universalis	2.00063380078809e-05	0	0	0	0	0	0	0	0	0
Candidatus Micrarchaeum sp.	2.00063380078809e-05	0	0	0	0	0	0	0	0	0
Candidatus Minimicrobia sp. QA0096	0	0	0	1.94219635216681e-05	0	0	0	0	0	0
Candidatus Mycosynbacter amalyticus	0	0	0	1.94219635216681e-05	0.000674987006500125	0	0	0	0	0
Candidatus Nanosynbacter featherlites	8.00253520315236e-05	0	0	0	0.005399896052001	0	0	0	0	0
Candidatus Nanosynbacter lyticus	0	0	0.00496919101570264	0	0.0263244932535049	0	0	0	0	0
Candidatus Nanosynbacter sp. BB002	0	0	0	0	0.0128247531235024	0	0	0.00133086679354263	0	0
Candidatus Nanosynbacter sp. HMT-352	0	0	0	1.94219635216681e-05	0.00202496101950037	0	0	0	0	0
Candidatus Nanosynbacter sp. TM7-008	0	0	0	0	0.00134997401300025	0	0	0	0	0
Candidatus Nitrosocosmicus oleophilus	0	0.000641140717564691	0	1.94219635216681e-05	0.0026999480260005	0	0	0	0.00312054208273894	0
Candidatus Nitrospira neomarina	0	0	0	0	0.0026999480260005	0	0	0	0	0
Candidatus Nitrotoga arctica	0	0	0	1.94219635216681e-05	0	0	0	0	0	0
Candidatus Ornithobacterium hominis	0	0.000641140717564691	0	0	0	0	0	0	0	0
Candidatus Palauibacter sp.	0	0	0	1.94219635216681e-05	0	0	0	0	0	0
Candidatus Pantoea rara	0	0	0	1.94219635216681e-05	0	0	0	0	0	0
Candidatus Pelagibacter bacterium nBUS_49	0	0	0	5.82658905650043e-05	0	0	0	0	0	0
Candidatus Poriferisodalis sp.	0	0	0	1.94219635216681e-05	0	0	0	0	0.000445791726105563	0
Candidatus Portiera aleyrodidarum	2.00063380078809e-05	0	0	0	0	0	0	0	0	0
Candidatus Profftia sp. (ex Adelges kitamiensis)	4.00126760157618e-05	0	0	0	0	0	0	0	0	0
Candidatus Promineifilum breve	0	0	0	0	0	0	0	0	0.000445791726105563	0
Candidatus Protochlamydia naegleriophila	0	0	0	0	0	0	0	0	0.000445791726105563	0
Candidatus Rariloculus sp.	0	0	0	1.94219635216681e-05	0	0	0	0	0	0
Candidatus Sarcina troglodytae	2.00063380078809e-05	0	0	0	0	0	0	0	0.00401212553495007	0
Candidatus Southlakia epibionticum	0	0.00192342215269407	0	1.94219635216681e-05	0.0026999480260005	0	0	0	0	0
Candidatus Sulfurimonas marisnigri	0	0	0	0	0	0	0	0	0	0.000431157139531073
Candidatus Uabimicrobium amorphum	0	0	0	1.94219635216681e-05	0	0	0	0	0	0
Candidatus Vesicomyidisocius calyptogenae	0	0	0	1.94219635216681e-05	0	0	0	0	0	0
Candidatus Williamhamiltonella defendens	0	0	0	0	0	0	0	0	0.000891583452211127	0
Canhaevirus faecalis	0	0	0	1.94219635216681e-05	0	0	0	0	0	0
Canine papillomavirus 21	0	0.00128228143512938	0	0	0	0	0	0	0	0
Cantarevirus cantare	0	0	0	0	0.00134997401300025	0	0	0	0	0
Capillimicrobium parvum	0	0.00192342215269407	0	0	0.0141747271365026	0	0	0.0106469343483411	0.0303138373751783	0
Capnocytophaga canimorsus	0.0122038661848073	0.00192342215269407	0.069568674219837	0.0118085538211742	0.0134997401300025	0	0.0330687830687831	0.02528646907731	0.00445791726105564	0.0547569567204463
Capnocytophaga canis	0	0	0.0198767640628106	0	0	0	0.0661375661375661	0.00266173358708527	0	0.00129347141859322
Capnocytophaga cynodegmi	0	0.00192342215269407	0.00496919101570264	0	0.00944981809100175	0	0	0.00133086679354263	0	0.00301809997671751
Capnocytophaga endodontalis	0.000360114084141856	0	0	0	0.0080998440780015	0.000382747283451156	0	0	0.000891583452211127	0
Capnocytophaga gingivalis	2.00063380078809e-05	0	0	1.94219635216681e-05	0.0688486746630127	0	0	0	0	0
Capnocytophaga granulosa	6.00190140236427e-05	0	0	3.88439270433362e-05	0.0904482588710167	0	0	0	0	0.000431157139531073
Capnocytophaga leadbetteri	0	0	0	0.000369017306911694	0.0951731679165176	0	0	0.00266173358708527	0.00222895863052782	0
Capnocytophaga ochracea	0.000120038028047285	0	0	7.76878540866725e-05	0.0249745192405046	0	0	0.00266173358708527	0	0
Capnocytophaga sp. ARDL2	2.00063380078809e-05	0	0	1.94219635216681e-05	0.0857233498255159	0	0	0.00133086679354263	0	0
Capnocytophaga sp. H2931	0	0	0	0	0	0	0	0	0	0.00172462855812429
Capnocytophaga sp. H4358	0	0	0	0	0.00404992203900075	0	0	0	0	0
Capnocytophaga sp. oral taxon 323	0	0	0	0	0.00337493503250062	0	0	0	0.000891583452211127	0
Capnocytophaga sp. oral taxon 864	0	0	0.00993838203140529	0	0.00472490904550087	0	0	0	0	0
Capnocytophaga sp. oral taxon 878	0	0	0	0	0.0715486226890132	0	0	0	0	0
Capnocytophaga sputigena	0.000280088732110333	0	0	0.000252485525781685	0.111372856072521	0	0	0	0	0
Capnocytophaga stomatis	0.000300095070118213	0	0	0.000233063562260017	0	0	0	0	0	0
Caproicibacterium sp. BJN0003	0	0	0	0.000116531781130009	0	0	0	0	0	0
Caproiciproducens sp. CPB-2	0.000180057042070928	0	0	7.76878540866725e-05	0	0	0	0	0	0
Capsulimonas corticalis	0	0	0	1.94219635216681e-05	0	0	0	0	0	0
Carboxydichorda subterranea	0	0	0	0	0.000674987006500125	0	0	0	0	0
Cardinium endosymbiont of Oedothorax gibbosus	0	0	0	1.94219635216681e-05	0	0	0	0	0	0
Cardiobacterium hominis	8.00253520315236e-05	0	0	0	0.0776235057475144	0	0	0	0	0
Cardiobacterium sp. Marseille-Q4385	0	0	0.00496919101570264	0	0.0877483108450162	0	0	0	0	0
Carnobacterium divergens	0	0	0	0	0.00202496101950037	0	0	0	0	0
Carnobacterium inhibens	0	0.0230810658323289	0.00496919101570264	0	0.0175496621690032	0	0	0.00532346717417054	0.0129279600570613	0
Carnobacterium maltaromaticum	6.00190140236427e-05	0.00384684430538815	0.00993838203140529	0	0.0263244932535049	0	0	0	0.00401212553495007	0
Carnobacterium sp. 17-4	0	0.00256456287025876	0.00496919101570264	0	0.00607488305850112	0	0	0.00133086679354263	0.00222895863052782	0
Carnobacterium sp. CP1	0	0	0.00993838203140529	0	0.00472490904550087	0	0	0	0	0
Carnobacterium sp. CS13	0	0.00641140717564691	0	0	0	0	0	0	0	0
Carnobacterium sp. TMP28	2.00063380078809e-05	0	0	0	0	0	0	0	0	0
Carnobacterium viridans	0	0.0391095837714462	0.0298151460942159	1.94219635216681e-05	0.05399896052001	0	0	0	0.00178316690442225	0
Castellaniella ginsengisoli	0	0	0.00496919101570264	0	0.00134997401300025	0	0	0	0	0
Catellatospora sp. IY07-71	0	0	0	7.76878540866725e-05	0	0	0	0	0	0
Catenibacterium mitsuokai	0.00160050704063047	0	0.00496919101570264	0.00163144493582012	0.00202496101950037	0	0	0.00133086679354263	0.000891583452211127	0
Catenibacterium sp. co_0103	0.0156849689981786	0.00128228143512938	0	0.0169747961179379	0.00472490904550087	0	0	0.00266173358708527	0.0191690442225392	0
Catenovulum sp. SX2	2.00063380078809e-05	0	0	0	0	0	0	0	0	0
Catenulispora acidiphila	0	0	0	0	0	0	0	0	0.000445791726105563	0
Caulifigura coniformis	0	0	0	0	0.000674987006500125	0	0	0	0.00178316690442225	0
Caulobacter mirabilis	0	0	0.0149075730471079	0	0	0	0	0	0.0106990014265335	0
Caulobacter rhizosphaerae	2.00063380078809e-05	0	0	3.88439270433362e-05	0.005399896052001	0	0	0	0.00133737517831669	0
Caulobacter segnis	0	0	0	5.82658905650043e-05	0	0	0	0	0.0187232524964337	0
Caulobacter soli	0	0	0	0	0	0	0	0	0.00624108416547789	0
Caulobacter sp.	0	0	0	0	0	0	0	0	0.00222895863052782	0
Caulobacter sp. 73W	0	0	0	0	0	0	0	0	0.00133737517831669	0
Caulobacter sp. FWC26	0	0	0	0	0.005399896052001	0	0	0.0106469343483411	0	0
Caulobacter sp. NIBR1757	0	0	0	9.71098176083406e-05	0.000674987006500125	0	0	0.0039926003806279	0.0098074179743224	0
Caulobacter sp. NIBR2454	0	0	0	0	0	0	0	0	0.014265335235378	0
Caulobacter sp. RL271	0	0	0	0	0	0.000765494566902311	0	0	0.00312054208273894	0
Caulobacter sp. UC70_42	0	0	0	0	0	0	0	0.00798520076125581	0	0
Celeribacter indicus	0	0.0134639550688585	0	0	0	0	0	0	0.010253209700428	0
Cellulomonas chengniuliangii	0	0	0	0	0	0	0	0	0.00267475035663338	0
Cellulomonas dongxiuzhuiae	0	0	0	0	0	0	0	0	0.0049037089871612	0
Cellulomonas fengjieae	0	0	0.00993838203140529	0	0	0	0	0	0.0178316690442225	0.00301809997671751
Cellulomonas fimi	0	0	0	0.000116531781130009	0	0	0	0	0.00891583452211127	0
Cellulomonas flavigena	0	0	0	0.000174797671695013	0	0	0	0	0.00668687589158345	0
Cellulomonas gilvus	0	0	0	0	0.00202496101950037	0	0	0	0	0
Cellulomonas iranensis	0	0	0	0	0	0	0	0	0.00222895863052782	0
Cellulomonas palmilytica	0	0.00577026645808222	0	0	0	0	0	0	0	0
Cellulomonas shaoxiangyii	0	0	0	0	0	0	0	0	0.00445791726105564	0
Cellulomonas sp.	0	0.000641140717564691	0	0	0.0026999480260005	0	0	0	0.0182774607703281	0
Cellulomonas sp. ATA003	2.00063380078809e-05	0.00256456287025876	0.0248459550785132	5.82658905650043e-05	0.00404992203900075	0	0	0.00798520076125581	0.120809557774608	0
Cellulomonas sp. C5510	0	0	0	9.71098176083406e-05	0	0	0	0	0	0
Cellulomonas sp. ES6	0	0	0	0	0	0	0	0	0.00668687589158345	0
Cellulomonas sp. H30R-01	0	0	0	0	0	0	0	0	0.00356633380884451	0
Cellulomonas sp. JZ18	0	0	0	0	0	0.000382747283451156	0	0	0.00222895863052782	0
Cellulomonas sp. McL0617	0	0	0	0	0.000674987006500125	0	0	0	0.000891583452211127	0
Cellulomonas sp. NS3	0	0.00256456287025876	0	3.88439270433362e-05	0.0229495582210042	0	0	0.00665433396771317	0.317849500713267	0
Cellulomonas sp. PSBB021	0	0	0	0	0	0	0	0	0.034771754636234	0
Cellulomonas sp. S1-8	2.00063380078809e-05	0	0.00993838203140529	0	0	0	0	0	0.0049037089871612	0
Cellulomonas sp. Y8	0	0	0	0	0.00134997401300025	0	0	0	0.0271932952924394	0
Cellulomonas taurus	2.00063380078809e-05	0	0	5.82658905650043e-05	0	0	0	0	0	0
Cellulomonas wangleii	0	0	0	0	0.00472490904550087	0	0	0	0	0
Cellulomonas wangsupingiae	0	0	0	0	0.00472490904550087	0	0	0	0	0
Cellulophaga lytica	0	0	0	5.82658905650043e-05	0	0	0	0	0	0
Cellulophaga omnivescoria	2.00063380078809e-05	0	0	0	0	0	0	0	0	0
Cellulophaga sp. L1A9	0	0.00320570358782346	0	7.76878540866725e-05	0	0	0	0	0	0
Cellulosilyticum lentocellum	0	0	0	1.94219635216681e-05	0	0	0	0	0	0
Cellulosimicrobium cellulans	0	0.0128228143512938	0.0248459550785132	0	0	0	0	0	0.0762303851640514	0
Cellulosimicrobium protaetiae	0	0	0	0	0	0	0	0	0.00267475035663338	0
Cellulosimicrobium sp. 72-3	0	0	0	0	0	0	0	0	0.00802425106990014	0
Cellulosimicrobium sp. E-16	0	0	0	0	0	0	0	0	0.0111447931526391	0
Cellulosimicrobium sp. ES-005	0	0	0	0	0	0	0	0	0.0169400855920114	0
Cellulosimicrobium sp. JZ28	0	0	0	0	0	0	0	0	0.0115905848787447	0
Cellulosimicrobium sp. PMB13	2.00063380078809e-05	0	0	0	0.00202496101950037	0	0	0	0.0476997146932953	0
Cellulosimicrobium sp. SJTW-1	0	0	0	0	0	0	0	0	0.0209522111269615	0
Cellulosimicrobium sp. TH-20	0	0	0	0	0	0	0	0	0.00847004279600571	0
Cellvibrio japonicus	0	0	0	0	0.00742485707150137	0	0	0	0.00178316690442225	0
Cellvibrio sp. KY-GH-1	0	0.00128228143512938	0	5.82658905650043e-05	0.0134997401300025	0	0	0	0.000891583452211127	0
Cellvibrio sp. KY-YJ-3	0	0.00512912574051753	0	0	0	0	0	0	0	0
Cellvibrio sp. PSBB006	0	0	0.00496919101570264	0.000291329452825022	0	0	0	0	0.00579529243937233	0
Cellvibrio sp. PSBB023	0	0	0	0	0.00674987006500125	0	0	0	0.00222895863052782	0
Cellvibrio sp. QJXJ	0	0	0	0	0.0202496101950037	0	0	0	0.0106990014265335	0
Cercospora beticola	0	0	0	0	0	0	0	0.166358349192829	0	0
Cereibacter azotoformans	0	0.00320570358782346	0	0	0	0	0	0	0	0
Cereibacter changlensis	0	0.00384684430538815	0	0.000194219635216681	0.184946439781034	0	0	0.00133086679354263	0.0227353780313837	0
Cereibacter sphaeroides	0	0	0	0	0.000674987006500125	0	0	0	0.00178316690442225	0
Cetobacterium somerae	0.00106033591441769	0	0	0.00126242762890843	0	0	0	0	0	0.000431157139531073
Cetobacterium sp. SF1	0.000480152112189142	0	0	0.000854566394953397	0	0	0	0	0	0
Chakrabartyella piscis	0	0	0	3.88439270433362e-05	0	0	0	0	0	0
Chamaesiphon minutus	0	0	0	0	0.000674987006500125	0	0	0	0	0
Changchengzhania lutea	2.00063380078809e-05	0	0	1.94219635216681e-05	0	0	0	0	0	0
Changpingibacter yushuensis	0	0.000641140717564691	0	0	0.000674987006500125	0	0	0	0	0
Chelatococcus sp. CO-6	0	0.00192342215269407	0.0248459550785132	0	0.00472490904550087	0	0	0	0.00178316690442225	0
Chenggangzhangella methanolivorans	0	0	0	0	0.000674987006500125	0	0	0	0.000445791726105563	0
Chimaeribacter arupi	0	0	0	0	0	0	0.0330687830687831	0	0	0
Chitinimonas koreensis	0	0	0.00496919101570264	0	0	0	0	0	0	0
Chitiniphilus eburneus	0	0	0	0	0	0	0	0	0.000445791726105563	0
Chitinophaga alhagiae	4.00126760157618e-05	0	0	0	0	0	0	0	0	0
Chitinophaga filiformis	0	0	0	0	0	0	0	0	0.00267475035663338	0
Chitinophaga horti	0	0	0	1.94219635216681e-05	0	0	0	0	0	0
Chitinophaga sp. MM2321	0	0	0	1.94219635216681e-05	0	0	0	0	0	0
Chlamydia pecorum	0	0.00256456287025876	0	0	0	0	0	0	0	0
Chlamydiamicrovirus Chp2	0	0.000641140717564691	0	0	0	0	0	0	0	0
Chloracidobacterium aggregatum	0	0	0	0	0.000674987006500125	0	0	0	0	0
Chloracidobacterium thermophilum	0	0	0	0	0.00134997401300025	0	0	0	0	0
Chlorobaculum parvum	0	0	0	1.94219635216681e-05	0	0	0	0	0	0
Chloroflexus aggregans	0	0	0	0	0	0.000382747283451156	0	0	0	0
Chordicoccus furentiruminis	4.00126760157618e-05	0.000641140717564691	0	3.88439270433362e-05	0.000674987006500125	0	0	0	0	0
Christensenella massiliensis	0.00114036126644921	0	0	0.00137895941003844	0	0	0	0	0	0
Christensenella minuta	0.00468148309384413	0	0	0.00419514412068031	0	0	0	0	0	0
Christiangramia echinicola	0	0	0	1.94219635216681e-05	0	0	0	0	0	0
Christiangramia forsetii	0	0	0	3.88439270433362e-05	0	0	0	0	0	0
Christiangramia salexigens	0	0	0	0	0.00134997401300025	0	0	0	0	0
Chromobacterium piscinae	0	0	0	5.82658905650043e-05	0	0	0	0	0	0
Chromobacterium violaceum	8.00253520315236e-05	0	0	9.71098176083406e-05	0	0	0	0	0	0
Chromohalobacter canadensis	0	0	0	0	0.000674987006500125	0	0	0	0	0
Chroococcidiopsis sp. CCMEE 29	6.00190140236427e-05	0	0	0	0	0	0	0	0	0
Chryseobacterium arthrosphaerae	0	0	0	0.000135953744651677	0.00134997401300025	0	0	0	0	0
Chryseobacterium aureum	0	0	0	1.94219635216681e-05	0	0	0	0	0	0
Chryseobacterium balustinum	6.00190140236427e-05	0.00320570358782346	0	0	0.00674987006500125	0	0	0	0.00534950071326676	0
Chryseobacterium carnipullorum	4.00126760157618e-05	0	0	0	0.00134997401300025	0	0	0	0	0
Chryseobacterium daecheongense	0.000120038028047285	0	0	0.000116531781130009	0	0	0	0	0	0
Chryseobacterium fluminis	0	0	0	0	0.000674987006500125	0	0	0	0	0
Chryseobacterium gallinarum	0.00104032957640981	0	0	0.000738034613823388	0	0	0	0	0	0
Chryseobacterium gambrini	0	0	0	0	0	0	0	0	0.00401212553495007	0
Chryseobacterium glaciei	2.00063380078809e-05	0	0	0	0	0	0	0	0	0
Chryseobacterium gleum	0	0	0	0	0.00337493503250062	0	0	0	0	0
Chryseobacterium gotjawalense	2.00063380078809e-05	0.00128228143512938	0	0	0.00877483108450162	0	0	0	0.00222895863052782	0
Chryseobacterium indologenes	0	0.00256456287025876	0	1.94219635216681e-05	0	0	0	0.0039926003806279	0	0
Chryseobacterium indoltheticum	8.00253520315236e-05	0.00192342215269407	0.0149075730471079	7.76878540866725e-05	0.00944981809100175	0	0	0	0.0717724679029957	0
Chryseobacterium joostei	0	0	0	0	0.00134997401300025	0	0	0	0	0
Chryseobacterium manosquense	0	0.00192342215269407	0	0	0.0283494542730052	0	0	0	0.00757845934379458	0
Chryseobacterium nakagawai	4.00126760157618e-05	0	0	0	0.00607488305850112	0	0	0	0	0
Chryseobacterium nepalense	0.000260082394102452	0	0	0.000194219635216681	0	0	0	0	0	0
Chryseobacterium salivictor	0	0.00128228143512938	0	0	0	0	0	0	0	0
Chryseobacterium scophthalmum	0	0	0	0	0.00674987006500125	0	0	0.00931606755479844	0	0
Chryseobacterium shandongense	8.00253520315236e-05	0	0	0.000194219635216681	0	0	0	0.0239556022837674	0	0
Chryseobacterium sp.	0	0.0121816736337291	0	0.000135953744651677	0.0114747791105021	0	0	0	0.0276390870185449	0
Chryseobacterium sp. 3008163	4.00126760157618e-05	0.000641140717564691	0	0	0	0	0	0	0.00178316690442225	0
Chryseobacterium sp. 6424	0	0	0	0	0.00742485707150137	0	0	0	0.00579529243937233	0
Chryseobacterium sp. Chry.R1	0	0	0	7.76878540866725e-05	0	0	0	0	0	0
Chryseobacterium sp. CY350	0	0	0	0	0.00674987006500125	0	0	0.00532346717417054	0.0049037089871612	0
Chryseobacterium sp. G0162	0	0	0	0	0	0	0	0	0.00133737517831669	0
Chryseobacterium sp. G0201	0	0	0	0	0	0	0	0	0.000445791726105563	0
Chryseobacterium sp. HR92	6.00190140236427e-05	0	0	0	0	0	0	0	0	0
Chryseobacterium sp. IHB B 17019	0	0	0	1.94219635216681e-05	0	0	0	0	0.000445791726105563	0
Chryseobacterium sp. JJR-5R	0	0	0	1.94219635216681e-05	0.00202496101950037	0	0	0.00532346717417054	0.00178316690442225	0.00172462855812429
Chryseobacterium sp. M5	0	0	0	0	0.0128247531235024	0	0	0	0	0
Chryseobacterium sp. MEBOG06	0	0	0	1.94219635216681e-05	0	0	0	0	0	0
Chryseobacterium sp. MEBOG07	2.00063380078809e-05	0	0	0	0	0	0	0	0	0
Chryseobacterium sp. MMS23-Vi53	0	0	0.0149075730471079	0	0	0	0	0	0	0
Chryseobacterium sp. PMSZPI	2.00063380078809e-05	0	0	0	0	0	0	0	0	0
Chryseobacterium sp. POE27	0	0	0	1.94219635216681e-05	0.00202496101950037	0	0	0	0.000445791726105563	0
Chryseobacterium sp. POL2	0	0	0	0	0.00202496101950037	0	0	0	0	0
Chryseobacterium sp. SNU WT5	0.000200063380078809	0.00192342215269407	0.0198767640628106	0	0	0	0	0.0039926003806279	0	0
Chryseobacterium sp. StRB126	0	0	0	0	0	0	0	0.00665433396771317	0	0
Chryseobacterium sp. T16E-39	0	0	0	0	0	0	0	0	0.00178316690442225	0
Chryseobacterium sp. WX	0	0.0134639550688585	0	0	0	0	0	0	0.0124821683309558	0
Chryseobacterium suipulveris	0	0	0	0	0	0	0	0	0.00222895863052782	0
Chryseobacterium taklimakanense	8.00253520315236e-05	0.00192342215269407	0	0	0.00877483108450162	0	0	0	0	0
Chryseolinea soli	0	0	0	0	0.000674987006500125	0	0	0	0.000445791726105563	0
Chryseomicrobium aureum	6.00190140236427e-05	0	0	0	0.00134997401300025	0	0	0	0	0
Chryseomicrobium sp. FSL W7-1435	0	0.00128228143512938	0	0	0	0	0	0	0	0
Citricoccus muralis	0	0.00512912574051753	0	0	0	0	0	0	0	0
Citricoccus nitrophenolicus	0	0.122457877054856	0	9.71098176083406e-05	0.00202496101950037	0	0	0	0.00401212553495007	0
Citricoccus sp. I39-566	0	0.0314158951606699	0.0993838203140529	0.00062150283269338	0.0128247531235024	0.000382747283451156	0	0.00665433396771317	0.0294222539229672	0
Citricoccus sp. NR2	0	0.00384684430538815	0	0	0	0	0	0	0	0
Citricoccus sp. SGAir0253	2.00063380078809e-05	0.00384684430538815	0	3.88439270433362e-05	0	0	0	0.00133086679354263	0.000891583452211127	0
Citrobacter braakii	0	0	0	0.000291329452825022	0	0	0	0	0	0
Citrobacter enshiensis	2.00063380078809e-05	0	0	0	0	0	0	0	0	0
Citrobacter farmeri	2.00063380078809e-05	0	0	0	0	0	0	0	0	0
Citrobacter freundii	0.000280088732110333	0	0	0	0	0	0	0	0.0182774607703281	0
Citrobacter portucalensis	6.00190140236427e-05	0	0	0	0	0	0	0	0	0
Citrobacter sp. RHB35-C17	0.000100031690039404	0	0	0	0	0	0	0	0	0
Citrobacter youngae	0.000140044366055166	0	0	0	0	0	0	0	0	0
Citromicrobium sp. JL477	0	0	0	0	0	0	0	0	0.0147111269614836	0
Claveliimonas bilis	0.000840266196330998	0	0	0.000815722467910061	0	0	0	0	0	0.000862314279062147
Clavibacter californiensis	0	0.00256456287025876	0	0	0.0188996361820035	0	0	0	0.00222895863052782	0
Clavibacter capsici	0	0	0	0	0.0121497661170022	0	0	0	0	0
Clavibacter michiganensis	0.000280088732110333	0.00384684430538815	0.0248459550785132	0	0.0796484667670147	0	0	0.00665433396771317	0	0
Clavibacter nebraskensis	0	0	0	0	0.0236245452275044	0	0	0.00266173358708527	0.00356633380884451	0
Clavibacter phaseoli	0	0	0	0	0.0229495582210042	0	0	0.00665433396771317	0	0
Clavibacter seminis	0	0	0.0298151460942159	0.000291329452825022	0.0121497661170022	0	0	0	0	0
Clavibacter sepedonicus	0	0	0.0149075730471079	0	0.0101248050975019	0	0	0.00532346717417054	0	0
Clavibacter sp. km1a	0.000140044366055166	0.025004487985023	0.163983303518187	0	0.112722830085521	0	0	0.0479112045675348	0.0205064194008559	0
Clavibacter sp. km3a	0	0	0.0496919101570264	0	0.0445491424290082	0	0	0	0.00356633380884451	0
Clavibacter tessellarius	0	0.0192342215269407	0	0	0.0614238175915114	0.000765494566902311	0	0.0199630019031395	0	0
Clavibacter zhangzhiyongii	0	0.00833482932834098	0.0447227191413238	0	0.0512990124940095	0	0	0.0119778011418837	0.0151569186875892	0
Cloacibacillus porcorum	4.00126760157618e-05	0	0	1.94219635216681e-05	0	0	0	0	0	0
Cloacibacterium caeni	0.000160050704063047	0	0	0	0	0	0.0330687830687831	0	0.0129279600570613	0
Cloacibacterium normanense	0	0	0	0	0	0	0	0	0.00445791726105564	0
Cloacibacterium sp. TD35	0	0	0	0	0	0	0	0	0.00133737517831669	0
Clostridioides difficile	0.0537370238891681	0.000641140717564691	0	0.0321821935554041	0.0236245452275044	0	0	0.00665433396771317	0.00757845934379458	0.011641242767339
Clostridioides sp. ES-S-0054-01	0.000100031690039404	0	0	5.82658905650043e-05	0	0	0	0	0	0
Clostridium aceticum	0	0	0	1.94219635216681e-05	0	0	0	0	0	0
Clostridium acetobutylicum	4.00126760157618e-05	0	0	0	0	0	0	0	0	0
Clostridium argentinense	0	0	0	1.94219635216681e-05	0	0	0	0	0	0
Clostridium autoethanogenum	0	0	0.0149075730471079	0	0	0	0	0	0	0
Clostridium baratii	8.00253520315236e-05	0	0	0	0.005399896052001	0	0	0	0.000891583452211127	0
Clostridium beijerinckii	2.00063380078809e-05	0	0	1.94219635216681e-05	0	0	0	0	0.000445791726105563	0
Clostridium bornimense	2.00063380078809e-05	0	0	1.94219635216681e-05	0	0	0	0	0	0
Clostridium botulinum	0.000160050704063047	0	0	0.00031075141634669	0.0026999480260005	0	0	0	0	0
Clostridium cadaveris	0.000200063380078809	0	0	0.00040786123395503	0	0	0	0	0	0
Clostridium caseinilyticum	0	0	0	1.94219635216681e-05	0	0	0	0	0	0
Clostridium cellulovorans	4.00126760157618e-05	0	0	0	0	0	0	0	0	0
Clostridium cochlearium	2.00063380078809e-05	0	0	7.76878540866725e-05	0	0	0	0	0	0
Clostridium culturomicium	0	0	0.00993838203140529	0	0	0	0	0	0	0
Clostridium drakei	0	0	0	1.94219635216681e-05	0	0	0	0	0	0
Clostridium estertheticum	0.000120038028047285	0	0	0.000194219635216681	0	0	0	0	0	0
Clostridium felsineum	0	0	0	5.82658905650043e-05	0	0	0	0	0	0
Clostridium formicaceticum	0	0	0	1.94219635216681e-05	0	0	0	0	0	0
Clostridium gasigenes	6.00190140236427e-05	0	0	0	0.000674987006500125	0	0	0	0	0
Clostridium gelidum	0	0.00128228143512938	0	3.88439270433362e-05	0.00134997401300025	0	0	0	0	0
Clostridium intestinale	0	0	0	3.88439270433362e-05	0	0	0	0	0	0
Clostridium isatidis	4.00126760157618e-05	0	0	0	0	0	0	0	0	0
Clostridium kluyveri	0	0	0	3.88439270433362e-05	0	0	0	0	0	0
Clostridium manihotivorum	2.00063380078809e-05	0	0	0	0	0	0	0	0	0
Clostridium novyi	0	0	0	0	0.0641237656175119	0	0	0	0	0
Clostridium pasteurianum	2.00063380078809e-05	0	0	0	0	0	0	0	0	0
Clostridium perfringens	0.00324102675727671	0.0160285179391173	0.0347843371099185	0.00291329452825022	0.0101248050975019	0	0	0.00133086679354263	0.0494828815977175	0
Clostridium saccharobutylicum	0	0	0	3.88439270433362e-05	0	0	0	0	0	0
Clostridium saccharoperbutylacetonicum	2.00063380078809e-05	0	0	5.82658905650043e-05	0	0	0	0	0	0
Clostridium scatologenes	2.00063380078809e-05	0	0	1.94219635216681e-05	0	0	0	0	0	0.00258694283718644
Clostridium septicum	0.00760240844299474	0	0	0.0062150283269338	0	0	0	0	0	0
Clostridium sp.	0	0	0	3.88439270433362e-05	0	0	0	0	0	0
Clostridium sp. 10cd*	0.092389268920394	0	0	0.0302011532761939	0	0	0	0	0.00534950071326676	0
Clostridium sp. B9	0	0.00192342215269407	0	0	0	0	0	0	0	0
Clostridium sp. BJN0001	6.00190140236427e-05	0	0	0.000330173379868358	0	0	0	0	0	0
Clostridium sp. BJN0013	0	0.000641140717564691	0	3.88439270433362e-05	0	0	0	0	0	0
Clostridium sp. BNL1100	0	0	0	3.88439270433362e-05	0	0	0	0	0	0
Clostridium sp. C1	0	0	0	9.71098176083406e-05	0	0	0	0	0	0
Clostridium sp. deep sea	0	0	0	9.71098176083406e-05	0	0	0	0	0	0
Clostridium sp. DL-VIII	2.00063380078809e-05	0	0	9.71098176083406e-05	0	0	0	0	0	0
Clostridium sp. HCS.1	0.000140044366055166	0	0	5.82658905650043e-05	0	0	0	0	0	0
Clostridium sp. JN-1	2.00063380078809e-05	0	0	0	0	0	0	0	0	0
Clostridium sp. JN-9	0	0	0	1.94219635216681e-05	0	0	0	0	0	0
Clostridium sp. JS66	0	0	0	1.94219635216681e-05	0	0	0	0	0	0
Clostridium sp. LQ25	2.00063380078809e-05	0	0	0	0	0	0	0	0	0
Clostridium sp. M62/1	0.0153248549140368	0	0	0.0173049694978063	0	0	0	0.00931606755479844	0.000445791726105563	0
Clostridium sp. MB05	0	0	0	1.94219635216681e-05	0	0	0	0	0	0
Clostridium sp. MD294	0.00122038661848073	0	0	0.000971098176083406	0	0	0	0	0	0
Clostridium sp. OS1-26	6.00190140236427e-05	0	0	0	0	0	0	0.00266173358708527	0	0
Clostridium sp. SY8519	2.00063380078809e-05	0	0	3.88439270433362e-05	0	0	0	0	0	0
Clostridium taeniosporum	0	0	0	1.94219635216681e-05	0	0	0	0	0	0
Clostridium tagluense	2.00063380078809e-05	0	0	0	0.00134997401300025	0	0	0	0	0.000431157139531073
Clostridium tetani	4.00126760157618e-05	0.00192342215269407	0	1.94219635216681e-05	0	0	0	0	0	0.000431157139531073
Clostridium thermarum	2.00063380078809e-05	0	0	1.94219635216681e-05	0	0	0	0	0	0
Clostridium tyrobutyricum	2.00063380078809e-05	0.000641140717564691	0	0	0	0	0	0	0	0
Cnuibacter physcomitrellae	0	0	0	0	0	0.000765494566902311	0	0	0.00133737517831669	0
Cnuibacter sp. UC19_7	0	0	0	0	0	0	0	0.00133086679354263	0	0
Cobetia amphilecti	0	0	0	0	0.000674987006500125	0	0	0	0	0
Coccidioides posadasii	0	0	0	9.71098176083406e-05	0	0	0	0	0.00579529243937233	0
Cohnella abietis	2.00063380078809e-05	0	0	0	0	0	0	0	0	0
Colibacter massiliensis	0.00174055140668564	0	0	0.00207815009681849	0	0	0	0	0	0
Colletotrichum destructivum	0	0	0	0.00147606922764678	0	0	0	0	0	0.322074383229712
Colletotrichum higginsianum	0	0	0	0.000271907489303354	0	0	0	0	0	0
Colletotrichum lupini	0.00776245914705779	0	0	0	0.0222745712145041	0	0	0	0	0
Collimonas arenae	2.00063380078809e-05	0	0	0	0	0	0	0	0	0
Collimonas fungivorans	0	0	0	0	0.000674987006500125	0	0	0	0	0
Collinsella aerofaciens	0.154769030828967	0.0102582514810351	0.0645994832041344	0.176409694667311	0.0654737396305121	0.000765494566902311	0	0.0119778011418837	0.0472539229671897	0
Collinsella sp. i05-0019-G5	0.0135242844933275	0	0	0.0154404609997261	0.0026999480260005	0	0	0	0	0
Collinsella sp. zg1085	0.000120038028047285	0	0	0.000135953744651677	0	0	0	0	0	0
Collinsella stercoris	0.178796642776432	0.00320570358782346	0	0.200182178017833	0.0121497661170022	0.000765494566902311	0	0.00532346717417054	0.00133737517831669	0.000862314279062147
Comamonas antarctica	0.000160050704063047	0.00641140717564691	0	0	0.0249745192405046	0	0	0	0.19793152639087	0
Comamonas aquatica	0	0.00128228143512938	0	0	0.0195746231885036	0.0068894511021208	0	0	0.00847004279600571	0
Comamonas endophytica	0	0	0	0.000271907489303354	0.0114747791105021	0	0	0	0.0463623395149786	0
Comamonas fluminis	0	0	0	0	0.00337493503250062	0	0	0	0	0
Comamonas kerstersii	4.00126760157618e-05	0	0	0.000252485525781685	0.0155247011495029	0.00114824185035347	0	0	0	0
Comamonas piscis	0	0	0	0	0.00337493503250062	0	0	0	0.0133737517831669	0
Comamonas sediminis	0	0	0	0	0	0	0	0	0.00579529243937233	0
Comamonas serinivorans	0	0	0	0	0	0	0	0	0.00401212553495007	0
Comamonas sp. B21-038	0	0	0	0	0	0	0	0	0.00534950071326676	0
Comamonas sp. GB3 AK4-5	2.00063380078809e-05	0	0	0	0	0	0	0	0	0
Comamonas terrigena	0.000260082394102452	0.00256456287025876	0.0447227191413238	0.000330173379868358	0	0	0	0.0133086679354263	0.00178316690442225	0.000431157139531073
Comamonas testosteroni	0	0.0134639550688585	0	0	0.0357743113445066	0	0	0.0119778011418837	0.024518544935806	0.023713642674209
Comamonas thiooxydans	0	0.00256456287025876	0	0	0	0	0	0.00798520076125581	0	0
Companilactobacillus paralimentarius	0	0	0	1.94219635216681e-05	0	0	0	0	0	0
Conchiformibius kuhniae	0.000360114084141856	0	0	0.000388439270433362	0	0	0	0	0	0
Conchiformibius steedae	0.000320101408126094	0.000641140717564691	0.690717551182667	0.000233063562260017	0.0236245452275044	0.00382747283451156	0.958994708994709	0.111792810657581	0.0209522111269615	0.0280252140695198
Conexibacter sp. DBS9H8	0	0	0.00993838203140529	0	0	0	0	0	0	0
Conexibacter sp. S30A1	0	0	0	0	0	0	0	0	0.00401212553495007	0
Conexibacter sp. SYSU D00693	0	0	0	0	0.005399896052001	0	0	0	0.017385877318117	0
Conexibacter woesei	0	0	0.0894454382826476	0	0.00337493503250062	0	0	0	0.034771754636234	0
Constantimarinum furrinae	0	0	0	5.82658905650043e-05	0	0	0	0	0	0
Coprobacter fastidiosus	0.000240076056094571	0	0	3.88439270433362e-05	0	0	0	0	0	0
Coprobacter secundus	0.00132041830852014	0	0	0.00151491315469011	0	0	0	0	0	0
Coprococcus catus	0.000320101408126094	0	0	0.00031075141634669	0.000674987006500125	0	0	0	0	0
Coprococcus comes	0.000960304224378283	0	0	0.000893410321996733	0.000674987006500125	0	0	0	0	0
Coprococcus eutactus	0.000620196478244308	0	0	0.000893410321996733	0.000674987006500125	0	0	0	0	0
Coprococcus sp. ART55/1	0.000260082394102452	0	0	0.000466127124520035	0.000674987006500125	0	0	0	0	0
Coralliovum pocilloporae	0	0	0	0	0.000674987006500125	0	0	0	0	0
Corallococcus coralloides	0	0	0	0	0	0	0	0	0.0280848787446505	0
Corallococcus exercitus	0	0	0	0	0.00134997401300025	0	0	0	0.0098074179743224	0
Corallococcus exiguus	0	0	0	0	0	0	0	0	0.00356633380884451	0
Corallococcus macrosporus	0	0	0	0	0.0026999480260005	0	0	0	0	0
Corallococcus sp. EGB	0	0	0	0	0	0	0	0	0.00267475035663338	0
Corallococcus sp. NCRR	0	0	0	0	0	0	0	0	0.00401212553495007	0
Coriobacterium glomerans	0.000280088732110333	0	0	0.000271907489303354	0	0	0	0	0	0
Corynebacterium accolens	0	0	0	0.000485549088041703	0.037799272364007	0	0	0.00266173358708527	0	0
Corynebacterium afermentans	0.000780247182307355	0	0	0.000466127124520035	0.00607488305850112	0	0.264550264550265	0	0.00222895863052782	0
Corynebacterium ammoniagenes	0	0	0	0	0.00134997401300025	0	0	0	0.000891583452211127	0
Corynebacterium amycolatum	0.0175055457568958	0.0589849460159516	0	0.0185673971267147	0.0371242853575069	0	0	0.0479112045675348	0	0.0707097708830961
Corynebacterium appendicis	0.000740234506291593	0	0.00496919101570264	0.000699190686780052	0.0330743633185061	0.000382747283451156	0.0330687830687831	0.0039926003806279	0.00133737517831669	0
Corynebacterium atrinae	0	0	0	7.76878540866725e-05	0.00134997401300025	0	0	0	0	0
Corynebacterium atypicum	0.000580183802228546	0	0	0.000738034613823388	0	0	0	0	0	0
Corynebacterium aurimucosum	6.00190140236427e-05	0	0	1.94219635216681e-05	0.0026999480260005	0.00229648370070693	0	0.00532346717417054	0	0
Corynebacterium auris	0	0	0	1.94219635216681e-05	0	0	0	0	0	0
Corynebacterium auriscanis	0.00376119154548161	0	0	0.00299098238233689	0.00202496101950037	0	0	0	0	0
Corynebacterium belfantii	0.0151447978719658	0	0	0.0147218483494244	0	0	0	0	0.000891583452211127	0.00560504281390396
Corynebacterium bovis	0.000120038028047285	0	0	3.88439270433362e-05	0	0	0	0	0	0
Corynebacterium breve	0	0.000641140717564691	0	0	0	0	0	0	0	0
Corynebacterium callunae	0	0.00577026645808222	0	0	0.0857233498255159	0	0	0	0	0
Corynebacterium camporealensis	0	0.00256456287025876	0	0	0	0	0	0	0	0
Corynebacterium canis	0	0	0	0	0.000674987006500125	0	0	0	0	0
Corynebacterium capitovis	0	0	0	1.94219635216681e-05	0	0	0	0	0	0
Corynebacterium casei	0	0.578950067960916	0.193798449612403	0	0.122847635183023	0	0	0.0106469343483411	0	0
Corynebacterium caspium	0	0.00128228143512938	0	0.000116531781130009	0	0	0	0	0	0
Corynebacterium comes	2.00063380078809e-05	0.00128228143512938	0	3.88439270433362e-05	0.00202496101950037	0	0	0	0	0
Corynebacterium confusum	0.00068021549226795	0	0.0248459550785132	0.000504971051563371	0.000674987006500125	0.000765494566902311	0.0330687830687831	0	0	0
Corynebacterium coyleae	4.00126760157618e-05	0	0	3.88439270433362e-05	0.00202496101950037	0.00267923098415809	0	0.0186321351095969	0	0
Corynebacterium crudilactis	0	0.0153873772215526	0	0	0	0	0	0	0	0
Corynebacterium dentalis	0.000120038028047285	0	0	0.000155375708173345	0.0202496101950037	0.000382747283451156	0	0.0239556022837674	0.00312054208273894	0
Corynebacterium deserti	0	0.000641140717564691	0	0	0	0	0	0	0	0
Corynebacterium diphtheriae	0.00644204083853765	0	0	0	0.0512990124940095	0	0	0	0	0
Corynebacterium doosanense	2.00063380078809e-05	0.00192342215269407	0	3.88439270433362e-05	0	0	0	0	0	0
Corynebacterium durum	2.00063380078809e-05	0	0.0149075730471079	1.94219635216681e-05	0.149847115443028	0.000382747283451156	0	0.0039926003806279	0	0
Corynebacterium efficiens	0.000140044366055166	0.0275690508552817	0.0198767640628106	0.00062150283269338	0.0310494022990057	0.000382747283451156	0	0	0.0432417974322397	0
Corynebacterium endometrii	0	0.000641140717564691	0	0	0.000674987006500125	0	0	0	0	0
Corynebacterium epidermidicanis	0	0	0	1.94219635216681e-05	0	0	0	0	0	0
Corynebacterium faecale	0	0.0115405329161644	0.0198767640628106	1.94219635216681e-05	0.005399896052001	0	0	0	0	0
Corynebacterium falsenii	2.00063380078809e-05	0	0	3.88439270433362e-05	0	0	0	0	0	0
Corynebacterium flavescens	0	0.00320570358782346	0	0	0.00202496101950037	0	0	0	0	0.00129347141859322
Corynebacterium fournieri	2.00063380078809e-05	0	0	5.82658905650043e-05	0	0	0	0	0.00133737517831669	0
Corynebacterium frankenforstense	2.52431970448238	0	0	2.83692736768302	0	0	0	0	0	0
Corynebacterium freiburgense	2.00063380078809e-05	0	0	0	0.000674987006500125	0	0	0.00133086679354263	0	0.000431157139531073
Corynebacterium freneyi	0.00022006971808669	0.0211576436796348	0	0.000252485525781685	0.0195746231885036	0	0.0330687830687831	0.0598890057094185	0.000891583452211127	0
Corynebacterium genitalium	0	0	0	1.94219635216681e-05	0.00674987006500125	0	0	0	0	0
Corynebacterium glaucum	4.00126760157618e-05	0	0	0	0.00134997401300025	0	0	0	0	0
Corynebacterium glucuronolyticum	2.00063380078809e-05	0	0	3.88439270433362e-05	0	0	0	0	0	0
Corynebacterium glutamicum	0	0.23914548765163	0	0.000699190686780052	0.0242995322340045	0	0	0	0.00445791726105564	0
Corynebacterium glyciniphilum	0	0.000641140717564691	0	0	0	0	0	0	0.000445791726105563	0
Corynebacterium gottingense	0.000120038028047285	0	0.0496919101570264	0	0.00337493503250062	0	0	0.00266173358708527	0	0
Corynebacterium guangdongense	4.00126760157618e-05	0	0.00496919101570264	7.76878540866725e-05	0	0	0	0	0	0
Corynebacterium hadale	0.00118037394246497	0	0	0.00147606922764678	0.00742485707150137	0	0	0.0039926003806279	0	0
Corynebacterium haemomassiliense	6.00190140236427e-05	0	0	9.71098176083406e-05	0.016199688156003	0	0	0.00665433396771317	0.00222895863052782	0
Corynebacterium halotolerans	0.000300095070118213	0	0	0.000349595343390026	0	0	0	0	0	0
Corynebacterium hansenii	2.00063380078809e-05	0.0211576436796348	0	0	0	0	0	0	0.000445791726105563	0
Corynebacterium heidelbergense	0	0	0	1.94219635216681e-05	0	0	0	0	0	0
Corynebacterium hesseae	0	0.000641140717564691	0	0	0	0	0	0	0	0
Corynebacterium humireducens	2.00063380078809e-05	0.0243633472674583	0.00496919101570264	1.94219635216681e-05	0.000674987006500125	0	0	0	0	0
Corynebacterium ihumii	0	0	0	0	0.0026999480260005	0	0	0	0	0
Corynebacterium imitans	0.000280088732110333	0	0	0.000271907489303354	0	0.0107169239366324	0	0	0	0
Corynebacterium incognita	2.00063380078809e-05	0	0	3.88439270433362e-05	0	0	0.0330687830687831	0	0	0
Corynebacterium jeddahense	0	0	0.0894454382826476	0	0.000674987006500125	0	0	0	0	0
Corynebacterium jeikeium	0	0.00384684430538815	0	0	0.00134997401300025	0.00535846196831618	0	0	0.00624108416547789	0
Corynebacterium kalinowskii	4.00126760157618e-05	0	0	1.94219635216681e-05	0	0	0	0	0	0
Corynebacterium kefirresidentii	0.0109034542142951	0.00833482932834098	0.268336314847943	0.0100605771042241	0.250420179411546	0	0	0.0133086679354263	0.133291726105564	0
Corynebacterium kroppenstedtii	0.00156049436461471	0	0.0645994832041344	0.00104878603017008	0.230845556223043	0.0034447255510604	0	0.0372642702191938	0.0610734664764622	0
Corynebacterium lactis	0	0	0	0	0.00134997401300025	0	0	0	0	0.00215578569765537
Corynebacterium lujinxingii	0	0	0	1.94219635216681e-05	0.0026999480260005	0	0	0	0	0
Corynebacterium macclintockiae	0	0	0	3.88439270433362e-05	0	0	0	0	0	0
Corynebacterium marinum	0	0.00192342215269407	0.0248459550785132	5.82658905650043e-05	0.0114747791105021	0	0	0.00266173358708527	0	0
Corynebacterium maris	0.000200063380078809	0.0224399251147642	0.0198767640628106	0.00114589584777842	0.005399896052001	0.000382747283451156	0	0	0.00133737517831669	0
Corynebacterium marquesiae	0.000380120422149737	0.00128228143512938	0.0795070562512423	0.000194219635216681	0.0519739995005096	0.00497571468486502	0.0992063492063492	0.00665433396771317	0.010253209700428	0
Corynebacterium massiliense	0.00280088732110333	0	0	0.00326288987164024	0	0	0	0	0	0
Corynebacterium matruchotii	0.00022006971808669	0	0	0.000116531781130009	0.467091008498086	0	0	0.00133086679354263	0.00267475035663338	0
Corynebacterium mayonis	0	0.000641140717564691	0	0	0	0	0	0.0039926003806279	0	0.00172462855812429
Corynebacterium minutissimum	0	0	0	3.88439270433362e-05	0.00674987006500125	0.00153098913380462	0	0	0	0
Corynebacterium mustelae	2.00063380078809e-05	0	0	1.94219635216681e-05	0.000674987006500125	0	0	0.0039926003806279	0	0.0780394422551243
Corynebacterium mycetoides	6.00190140236427e-05	0	0	1.94219635216681e-05	0.000674987006500125	0	0	0	0	0
Corynebacterium occultum	4.00126760157618e-05	0.000641140717564691	0	3.88439270433362e-05	0.00134997401300025	0	0	0	0	0
Corynebacterium pelargi	0	0	0	0	0.000674987006500125	0	0	0	0	0
Corynebacterium propinquum	0.0174055140668564	0	0	0.0130321375230393	0.086398336832016	0.000382747283451156	0	0	0	0
Corynebacterium provencense	0	0	0.00496919101570264	0	0.00134997401300025	0	0	0	0.000445791726105563	0
Corynebacterium pseudodiphtheriticum	0	0.000641140717564691	0	0	0.00202496101950037	0	0	0	0	0
Corynebacterium pseudogenitalium	0	0.00256456287025876	0	0	0	0	0	0.00266173358708527	0	0
Corynebacterium pseudokroppenstedtii	4.00126760157618e-05	0	0.00993838203140529	0	0.0121497661170022	0	0	0.00133086679354263	0.00222895863052782	0
Corynebacterium pyruviciproducens	0.000640202816252189	0	0	0.00116531781130009	0	0	0	0	0	0
Corynebacterium qintianiae	2.00063380078809e-05	0	0	0	0	0	0	0	0	0
Corynebacterium renale	0	0	0	3.88439270433362e-05	0	0	0	0	0	0
Corynebacterium resistens	0	0	0	0	0	0	0	0.0039926003806279	0	0
Corynebacterium rhinophilum	0.000160050704063047	0	0	7.76878540866725e-05	0.0411742073965076	0	0	0	0.00847004279600571	0
Corynebacterium riegelii	0.000280088732110333	0	0	0.000291329452825022	0	0.0114824185035347	0	0	0	0
Corynebacterium rouxii	0	0	0	0	0.350993243380065	0	0	0	0	0
Corynebacterium sanguinis	0.000580183802228546	0	0	0.000912832285518401	0.0026999480260005	0	0	0	0	0
Corynebacterium segmentosum	0	0	0	0	0.00404992203900075	0	0	0	0	0
Corynebacterium simulans	0	0	0	0	0.005399896052001	0	0	0	0	0
Corynebacterium singulare	2.00063380078809e-05	0	0	0	0.0026999480260005	0	0	0.00133086679354263	0.00133737517831669	0
Corynebacterium sp. 22KM0430	0.00106033591441769	0	0	0.000330173379868358	0	0	0	0	0	0
Corynebacterium sp. FDAARGOS 1242	0	0	0	0	0.000674987006500125	0.00229648370070693	0	0	0	0
Corynebacterium sp. L2-79-05	0	0.0474444130997871	0	0	0	0	0	0	0	0
Corynebacterium sp. LaCa116	0	0	0	0.000194219635216681	0.00134997401300025	0	0	0	0.00267475035663338	0
Corynebacterium sp. LaCa117	0	0	0.0546611011727291	0.000155375708173345	0.00472490904550087	0	0	0	0	0
Corynebacterium sp. LaCa142	0	0	0	0	0.00742485707150137	0.000382747283451156	0	0	0	0
Corynebacterium sp. LaCa54	0.0139644239295009	0	0	0.0159648540148112	0.0121497661170022	0	0	0	0.0191690442225392	0
Corynebacterium sp. LaCa7	0	0.0198753622445054	0	0.00283560667416354	0.0512990124940095	0	0	0.129094078973636	0	0
Corynebacterium sp. LaCa97	0	0	0	0	0.0121497661170022	0	0	0	0	0
Corynebacterium sp. NML98-0116	0.00130041197051226	0	0	0.000893410321996733	0	0	0	0	0	0
Corynebacterium sp. P3-F1	0.000140044366055166	0	0	0.000116531781130009	0	0	0	0	0	0
Corynebacterium sp. P4-C1	0	0	0	0	0.0101248050975019	0	0	0	0	0
Corynebacterium sp. P8-C1	0.00118037394246497	0	0	0.00135953744651677	0.00674987006500125	0	0	0	0	0
Corynebacterium sp. SCR221107	0	0	0	0	0.000674987006500125	0	0	0	0	0
Corynebacterium sp. UMB2355A	0	0.00448798502295284	0	0	0	0	0	0	0	0
Corynebacterium sp. YSMAA1_1_D6	0	0	0	0	0.0026999480260005	0	0	0	0	0
Corynebacterium sp. YSMAA1_1_F7	0.00114036126644921	0	0	0.000563236942128375	0	0.000382747283451156	0	0	0	0
Corynebacterium sp. YSMAA5_1_F9	0	0	0	5.82658905650043e-05	0.00202496101950037	0	0	0	0	0
Corynebacterium sp. Z-1	0.000300095070118213	0	0	0.00031075141634669	0.0249745192405046	0.00191373641725578	0	0	0	0
Corynebacterium sphenisci	8.00253520315236e-05	0	0	3.88439270433362e-05	0	0	0	0	0	0
Corynebacterium stationis	8.00253520315236e-05	0.14489780216962	0.00993838203140529	0	0.00337493503250062	0	0.0330687830687831	0	0.00579529243937233	0
Corynebacterium striatum	0.00364115351743432	0	0	0.0040786123395503	0.000674987006500125	0	0	0	0	0
Corynebacterium suedekumii	0.000160050704063047	0.0500089759700459	0.00496919101570264	3.88439270433362e-05	0	0	0	0	0.000445791726105563	0
Corynebacterium suranareeae	0	0	0	0	0.000674987006500125	0	0	0	0	0
Corynebacterium terpenotabidum	2.00063380078809e-05	0	0	0	0.000674987006500125	0	0	0	0	0
Corynebacterium testudinoris	2.00063380078809e-05	0	0	7.76878540866725e-05	0	0	0	0	0	0
Corynebacterium timonense	0	0	0	1.94219635216681e-05	0	0	0	0	0	0
Corynebacterium tuberculostearicum	0.00358113450341068	0.00448798502295284	0.43231961836613	0.00320462398107524	0.116097765118021	0.0114824185035347	0.529100529100529	0.0119778011418837	0.0205064194008559	0
Corynebacterium uberis	4.00126760157618e-05	0	0	5.82658905650043e-05	0	0	0	0	0	0
Corynebacterium ulcerans	8.00253520315236e-05	0	0	0	0	0	0	0	0	0
Corynebacterium urealyticum	0.0013604309845359	0.0237222065498936	0	0.00130127155595176	0.00944981809100175	0.00535846196831618	0	0	0	0
Corynebacterium ureicelerivorans	0.000120038028047285	0	0.0198767640628106	0.000330173379868358	0.0519739995005096	0.00114824185035347	0	0.0199630019031395	0.00757845934379458	0.0159528141626497
Corynebacterium urogenitale	0	0.00128228143512938	0	0	0	0	0	0	0	0
Corynebacterium uterequi	4.00126760157618e-05	0	0	3.88439270433362e-05	0	0	0	0	0	0
Corynebacterium variabile	2.00063380078809e-05	0.00448798502295284	0	1.94219635216681e-05	0.00607488305850112	0	0	0	0	0
Corynebacterium vitaeruminis	0	0.00128228143512938	0	7.76878540866725e-05	0	0	0	0	0	0
Corynebacterium xerosis	8.00253520315236e-05	0.619983073885056	0.0298151460942159	0.00062150283269338	0.0195746231885036	0	0	0.00266173358708527	0	0
Corynebacterium yudongzhengii	4.00126760157618e-05	0	0	7.76878540866725e-05	0	0	0	0	0	0
Corynebacterium zhongnanshanii	0	0	0	0	0.000674987006500125	0	0	0	0	0
Couchioplanes caeruleus	2.00063380078809e-05	0	0	7.76878540866725e-05	0	0	0	0.00266173358708527	0.00936162624821683	0
Coxiella-like endosymbiont	2.00063380078809e-05	0	0	0	0	0	0	0	0	0
Crassaminicella profunda	0	0	0	1.94219635216681e-05	0	0	0	0	0	0
Crassaminicella thermophila	0	0	0	1.94219635216681e-05	0	0	0	0	0	0
Crinalium epipsammum	0	0	0.0149075730471079	0	0	0	0	0	0	0
Croceibacterium aestuarii	0	0	0	5.82658905650043e-05	0.00337493503250062	0	0	0	0.00445791726105564	0
Croceibacterium sp. TMG7-5b_MA50	0	0	0.0149075730471079	0	0.00674987006500125	0	0	0.00266173358708527	0.00891583452211127	0.000431157139531073
Croceicoccus marinus	4.00126760157618e-05	0	0	0	0.0222745712145041	0	0	0	0	0
Croceicoccus sp. Ery5	0	0	0	0	0.00944981809100175	0	0	0	0.0138195435092725	0
Croceicoccus sp. YJ47	0	0	0	3.88439270433362e-05	0	0	0	0	0	0
Crocosphaera subtropica	0	0	0	1.94219635216681e-05	0	0	0	0	0	0
Cronobacter sakazakii	8.00253520315236e-05	0	0	0	0	0	0	0	0	0
Cronobacter turicensis	0	0	0	0	0.00134997401300025	0	0	0	0	0
Crossiella sp. CA-258035	4.00126760157618e-05	0	0	0	0	0	0	0	0	0
Cruoricaptor ignavus	0.000100031690039404	0	0	3.88439270433362e-05	0	0	0	0	0	0
Cryobacterium arcticum	0	0	0	3.88439270433362e-05	0.005399896052001	0	0	0	0.0049037089871612	0
Cryobacterium breve	0	0	0	0	0	0	0	0	0.000891583452211127	0
Cryobacterium soli	0	0	0	1.94219635216681e-05	0	0	0	0	0.00312054208273894	0
Cryobacterium sp. 10S3	6.00190140236427e-05	0	0	0	0	0	0	0	0.000891583452211127	0
Cryobacterium sp. LW097	0	0	0	0	0.00404992203900075	0	0	0	0	0
Cryobacterium sp. SO1	0	0	0	3.88439270433362e-05	0.00404992203900075	0	0	0	0.00133737517831669	0
Cryobacterium sp. SO2	0	0	0	0	0.00202496101950037	0	0	0	0.00178316690442225	0
Cryptosporidium parvum	0	0	0	1.94219635216681e-05	0	0	0	0	0	0
Crystallibacter crystallopoietes	2.00063380078809e-05	0.000641140717564691	0.0149075730471079	0	0.00742485707150137	0	0	0.00532346717417054	0.139532810271041	0
Cuniculiplasma divulgatum	2.00063380078809e-05	0	0	0	0	0	0	0	0	0
Cupriavidus basilensis	0	0	0	0	0.00202496101950037	0	0	0	0	0
Cupriavidus campinensis	0	0	0	5.82658905650043e-05	0	0	0	0.00266173358708527	0	0
Cupriavidus cauae	0	0	0	0	0	0	0	0	0.0222895863052782	0
Cupriavidus gilardii	0	0	0	0	0.00472490904550087	0	0	0	0	0
Cupriavidus metallidurans	0.00022006971808669	0	0.0198767640628106	0.000427283197476698	0	0	0	0	0	0.000862314279062147
Cupriavidus necator	0	0	0	5.82658905650043e-05	0	0	0	0	0	0
Cupriavidus pauculus	0.00446141337575744	0.0307747544431052	0.223613595706619	0.0066423115244105	0.0114747791105021	0	0	0.223585621315163	0.00579529243937233	0.00862314279062147
Cupriavidus pinatubonensis	0	0	0	0	0	0.000765494566902311	0	0	0	0
Cupriavidus sp. EM10	0	0	0	0.000213641598738349	0	0	0	0.014639534728969	0	0
Cupriavidus sp. H19C3	4.00126760157618e-05	0	0	0	0	0	0	0.00133086679354263	0	0
Cupriavidus sp. U2	0.000840266196330998	0.0128228143512938	0.198767640628106	0	0	0	0	0	0	0
Cupriavidus sp. WKF15	4.00126760157618e-05	0	0	0	0	0	0	0	0	0
Cupriavidus taiwanensis	4.00126760157618e-05	0	0	0	0	0	0	0	0	0
Curtobacterium aetherium	0	0	0	3.88439270433362e-05	0.000674987006500125	0	0	0	0.000891583452211127	0
Curtobacterium flaccumfaciens	0	0.0108993921985997	0.0347843371099185	0.000155375708173345	0.0222745712145041	0	0	0.0186321351095969	0.186786733238231	0
Curtobacterium poinsettiae	0	0	0.0447227191413238	0	0.00607488305850112	0	0	0	0	0
Curtobacterium sp. Arg-1	0	0	0	0	0.00742485707150137	0	0	0	0.0111447931526391	0
Curtobacterium sp. BH-2-1-1	0	0	0	0	0.000674987006500125	0	0	0	0	0
Curtobacterium sp. DN_7.5	0	0	0	0	0	0	0	0	0.00133737517831669	0.00344925711624859
Curtobacterium sp. L1-20	0	0	0	0	0	0	0	0.00133086679354263	0.000891583452211127	0
Curtobacterium sp. MCBD17_026	0	0	0	0	0	0	0	0	0.00178316690442225	0
Curtobacterium sp. MCJR17_020	0	0	0	0	0.00742485707150137	0	0	0	0	0
Curtobacterium sp. MCLR17_007	0	0	0	0	0.00134997401300025	0	0	0.00532346717417054	0.00356633380884451	0
Curtobacterium sp. MCLR17_031	0	0	0	0	0	0	0	0	0.0115905848787447	0
Curtobacterium sp. MCLR17_032	4.00126760157618e-05	0	0.0198767640628106	3.88439270433362e-05	0.0148497141430027	0	0	0.00798520076125581	0.0120363766048502	0.0064673570929661
Curtobacterium sp. MCLR17_036	0	0	0	0	0	0	0	0	0.00133737517831669	0
Curtobacterium sp. MCLR17_054	0	0	0	0	0.005399896052001	0	0	0	0	0
Curtobacterium sp. MCLR17_058	0	0	0	0.000174797671695013	0	0	0	0.0159704015225116	0.00579529243937233	0
Curtobacterium sp. MCPF17_002	0	0	0	0	0	0	0	0	0.00222895863052782	0
Curtobacterium sp. MCPF17_021	0	0	0	0	0	0	0	0	0.0111447931526391	0
Curtobacterium sp. MCPF17_050	0	0	0.0198767640628106	0	0	0	0	0	0	0
Curtobacterium sp. MCPF17_052	0	0	0.00993838203140529	0	0	0	0	0	0	0
Curtobacterium sp. MCSS17_005	0	0.00448798502295284	0	0	0	0	0	0	0	0
Curtobacterium sp. MCSS17_016	0	0	0	0	0	0	0	0.0106469343483411	0.00356633380884451	0
Curtobacterium sp. TC1	0	0	0	0	0.0026999480260005	0	0	0	0	0
Curvibacter sp. AEP1-3	0	0	0	0	0	0	0	0	0	0.00172462855812429
Cutaneotrichosporon cavernicola	2.00063380078809e-05	0	0	0.000116531781130009	0	0	0	0	0	0
Cutibacterium acnes	0.0236074788492995	0.0416741466417049	1.63486384416617	0.0290941013554588	11.5929018366396	0.1324305600741	2.97619047619048	1.61966488774139	2.35155135520685	0.0508765424646667
Cutibacterium avidum	0.00222070351887478	0.00256456287025876	0.0596302921884317	0.00126242762890843	0.0364492983510067	0.000765494566902311	0	0.00266173358708527	0.0120363766048502	0
Cutibacterium equinum	0	0	0	0	0	0	0	0	0.000445791726105563	0
Cutibacterium granulosum	0.00090028521035464	0.00448798502295284	0.26336712383224	0.00108762995721341	0.498815397803592	0.00267923098415809	0.0330687830687831	0.0572272721223333	0.105652639087019	0.00258694283718644
Cutibacterium modestum	0.000180057042070928	0	0	0.000174797671695013	0.00202496101950037	0	0	0.00133086679354263	0	0
Cutibacterium sp. V947	0	0	0	0	0.0114747791105021	0	0	0	0	0
Cyclobacterium marinum	0	0	0	0.000291329452825022	0	0	0	0	0	0
Cyclobacterium xiamenense	0.000240076056094571	0.00128228143512938	0	0	0	0	0	0	0	0
Cystobacter fuscus	2.00063380078809e-05	0	0	0	0.00202496101950037	0	0	0	0.00624108416547789	0
Cytobacillus firmus	0	0	0.00993838203140529	5.82658905650043e-05	0.00337493503250062	0	0	0	0	0
Cytobacillus praedii	0	0	0	0	0	0.000382747283451156	0	0	0	0
Cytobacillus solani	0	0	0	0	0	0	0	0	0	0.000431157139531073
Cyvirus cyprinidallo1	0	0	0	1.94219635216681e-05	0	0	0	0	0	0
Dactylosporangium aurantiacum	0	0	0	0	0	0	0	0	0.00133737517831669	0
Dactylosporangium roseum	0	0	0	5.82658905650043e-05	0.00202496101950037	0	0	0	0	0
Dactylosporangium sp. AC04546	0	0	0.0149075730471079	0	0	0	0	0	0.00222895863052782	0
Dactylosporangium sp. CA-092794	0	0	0	5.82658905650043e-05	0	0	0	0	0.000891583452211127	0
Dactylosporangium sp. CA-139114	0	0	0	0	0	0	0	0	0.00222895863052782	0
Dactylosporangium sp. CS-047395	6.00190140236427e-05	0	0	0.000233063562260017	0	0	0	0	0.00133737517831669	0
Dactylosporangium sp. McL0621	0	0	0	0	0.000674987006500125	0	0	0	0	0
Dactylosporangium sp. NBC_01737	0	0	0	0.000213641598738349	0	0	0	0	0.00222895863052782	0.00129347141859322
Dactylosporangium vinaceum	0	0	0	0	0.00202496101950037	0	0	0	0	0
Dankookia sp. P2	2.00063380078809e-05	0	0.0149075730471079	0.000815722467910061	0.0256495062470047	0	0	0.014639534728969	0.0178316690442225	0.000862314279062147
Debaryomyces hansenii	0	0.501372041135588	0	0	1.42422258371526	0	0	0	0	0
Dechloromonas denitrificans	6.00190140236427e-05	0	0	0	0.00134997401300025	0	0	0	0.000445791726105563	0
Dechloromonas sp. A34	0	0.000641140717564691	0	0	0	0	0	0	0	0
Dechloromonas sp. ARDL1	0.000100031690039404	0	0	0	0.0026999480260005	0	0	0	0	0
Dechloromonas sp. HYN0024	0	0	0	0	0.000674987006500125	0	0	0	0	0
Defluviicoccus vanus	2.00063380078809e-05	0	0	0	0	0	0	0	0	0
Defluviimonas sp. SAOS-178_SWC	0	0	0	0	0	0	0	0.00133086679354263	0	0
Defluviitalea saccharophila	0	0.00128228143512938	0	1.94219635216681e-05	0	0	0	0	0	0
Dehalobacter sp. CP	2.00063380078809e-05	0	0	0	0	0	0	0	0	0
Dehalococcoides mccartyi	0.00022006971808669	0	0	9.71098176083406e-05	0	0	0	0	0	0
Dehalogenimonas etheniformans	2.00063380078809e-05	0	0	0	0	0	0	0	0	0
Deinococcus aquaticus	8.00253520315236e-05	0	0	0	0.000674987006500125	0	0	0	0.000445791726105563	0
Deinococcus ficus	0	0.000641140717564691	0	0	0.00134997401300025	0	0	0	0.0526034236804565	0
Deinococcus geothermalis	0	0	0	9.71098176083406e-05	0.0222745712145041	0	0	0.00266173358708527	0.0178316690442225	0
Deinococcus maricopensis	0	0	0	1.94219635216681e-05	0	0	0	0	0	0
Deinococcus metallilatus	0	0	0	0	0.00202496101950037	0	0	0	0.00222895863052782	0
Deinococcus puniceus	0	0	0	0	0	0	0	0	0.000445791726105563	0.000862314279062147
Deinococcus radiopugnans	6.00190140236427e-05	0	0	0	0.00337493503250062	0	0	0.00133086679354263	0.00802425106990014	0.000862314279062147
Deinococcus soli (ex Cha et al. 2016)	0	0.000641140717564691	0	1.94219635216681e-05	0	0.00153098913380462	0	0	0	0
Deinococcus sp.	0	0	0	1.94219635216681e-05	0.00134997401300025	0	0	0	0	0
Deinococcus sp. AJ005	0	0	0	0	0.00337493503250062	0	0	0.00532346717417054	0.00178316690442225	0
Deinococcus sp. NW-56	0	0	0	0	0.00134997401300025	0	0	0	0.0352175463623395	0
Deinococcus sp. QL22	0	0	0	0	0.000674987006500125	0	0	0	0.000891583452211127	0
Deinococcus wulumuqiensis	0	0	0	0	0.00472490904550087	0	0	0	0.00936162624821683	0
Delftia acidovorans	0	0	0	0	0	0.0340645082271529	0	0	0.010253209700428	0
Delftia lacustris	0.00066020915426007	0	0	0	0	0	0	0	0.0454707560627675	0
Delftia sp. Cs1-4	0	0	0	0	0.00944981809100175	0	0	0	0	0
Delftia sp. HK171	0	0	0	0	0	0.00421022011796271	0	0	0	0
Delftia sp. PS-11	0	0	0	0	0.0026999480260005	0	0	0	0	0
Delftia tsuruhatensis	0	0.0102582514810351	0	0.00124300566538676	0	0	0	0	0.0289764621968616	0
Dellaglioa kimchii	2.00063380078809e-05	0	0	0	0.0026999480260005	0	0	0	0	0
Demequina sediminis	0	0.000641140717564691	0	0	0.00202496101950037	0	0	0	0	0
Demequina sp. TMPB413	0	0	0	1.94219635216681e-05	0.000674987006500125	0	0	0	0	0
Denitratisoma oestradiolicum	8.00253520315236e-05	0	0	0	0	0	0	0	0	0
Denitrificimonas caeni	0	0.00961711076347037	0.114291393361161	0	0.00607488305850112	0	0	0	0.000891583452211127	0
Denitrobacterium detoxificans	2.00063380078809e-05	0.00448798502295284	0	1.94219635216681e-05	0	0	0	0	0	0
Dermabacter hominis	6.00190140236427e-05	0	0	0	0	0	0	0	0	0
Dermabacter jinjuensis	0	0.00256456287025876	0	0	0.00472490904550087	0	0	0	0	0
Dermabacter vaginalis	0.000620196478244308	0	0	0.000116531781130009	0	0	0	0	0	0
Dermacoccus nishinomiyaensis	0	0	0	0	0.000674987006500125	0	0	0	0	0
Dermacoccus sp. PAMC28757	0	0	0.0298151460942159	0	0	0	0	0	0.000891583452211127	0
Dermatobacter hominis	0	0	0.00496919101570264	0	0.000674987006500125	0	0	0	0.000891583452211127	0
Desemzia incerta	4.00126760157618e-05	0.00192342215269407	0	0.000116531781130009	0.0283494542730052	0	0	0.00133086679354263	0.00222895863052782	0
Desulfitobacterium metallireducens	0	0	0	0.000194219635216681	0	0	0	0	0	0
Desulfobacca acetoxidans	0	0	0	0	0	0	0.0330687830687831	0	0	0
Desulfobacula toluolica	2.00063380078809e-05	0	0	0	0	0	0	0	0	0
Desulfobulbus oligotrophicus	0	0	0	0	0.000674987006500125	0	0	0	0	0
Desulfobulbus oralis	0	0	0	0	0.00472490904550087	0	0	0	0	0
Desulfobulbus propionicus	0	0.000641140717564691	0	0	0	0	0	0	0	0
Desulfofustis limnaeus	0	0	0	0	0	0	0	0	0.000891583452211127	0
Desulfolithobacter dissulfuricans	0	0	0	1.94219635216681e-05	0	0	0	0	0	0
Desulfomicrobium baculatum	0	0.00192342215269407	0	1.94219635216681e-05	0	0	0	0	0	0
Desulfomicrobium orale	0	0	0	0	0	0	0	0.00133086679354263	0	0.00344925711624859
Desulfomicrobium sp. ZS1	0	0.000641140717564691	0	1.94219635216681e-05	0	0	0	0	0	0
Desulfosarcina variabilis	0	0	0	1.94219635216681e-05	0	0	0	0	0	0
Desulfosporosinus meridiei	0	0	0.00496919101570264	0	0	0	0	0	0	0
Desulfosporosinus youngiae	0	0.000641140717564691	0	0	0	0	0	0	0	0
Desulfovibrio desulfuricans	6.00190140236427e-05	0.00128228143512938	0	1.94219635216681e-05	0.000674987006500125	0	0	0	0	0
Desulfovibrio fairfieldensis	6.00190140236427e-05	0	0	0	0	0	0	0	0	0
Desulfovibrio mangrovi	2.00063380078809e-05	0	0	0	0	0	0	0	0	0
Desulfovibrio piger	1.37055419156789	0	0	1.58681326364733	0	0	0	0	0	0
Devosia beringensis	0	0.000641140717564691	0	0	0.0155247011495029	0	0	0	0.00267475035663338	0
Devosia ginsengisoli	0	0.00192342215269407	0	3.88439270433362e-05	0	0	0	0.00266173358708527	0.0427960057061341	0
Devosia lacusdianchii	0	0	0	3.88439270433362e-05	0.0121497661170022	0	0	0	0.00713266761768902	0
Devosia neptuniae	0	0	0	0	0.00944981809100175	0	0	0.00133086679354263	0.0187232524964337	0
Devosia oryziradicis	0	0	0	0	0.00607488305850112	0	0	0	0.0187232524964337	0
Devosia polycyclovorans	0	0	0	0.000116531781130009	0	0	0	0	0.0187232524964337	0
Devosia rhizoryzae	0	0	0	1.94219635216681e-05	0.00742485707150137	0	0	0.00133086679354263	0.0392296718972896	0.000862314279062147
Devosia rhizosphaerae	0	0	0	0	0	0	0	0	0.00178316690442225	0
Devosia salina	0	0	0.0844762472669449	0	0	0	0	0	0.0445791726105563	0
Devosia sp.	0	0	0	0	0.00134997401300025	0	0	0.0039926003806279	0.00267475035663338	0
Devosia sp. 1566	0	0	0	3.88439270433362e-05	0.005399896052001	0	0	0.00133086679354263	0.0263017118402282	0
Devosia sp. A16	0	0	0	3.88439270433362e-05	0.00202496101950037	0	0	0.00133086679354263	0.00713266761768902	0
Devosia sp. CN2-171	0	0	0	0	0	0	0	0.00266173358708527	0.00312054208273894	0
Devosia sp. FJ2-5-3	0	0.00512912574051753	0	3.88439270433362e-05	0.064798752624012	0	0	0	0.166280313837375	0
Devosia sp. I507	0	0	0	0	0.0134997401300025	0	0	0.00665433396771317	0	0
Devosia sp. J2-20	0	0	0	0	0	0	0	0	0.00534950071326676	0
Devosia sp. MC521	0	0.00384684430538815	0	0.000116531781130009	0	0	0	0	0.00891583452211127	0
Devosia sp. SD17-2	0	0.0455209909470931	0.0298151460942159	0.00155375708173345	0.0465741034485086	0	0	0.0173012683160542	0.139978601997147	0.00431157139531073
Devosia sp. SL43	0	0.00256456287025876	0	1.94219635216681e-05	0.00472490904550087	0	0	0.0039926003806279	0.0263017118402282	0
Devosia sp. XK-2	0.000100031690039404	0	0	0	0	0	0	0	0.00312054208273894	0
Devosia sp. YIM 151766	0	0.00384684430538815	0	0.000116531781130009	0.00337493503250062	0	0	0	0.0160485021398003	0
Dialister hominis	0.0190460337835026	0	0	0.0148578020940761	0	0	0	0	0	0
Dialister massiliensis	0.00328103943329247	0	0	0.00384554877729029	0	0	0	0	0	0
Dialister pneumosintes	0.00520164788204903	0	0	0.0040786123395503	0	0	0	0	0	0
Dialister sp.	0.00254080492700087	0	0	0.00231121365907851	0	0	0	0	0	0
Dialister succinatiphilus	0.00610193309240367	0	0	0.0067588433055405	0.00134997401300025	0	0	0.00133086679354263	0	0
Diaminobutyricimonas sp. LJ205	0	0	0	0	0	0	0	0	0.00178316690442225	0
Diaphorobacter aerolatus	0	0.00256456287025876	0.0993838203140529	0	0	0	0	0	0	0
Diaphorobacter nitroreducens	0	0	0	0	0.0263244932535049	0	0	0	0	0
Diaphorobacter sp. ED-3	0	0.0147462365039879	0	0	0	0	0	0	0	0
Diaphorobacter sp. HDW4A	0	0.00641140717564691	0	0	0	0	0	0	0	0
Diaphorobacter sp. MNS-0	0	0	0	0	0	0	0	0	0.056169757489301	0
Dickeya dianthicola	0	0.000641140717564691	0	0	0	0	0	0	0	0
Dictyoglomus thermophilum	0	0	0	1.94219635216681e-05	0	0	0	0	0	0
Dietzia cinnamea	0	0.00769368861077629	0	0.000349595343390026	0.0026999480260005	0	0	0.0119778011418837	0.00178316690442225	0
Dietzia kunjamensis	8.00253520315236e-05	0.0916831226117508	0	0.000951676212561738	0.0573738955525106	0	0.0992063492063492	0	0.414586305278174	0
Dietzia lutea	0	0.00384684430538815	0	0.000349595343390026	0.00134997401300025	0	0	0	0	0
Dietzia psychralcaliphila	0	0.00833482932834098	0	0	0.00337493503250062	0	0	0	0.0111447931526391	0
Dietzia sp. B32	0	0.0121816736337291	0	1.94219635216681e-05	0.00472490904550087	0	0	0	0.00847004279600571	0
Dietzia sp. MNB45	0	0	0	0.000291329452825022	0.00472490904550087	0	0	0	0.20194365192582	0
Dietzia sp. oral taxon 368	0	0.0070525478932116	0	0.00031075141634669	0	0	0	0.00532346717417054	0.00534950071326676	0
Dietzia timorensis	0	0.00192342215269407	0	0	0.000674987006500125	0	0	0	0.00133737517831669	0
Dissulfurimicrobium hydrothermale	0	0	0	0	0.000674987006500125	0	0	0	0	0
Dokdonella koreensis	0	0	0	3.88439270433362e-05	0	0	0	0	0	0
Dokdonella sp. MW10	0	0	0	0	0	0	0	0.00133086679354263	0	0
Dolichospermum heterosporum	0	0	0	0	0.0026999480260005	0	0	0	0	0
Dolichospermum sp. UHCC 0315A	4.00126760157618e-05	0	0	0	0	0	0	0	0	0
Dolosigranulum pigrum	0.00458145140380473	0	0	0.00355421932446526	0	0	0	0	0	0
Domibacillus sp. DTU_2020_1001157_1_SI_ALB_TIR_016	0	0	0	0	0	0	0	0	0.000891583452211127	0
Dorea amylophila	0.0031409950672373	0	0	0.00343768754333526	0.00202496101950037	0	0	0	0	0.0112100856278079
Dorea formicigenerans	0.014284525337627	0.000641140717564691	0	0.0189752583606697	0.000674987006500125	0	0	0	0	0
Dorea longicatena	0.00350110915137916	0	0	0.00332115576220525	0.00404992203900075	0	0	0	0	0
Drechmeria coniospora	0	0	0	0.00153433511821178	0	0	0	0	0	0
Duffyella gerundensis	0	0	0	0	0.000674987006500125	0	0	0.00266173358708527	0.0049037089871612	0
Duganella dendranthematis	0	0	0	0	0	0	0	0	0.000891583452211127	0
Duganella sp. BuS-21	0	0	0	0	0.00134997401300025	0	0	0	0	0
Duganella sp. P38	0	0	0	0	0.00404992203900075	0	0	0	0.00133737517831669	0
Duganella zoogloeoides	0	0	0	0	0.0411742073965076	0	0	0.0133086679354263	0.0370007132667618	0.00129347141859322
Duncaniella dubosii	0.000620196478244308	0	0.00496919101570264	0.00040786123395503	0	0	0	0	0	0
Duodenibacillus massiliensis	0.000840266196330998	0	0	0.00102936406664841	0	0	0	0	0	0
Dyadobacter chenhuakuii	6.00190140236427e-05	0.00256456287025876	0	0	0.0465741034485086	0	0	0.00266173358708527	0.140424393723252	0.00344925711624859
Dyadobacter chenwenxiniae	0	0	0	0	0.000674987006500125	0	0	0	0.000445791726105563	0
Dyadobacter fanqingshengii	0	0	0	0	0.00202496101950037	0	0	0	0.000445791726105563	0
Dyadobacter fermentans	0	0	0	0	0	0	0	0	0.0049037089871612	0
Dyadobacter pollutisoli	0	0	0	3.88439270433362e-05	0.005399896052001	0	0	0.00133086679354263	0.00133737517831669	0
Dyadobacter sandarakinus	0	0	0	0	0.00134997401300025	0	0	0.00133086679354263	0.00133737517831669	0
Dyadobacter sp. 32	4.00126760157618e-05	0.000641140717564691	0	0	0.000674987006500125	0	0	0	0.00133737517831669	0
Dyadobacter sp. NIV53	0	0	0	5.82658905650043e-05	0.00404992203900075	0	0	0	0.000891583452211127	0
Dyella acidisoli	0	0	0.00993838203140529	0	0	0	0	0	0	0
Dyella japonica	2.00063380078809e-05	0	0	0	0.00202496101950037	0	0	0	0	0
Dyella marensis	0	0	0	0	0	0	0	0	0	0.000431157139531073
Dyella thiooxydans	0	0	0	0	0	0	0	0	0.00178316690442225	0
Dysgonomonas capnocytophagoides	0	0.00128228143512938	0	0	0	0	0	0	0	0
Dysgonomonas sp. HDW5B	2.00063380078809e-05	0	0	0	0	0	0	0	0	0
Dysosmobacter welbionis	0.0266884549025131	0	0	0.0349206904119593	0	0	0	0	0	0
Echinicola marina	0	0	0	0	0	0	0	0	0.00178316690442225	0
Echinicola vietnamensis	0	0	0	0	0.005399896052001	0	0	0	0	0
Ectopseudomonas guguanensis	0	0	0	0	0.00337493503250062	0	0	0	0.0049037089871612	0
Ectopseudomonas hydrolytica	0	0	0	0	0.00404992203900075	0	0	0	0	0
Ectopseudomonas khazarica	0	0	0	5.82658905650043e-05	0	0	0	0	0	0
Ectopseudomonas mendocina	0	0	0	1.94219635216681e-05	0.00337493503250062	0	0	0	0	0
Ectopseudomonas oleovorans	0	0	0.0347843371099185	5.82658905650043e-05	0.0782984927540145	0	0.198412698412698	0.0119778011418837	0.00267475035663338	0
Ectopseudomonas toyotomiensis	2.00063380078809e-05	0.00128228143512938	0	0	0	0	0	0.00266173358708527	0	0
Edaphobacter albus	0	0	0	0	0	0	0	0	0.00133737517831669	0
Eggerthella guodeyinii	0	0	0	1.94219635216681e-05	0	0	0	0	0	0
Eggerthella lenta	0.00244077323696147	0	0	0.00236947954964351	0	0	0	0	0	0
Eggerthella sp. YY7918	0.000120038028047285	0	0	0.000291329452825022	0	0	0	0	0	0
Egicoccus halophilus	0	0	0	3.88439270433362e-05	0	0	0	0	0.000445791726105563	0
Ehrlichia japonica	0	0	0	1.94219635216681e-05	0	0	0	0	0	0
Ehrlichia ruminantium	2.00063380078809e-05	0	0	1.94219635216681e-05	0	0	0	0	0	0
Eikenella corrodens	0	0	0.00496919101570264	3.88439270433362e-05	0.0600738435785111	0	0	0	0	0.000431157139531073
Eikenella exigua	0	0	0	0	0.000674987006500125	0	0	0	0	0.000431157139531073
Eikenella halliae	0	0	0.00496919101570264	0	0.00404992203900075	0	0	0	0.000891583452211127	0
Eisenbergiella porci	0.00296093802516637	0	0	0.00271907489303354	0	0	0	0	0	0
Ekhidna sp. To15	2.00063380078809e-05	0	0	0	0	0	0	0	0	0
Eleftheria terrae	0	0	0	5.82658905650043e-05	0.0026999480260005	0.00191373641725578	0	0	0.00133737517831669	0
Elizabethkingia anophelis	4.00126760157618e-05	0	0	0.000116531781130009	0	0	0	0	0.00178316690442225	0
Elizabethkingia bruuniana	0	0.00192342215269407	0	1.94219635216681e-05	0	0	0	0	0	0
Elizabethkingia meningoseptica	0	0	0	1.94219635216681e-05	0	0	0	0	0	0
Elizabethkingia sp. 2-6	0	0	0	0	0	0	0	0	0.0227353780313837	0
Embleya sp. NBC_00888	0	0	0	0	0	0.000382747283451156	0	0	0	0
Emcibacter sp.	0	0	0	0	0	0	0	0	0.000891583452211127	0
Emergencia sp. JLR.KK010	0.00108034225242557	0	0	0.000854566394953397	0.000674987006500125	0	0	0	0	0
Emergencia timonensis	0.000360114084141856	0	0	5.82658905650043e-05	0	0	0	0	0	0
Empedobacter brevis	0	0	0	7.76878540866725e-05	0.000674987006500125	0	0	0	0	0
Empedobacter falsenii	0	0.00577026645808222	0	0	0.00337493503250062	0	0	0	0	0
Empedobacter stercoris	0	0	0	5.82658905650043e-05	0	0	0	0	0.00312054208273894	0
Emticicia oligotrophica	0	0	0	0	0.000674987006500125	0	0	0	0	0
Encephalitozoon cuniculi	0	0	0	0	0	0	0	0.00133086679354263	0	0
Endomicrobium proavitum	2.00063380078809e-05	0	0	1.94219635216681e-05	0	0	0	0	0	0
endosymbiont DhMRE of Dentiscutata heterogama	0	0	0	1.94219635216681e-05	0	0	0	0	0	0
endosymbiont TC1 of Trimyema compressum	4.00126760157618e-05	0	0	0	0	0	0	0	0	0
Endozoicomonas sp.	2.00063380078809e-05	0	0	1.94219635216681e-05	0	0	0	0	0	0
Endozoicomonas sp. 8E	2.00063380078809e-05	0	0	0	0	0	0	0	0	0
Eneladusvirus BF	0	0	0	1.94219635216681e-05	0	0	0	0	0	0
Engelhardtia mirabilis	0	0	0	0	0	0	0	0.00798520076125581	0.00534950071326676	0
Enhydrobacter sp.	0	0.000641140717564691	0	0	0	0	0	0.00133086679354263	0.000445791726105563	0
Enorma phocaeensis	0.00332105210930823	0	0.00496919101570264	0.00367075110559527	0.000674987006500125	0	0	0	0.000445791726105563	0
Ensifer adhaerens	0.000160050704063047	0	0	7.76878540866725e-05	0.00337493503250062	0	0	0.00133086679354263	0.00222895863052782	0.000862314279062147
Ensifer canadensis	4.00126760157618e-05	0	0.0198767640628106	0	0.00134997401300025	0	0	0.00266173358708527	0	0
Enterobacter asburiae	6.00190140236427e-05	0	0	5.82658905650043e-05	0.0026999480260005	0	0	0	0	0
Enterobacter bugandensis	2.00063380078809e-05	0	0	3.88439270433362e-05	0	0	0	0	0	0
Enterobacter cloacae	0	0	0	1.94219635216681e-05	0.0026999480260005	0	0	0	0	0
Enterobacter cloacae complex sp.	0	0	0	3.88439270433362e-05	0	0	0	0	0	0
Enterobacter hormaechei	0.000520164788204903	0	0	0.000602080869171712	0	0	0	0	0.0160485021398003	0
Enterobacter kobei	8.00253520315236e-05	0	0	0	0	0	0	0	0.0454707560627675	0
Enterobacter ludwigii	4.00126760157618e-05	0	0	5.82658905650043e-05	0	0	0	0	0.014265335235378	0
Enterobacter roggenkampii	2.00063380078809e-05	0	0	0	0	0	0	0	0	0
Enterobacter sichuanensis	0	0	0	1.94219635216681e-05	0	0	0	0	0	0
Enterobacter sp. PGRG2	0	0	0	0	0	0	0	0	0.000445791726105563	0
Enterobacter sp. RHBSTW-00994	0	0	0	0	0.000674987006500125	0	0	0	0	0
Enterobacter sp. T2	0	0	0	0	0.080998440780015	0	0	0	0	0
Enterobacteriaceae endosymbiont of Donacia provostii	0	0	0	0	0	0	0	0	0	0.00172462855812429
Enterobacteriaceae endosymbiont of Plateumaris pusilla	0	0	0	1.94219635216681e-05	0	0	0	0	0	0
Enterocloster asparagiformis	0.00996315632792469	0	0	0.0141391894437744	0	0	0	0	0	0
Enterocloster bolteae	0.955862817340533	0.018593080809376	0	0.908617719434199	0.11002288205952	0.00229648370070693	0	0.0039926003806279	0.0115905848787447	0
Enterocloster clostridioformis	0.0172454633627933	0	0	0.0200823102814048	0.000674987006500125	0	0	0	0	0
Enterocloster lavalensis	0.00528167323408056	0	0	0.00635098207158547	0.000674987006500125	0	0	0	0	0
Enterococcus avium	0.00824261125924693	0.00384684430538815	0	0.00376786092320361	0.000674987006500125	0.000382747283451156	0	0	0	0
Enterococcus casseliflavus	2.00063380078809e-05	0.00192342215269407	0	1.94219635216681e-05	0	0	0	0	0.0240727532097004	0
Enterococcus cecorum	0.00104032957640981	0.00577026645808222	0.0198767640628106	0.000446705160998367	0	0	0	0	0.000445791726105563	0
Enterococcus durans	0	0	0	0	0.000674987006500125	0	0	0	0.000445791726105563	0
Enterococcus faecalis	0.160890970259378	0.00769368861077629	0	0.112492012717502	0.0141747271365026	0	0	0	0	0
Enterococcus faecium	0.00550174295216725	0.0141050957864232	0	0.00613734047284712	0.0155247011495029	0	0	0	0.0111447931526391	0
Enterococcus gallinarum	0.00274086830707968	0.000641140717564691	0	0.00233063562260017	0	0	0	0	0	0
Enterococcus hirae	6.00190140236427e-05	0.0391095837714462	0.0447227191413238	0	0.00202496101950037	0	0	0	0	0
Enterococcus mundtii	0	0	0	1.94219635216681e-05	0	0	0	0	0	0
Enterococcus raffinosus	0.00114036126644921	0	0	0.000660346759736716	0	0	0	0	0	0
Enterococcus saccharolyticus	0	0	0	0	0.00337493503250062	0	0	0	0	0
Enterococcus saigonensis	0	0	0	0	0.000674987006500125	0	0	0	0	0
Enterococcus sp. AZ170	2.00063380078809e-05	0.000641140717564691	0	0	0	0	0	0	0	0
Enterococcus sp. DIV0212c	0	0	0	3.88439270433362e-05	0	0	0	0	0	0
Enterococcus sp. DIV1304_2	2.00063380078809e-05	0	0	0	0	0	0	0	0	0
Enterococcus sp. Edu-1	0	0.00833482932834098	0	0	0	0	0	0	0	0
Enterococcus sp. SB12	0	0.00256456287025876	0	0	0	0	0	0	0	0
Entomomonas asaccharolytica	0	0	0	1.94219635216681e-05	0	0	0	0	0	0
Epidermidibacterium keratini	0	0	0.0447227191413238	0	0	0	0	0	0	0
Epilithonimonas sp. UC225_85	0	0	0	0	0.00337493503250062	0	0	0	0.00178316690442225	0
Epilithonimonas vandammei	0	0	0	0	0.0148497141430027	0	0	0.0133086679354263	0	0
Epilithonimonas zeae	6.00190140236427e-05	0	0	0	0	0	0	0	0.00133737517831669	0
Eremothecium sinecaudum	0	0	0	7.76878540866725e-05	0	0	0	0	0.0182774607703281	0
Erwinia aphidicola	0	0.000641140717564691	0	0	0	0	0	0	0	0
Erwinia persicina	0	0.00384684430538815	0	0	0.00742485707150137	0	0	0.00266173358708527	0	0
Erwinia pyri	0	0	0	3.88439270433362e-05	0	0	0	0	0	0
Erwinia rhapontici	0	0.00128228143512938	0	0	0	0	0	0	0	0
Erwinia sp. E602	0	0	0	0	0.000674987006500125	0	0	0.00133086679354263	0.010253209700428	0
Erysipelatoclostridium sp. An173	6.00190140236427e-05	0	0.00993838203140529	0.000155375708173345	0	0	0	0	0	0
Erysipelothrix amsterdamensis	0.00528167323408056	0	0	0.00398150252194196	0	0	0	0	0	0
Erysipelothrix rhusiopathiae	8.00253520315236e-05	0.00256456287025876	0	5.82658905650043e-05	0.00472490904550087	0	0	0	0	0
Erysipelothrix sp. HDW6A	0	0.000641140717564691	0	0	0	0	0	0	0	0
Erysipelothrix sp. HDW6B	0	0	0	0	0.000674987006500125	0	0	0	0	0
Erythrobacter neustonensis	0	0	0	0	0	0	0	0	0.00312054208273894	0
Erythrobacter sp.	0	0	0	0	0.00944981809100175	0	0	0	0	0
Erythrobacter sp. 3-20A1M	0	0.00577026645808222	0	0.00031075141634669	0	0	0	0	0	0
Erythrobacter sp. BLCC-B19	0	0	0	5.82658905650043e-05	0	0	0	0	0	0
Erythrobacter sp. JK5	0	0	0	0	0	0	0	0	0.00579529243937233	0
Escherichia albertii	0.00218069084285902	0.000641140717564691	0	0.00231121365907851	0	0	0	0	0	0.00344925711624859
Escherichia coli	8.69031309118729	3.39996922524556	2.94176108129597	8.98228911146459	0.238270413294544	0	0	0.141071880115519	0.9294757489301	0
Escherichia fergusonii	0.000920291548362521	0	0	0.000893410321996733	0.0472490904550087	0	0	0	0.0115905848787447	0
Escherichia marmotae	0.000860272534338879	0	0	0.000815722467910061	0	0	0	0	0.000891583452211127	0
Escherichia sp. E4742	0.000140044366055166	0.000641140717564691	0	7.76878540866725e-05	0	0	0	0	0	0
Escherichia sp. F1	0.00044013943617338	0	0	0.00132069351947343	0	0	0	0	0	0
Escherichia sp. HH091_1A	0.000520164788204903	0	0	0.000757456577345056	0	0	0	0	0	0
Escherichia sp. KS167_9B	0	0	0	0.000543814978606707	0	0	0	0	0	0
Escherichia sp. SCLE84	0.00916290280760945	0	0	0	0	0	0	0	0	0
Eshraghiella crossota	0.000960304224378283	0.000641140717564691	0	0.000854566394953397	0.000674987006500125	0	0	0	0	0
Eubacterium callanderi	0.0362914971462959	0.000641140717564691	0	0.0247241595630835	0.000674987006500125	0	0	0	0.000445791726105563	0.00215578569765537
Eubacterium limosum	0.000160050704063047	0	0	1.94219635216681e-05	0	0	0	0	0	0.000862314279062147
Eubacterium maltosivorans	2.00063380078809e-05	0.000641140717564691	0	9.71098176083406e-05	0	0	0	0	0	0
Eubacterium ramulus	0.000460145774181261	0	0	0.000330173379868358	0.000674987006500125	0	0	0	0	0
Eubacterium sp. F2	0.000360114084141856	0	0	0.000174797671695013	0	0	0	0	0	0
Eubacterium ventriosum	0.000160050704063047	0	0	0.000155375708173345	0	0	0	0	0	0
Euhalothece natronophila	2.00063380078809e-05	0	0	0	0	0	0	0	0	0
Euzebya pacifica	0	0	0	0	0	0.000382747283451156	0	0	0	0
Evansella sp. LMS18	2.00063380078809e-05	0	0	1.94219635216681e-05	0	0	0	0	0	0
Exiguobacterium acetylicum	0	0	0	0	0.00202496101950037	0.00114824185035347	0	0	0	0
Exiguobacterium alkaliphilum	0	0	0	0	0.00742485707150137	0	0	0	0.000445791726105563	0
Exiguobacterium arabatum	0	0	0	0	0.00404992203900075	0	0	0	0	0
Exiguobacterium artemiae	4.00126760157618e-05	0	0	0	0	0	0	0	0.000891583452211127	0
Exiguobacterium aurantiacum	0.000240076056094571	0.00897597004590567	0.0397535281256211	9.71098176083406e-05	0.209245972015039	0.00114824185035347	0.0330687830687831	0	0.00534950071326676	0
Exiguobacterium marinum	0	0	0	0	0.00134997401300025	0	0	0	0	0
Exiguobacterium mexicanum	0.000140044366055166	0.0070525478932116	0	0.00031075141634669	0.16132189455353	0	0	0.00133086679354263	0.00713266761768902	0
Exiguobacterium profundum	0	0	0	0	0.0222745712145041	0	0	0	0	0
Exiguobacterium sp. AT1b	0	0	0	0	0.0175496621690032	0	0	0	0	0
Exiguobacterium sp. Helios	0	0	0	0	0	0	0	0	0.00356633380884451	0
Exiguobacterium sp. N4-1P	0	0	0	3.88439270433362e-05	0	0	0	0	0	0
Exiguobacterium sp. PFWT01	0	0	0	0	0.00877483108450162	0	0	0	0	0
Exiguobacterium sp. R-39	0	0	0	0	0	0	0	0	0.00713266761768902	0
Exiguobacterium sp. S3-2	0	0	0	0	0.00337493503250062	0	0	0	0	0.00172462855812429
Exiguobacterium undae	0	0.000641140717564691	0.00496919101570264	0	0.00134997401300025	0	0	0	0	0
Ezakiella coagulans	23.8841064849344	0	0.0447227191413238	16.8932044491834	0.000674987006500125	0	0	0.00133086679354263	0	0.00215578569765537
Ezakiella massiliensis	0.0370917506666112	0	0	0.027210170893857	0	0	0	0	0	0
Facklamia hominis	0.00830263027327057	0	0	0.00637040403510714	0	0.000382747283451156	0	0	0.000445791726105563	0
Faecalibacillus intestinalis	6.00190140236427e-05	0.00128228143512938	0	0	0.00202496101950037	0	0	0	0	0
Faecalibacter bovis	0	0	0.00993838203140529	0	0	0	0	0	0.000445791726105563	0
Faecalibacter sp. LW9	0	0.000641140717564691	0	0	0.00134997401300025	0	0.0330687830687831	0	0	0
Faecalibacterium duncaniae	0.00438138802372592	0	0	0.00600138672819545	0.0026999480260005	0	0	0	0	0
Faecalibacterium hominis (ex Afrizal et al. 2022)	0.00104032957640981	0	0	0.00180624260751513	0	0	0	0	0	0
Faecalibacterium prausnitzii	0.0367716492584851	0.00448798502295284	0	0.0415435799728481	0.0364492983510067	0	0	0	0	0.00172462855812429
Faecalibacterium sp. 7	0.000540171126212784	0	0	0.000369017306911694	0	0	0	0	0	0
Faecalibacterium sp. I2-3-92	0.00152048168859895	0	0	0.000485549088041703	0.00202496101950037	0	0	0	0	0
Faecalibacterium sp. I3-3-33	0.000380120422149737	0	0	0.000388439270433362	0.000674987006500125	0	0	0	0	0
Faecalibacterium sp. I3-3-89	0.00068021549226795	0	0	0.000504971051563371	0.00472490904550087	0	0	0	0	0
Faecalibacterium sp. I4-1-79	0.00120038028047285	0	0	0.00153433511821178	0.00202496101950037	0	0	0	0	0
Faecalibacterium sp. I4-3-84	0.00068021549226795	0	0	0.00122358370186509	0	0	0	0	0	0
Faecalibacterium sp. IP-1-18	0.00770244013303414	0	0	0.0102742187029624	0	0	0	0	0	0
Faecalibacterium sp. IP-3-29	0.00608192675439579	0	0	0.00879814947531566	0	0	0	0	0	0
Faecalibacterium sp. i21-0019-B1	0.0017805640827014	0	0	0.00196161831568848	0	0	0	0	0	0
Faecalibacterium sp. i25-0019-C1	0.000760240844299474	0	0	0.000504971051563371	0	0	0	0	0	0
Faecalibacterium taiwanense	0.00236074788492995	0	0	0.00403976841250697	0	0	0	0	0	0.00991661420921469
Faecalibacterium wellingii	0.000720228168283712	0	0	0.000446705160998367	0	0	0	0	0	0
Faecalibaculum rodentium	2.00063380078809e-05	0	0	1.94219635216681e-05	0	0	0	0	0	0
Faecalimonas umbilicata	0.00882279506147548	0.000641140717564691	0.00993838203140529	0.00887583732940233	0.00134997401300025	0	0	0	0	0
Falsirhodobacter algicola	0	0	0	0	0	0	0	0	0.00401212553495007	0
Fannyhessea vaginae	0.000460145774181261	0	0	0.00031075141634669	0	0	0	0.0186321351095969	0	0
Fastidiosipila sanguinis	0.0209466358942513	0	0	0.0139643917720794	0	0	0	0	0	0
Faucicola atlantae	4.00126760157618e-05	0	0	0.000116531781130009	0.0026999480260005	0	0	0	0	0.000862314279062147
Faucicola mancuniensis	0	0	0.00496919101570264	0	0	0	0	0	0	0.00560504281390396
Faucicola osloensis	0.00674213590865586	0.00384684430538815	0.0248459550785132	0.00971098176083406	1.47687157022227	0.0558811033838687	0.132275132275132	0.0678742064706744	0.0133737517831669	0.0064673570929661
Fenollaria massiliensis	0.0129841133671147	0	0	0.00974982568787739	0	0	0	0	0.000891583452211127	0
Fenollaria sporofastidiosus	0.19174074346753	0	0	0.134438831496987	0	0	0	0.00133086679354263	0	0.0142281856045254
Ferribacterium limneticum	0	0.00320570358782346	0	0	0.00134997401300025	0	0	0	0.000445791726105563	0
Ferrovibrio sp.	0	0.000641140717564691	0	0	0.000674987006500125	0	0	0	0	0
Ferruginibacter albus	0	0	0	0	0	0	0	0	0.000445791726105563	0
Filifactor alocis	0.00276087464508756	0.000641140717564691	0	0.00227236973203517	0.0438741554225081	0.000382747283451156	0	0.00133086679354263	0	0.00689851423249718
Finegoldia magna	0.250759440590779	0.00256456287025876	0	0.189558363971481	0.0499490384810092	0.000382747283451156	0	0.00532346717417054	0.00222895863052782	0.00215578569765537
Flagellimonas maritima	0	0	0	0	0.000674987006500125	0	0	0	0	0
Flagellimonas oceani	0.000100031690039404	0	0	0	0	0	0	0	0	0
Flagellimonas ruestringensis	2.00063380078809e-05	0	0.00496919101570264	0	0	0	0	0	0	0
Flagellimonas sp.	0	0	0	3.88439270433362e-05	0	0	0	0	0	0
Flammeovirga kamogawensis	4.00126760157618e-05	0	0	0	0	0	0	0	0	0
Flammeovirga sp. MY04	0	0.000641140717564691	0	0	0	0	0	0	0	0
Flaviflexus ciconiae	4.00126760157618e-05	0.0544969609929987	0.00496919101570264	1.94219635216681e-05	0.000674987006500125	0	0	0	0	0
Flaviflexus equikiangi	0	0.0102582514810351	0	0	0	0	0	0	0	0
Flaviflexus salsibiostraticola	0	0.00384684430538815	0	1.94219635216681e-05	0.00337493503250062	0	0	0	0	0
Flavihumibacter fluvii	0	0	0	0	0	0	0	0	0.000445791726105563	0
Flaviramulus sp. BrNp1-15	4.00126760157618e-05	0	0	3.88439270433362e-05	0	0	0	0	0	0
Flavisolibacter ginsenosidimutans	0	0	0	1.94219635216681e-05	0	0	0	0	0	0
Flavisolibacter tropicus	8.00253520315236e-05	0	0	0.000213641598738349	0	0	0	0	0.00713266761768902	0
Flavivirga abyssicola	0	0	0	5.82658905650043e-05	0	0	0	0	0	0
Flavobacterium acetivorans	0	0.00192342215269407	0	0	0.00134997401300025	0	0	0	0	0
Flavobacterium agricola	0	0	0	0	0	0	0	0	0.00133737517831669	0
Flavobacterium album	0	0	0	0	0	0	0	0	0.00133737517831669	0
Flavobacterium anhuiense	0	0	0	0	0.0026999480260005	0	0	0	0.00356633380884451	0
Flavobacterium aquiphilum	2.00063380078809e-05	0	0	0	0	0	0	0	0	0
Flavobacterium ardleyense	0.000240076056094571	0	0	0	0.00877483108450162	0	0	0	0.000891583452211127	0
Flavobacterium azooxidireducens	0	0.000641140717564691	0	0	0	0	0	0	0.00133737517831669	0
Flavobacterium bizetiae	6.00190140236427e-05	0.00384684430538815	0	0	0	0	0	0	0.00267475035663338	0
Flavobacterium capsici	4.00126760157618e-05	0	0	0	0	0	0	0	0	0
Flavobacterium commune	0	0	0	0	0.00742485707150137	0	0	0	0.0049037089871612	0
Flavobacterium crassostreae	0	0	0	0	0.00134997401300025	0	0	0	0	0
Flavobacterium crocinum	8.00253520315236e-05	0	0	0	0	0	0	0	0	0
Flavobacterium cupriresistens	0	0	0	0	0.00134997401300025	0	0	0	0	0
Flavobacterium cyclinae	2.00063380078809e-05	0	0	0	0	0	0	0	0	0
Flavobacterium dauae	0	0.00512912574051753	0	0.00031075141634669	0.00337493503250062	0	0	0	0.112339514978602	0
Flavobacterium eburneipallidum	0	0	0	0	0.00404992203900075	0	0	0	0.00178316690442225	0
Flavobacterium flavigenum	0	0	0	0	0.0026999480260005	0	0	0	0	0
Flavobacterium flavipigmentatum	2.00063380078809e-05	0	0	0	0	0	0	0	0	0
Flavobacterium fluviale	0	0	0	0	0	0	0	0	0.0169400855920114	0
Flavobacterium galactosidilyticum	0	0	0.0198767640628106	0	0.00337493503250062	0	0	0	0	0
Flavobacterium gelatinilyticum	0	0	0	0	0	0	0	0	0.00222895863052782	0
Flavobacterium ginsenosidimutans	0	0.00512912574051753	0	0	0	0	0	0	0.00356633380884451	0
Flavobacterium gyeonganense	0	0	0	0	0	0	0	0	0.00936162624821683	0
Flavobacterium humidisoli	0	0	0	0	0.00337493503250062	0	0	0	0	0
Flavobacterium indicum	0	0	0	0	0	0	0	0	0.00267475035663338	0
Flavobacterium johnsoniae	0	0	0	0	0	0	0	0	0.010253209700428	0
Flavobacterium lacustre	4.00126760157618e-05	0	0	0	0.000674987006500125	0	0	0	0	0
Flavobacterium limnophilum	0	0	0	0	0.00607488305850112	0	0	0	0	0
Flavobacterium litorale	0	0	0	0	0	0	0	0	0.000445791726105563	0
Flavobacterium magnum	0	0	0	0	0.00134997401300025	0	0	0	0	0
Flavobacterium marginilacus	0	0	0	0	0.000674987006500125	0	0	0	0	0
Flavobacterium mekongense	0	0	0	0	0.000674987006500125	0	0	0	0.000891583452211127	0
Flavobacterium nackdongense	0	0	0	0	0	0	0	0	0.000445791726105563	0
Flavobacterium nakdongensis	0	0	0	0	0	0	0	0	0.000891583452211127	0
Flavobacterium nitratireducens	0	0	0	0	0.000674987006500125	0	0	0	0	0
Flavobacterium okayamense	0	0	0	0.000116531781130009	0	0	0	0	0	0
Flavobacterium oreochromis	0	0	0	0	0	0	0	0	0.00222895863052782	0
Flavobacterium ovatum	0	0	0	5.82658905650043e-05	0	0	0	0	0	0
Flavobacterium pectinovorum	0	0.00256456287025876	0	0	0.00742485707150137	0	0	0	0.00178316690442225	0.00172462855812429
Flavobacterium praedii	0	0	0	0	0	0	0	0	0.0463623395149786	0
Flavobacterium psychrotrophum	2.00063380078809e-05	0	0	1.94219635216681e-05	0.0026999480260005	0	0	0	0.000445791726105563	0
Flavobacterium rivulicola	0	0	0	0	0.00134997401300025	0	0	0	0	0
Flavobacterium sp.	0	0	0	0	0.00337493503250062	0	0	0	0	0
Flavobacterium sp. 140616W15	0	0	0	0	0.000674987006500125	0	0	0	0.00178316690442225	0
Flavobacterium sp. 2	0	0	0	0	0	0	0	0	0.00356633380884451	0
Flavobacterium sp. CLA17	2.00063380078809e-05	0	0	0	0.000674987006500125	0	0	0	0.00133737517831669	0
Flavobacterium sp. GSB-24	0	0	0	0.000233063562260017	0.0026999480260005	0	0	0	0	0
Flavobacterium sp. HNIBRBA15423	0	0	0	1.94219635216681e-05	0	0	0	0	0.000891583452211127	0
Flavobacterium sp. I3-2	0	0	0	0	0.00202496101950037	0	0	0	0	0
Flavobacterium sp. IMCC34518	0	0	0	0	0.0317243893055059	0	0	0	0	0
Flavobacterium sp. JP2137	0	0.00128228143512938	0	0	0.0141747271365026	0	0	0	0	0
Flavobacterium sp. K5-23	0	0	0	0	0	0	0	0	0.00133737517831669	0
Flavobacterium sp. KACC 22758	0	0	0	0	0	0	0	0	0.0240727532097004	0
Flavobacterium sp. KBS0721	0	0	0	0	0.00674987006500125	0	0	0	0.00668687589158345	0.00215578569765537
Flavobacterium sp. KS-LB2	0	0.00577026645808222	0	0	0.00337493503250062	0	0	0	0	0
Flavobacterium sp. M31R6	0	0	0	0	0.00337493503250062	0	0	0	0.00312054208273894	0
Flavobacterium sp. MDT1-60	0	0	0	0	0	0	0	0	0.00624108416547789	0.00129347141859322
Flavobacterium sp. MMS24-S5	0	0	0	0	0.00337493503250062	0	0	0	0.00668687589158345	0
Flavobacterium sp. N1736	0	0	0	0	0	0	0	0.00665433396771317	0.00222895863052782	0
Flavobacterium sp. N2038	0	0	0	0	0.00134997401300025	0	0	0	0	0
Flavobacterium sp. N2270	0	0	0	0	0.00134997401300025	0	0	0	0	0
Flavobacterium sp. N2820	0	0	0	0	0	0	0	0	0.00178316690442225	0
Flavobacterium sp. N502540	0	0	0.0149075730471079	0	0	0	0	0	0	0
Flavobacterium sp. NG2	2.00063380078809e-05	0.00192342215269407	0	5.82658905650043e-05	0	0	0	0	0	0
Flavobacterium sp. PS2	0	0	0	0.000135953744651677	0	0	0	0	0	0
Flavobacterium sp. RS13.1	0	0	0	0	0	0	0	0	0.00757845934379458	0
Flavobacterium sp. SLB02	0	0	0	0	0	0	0	0	0.00891583452211127	0
Flavobacterium sp. SM2513	2.00063380078809e-05	0.000641140717564691	0	0	0	0	0	0	0.000891583452211127	0
Flavobacterium sp. Sr18	4.00126760157618e-05	0	0	0	0.0101248050975019	0	0	0.0039926003806279	0	0
Flavobacterium sp. TMP13	0	0.00256456287025876	0	0	0	0	0	0	0	0
Flavobacterium sp. WC2429	0	0	0	0	0.0148497141430027	0	0	0	0	0
Flavobacterium sp. WV_118_3	2.00063380078809e-05	0	0	0	0	0	0	0	0	0
Flavobacterium sp. xlx-214	0	0.00128228143512938	0	0	0	0	0	0	0.00534950071326676	0
Flavobacterium sp. YJ01	8.00253520315236e-05	0	0	0	0	0	0	0	0.0187232524964337	0
Flavobacterium sp. ZE23DGlu08	0	0	0	0	0.0229495582210042	0	0	0.0039926003806279	0	0
Flavonifractor plautii	0.332965483465162	0.000641140717564691	0	0.410735684556237	0.010799792104002	0	0	0	0.000445791726105563	0
Flintibacter sp. KGMB00164	0.014104468295556	0	0	0.0215195355820083	0	0	0	0	0	0
Fohxhuevirus gastrointestinalis	0.000720228168283712	0	0	0.000738034613823388	0	0	0	0	0	0
Fontisphaera persica	0	0	0	0	0	0	0	0	0.000445791726105563	0
Fontivita pretiosa	0	0	0	1.94219635216681e-05	0	0	0	0	0.00178316690442225	0
Formosa sp. A9	0	0	0	0	0.000674987006500125	0	0	0	0	0
Francisella adeliensis	0	0	0	3.88439270433362e-05	0	0	0	0	0	0
Francisella uliginis	2.00063380078809e-05	0	0	0	0	0	0	0	0	0
Frankia casuarinae	0	0	0	0	0	0	0	0	0.000445791726105563	0
Frateuria edaphi	0	0	0	0	0	0	0	0.00133086679354263	0	0
Frederiksenia canicola	4.00126760157618e-05	0.00448798502295284	0.144106539455377	5.82658905650043e-05	0.0276744672665051	0	0.0661375661375661	0.119778011418837	0.00178316690442225	0.211698155509757
Fretibacterium fastidiosum	0	0	0	5.82658905650043e-05	0.00674987006500125	0.000765494566902311	0	0	0.000445791726105563	0
Friedmanniella luteola	0	0.000641140717564691	0.0447227191413238	1.94219635216681e-05	0.0188996361820035	0	0	0.00931606755479844	0.0285306704707561	0.00215578569765537
Frigidibacter mobilis	0	0.00384684430538815	0	9.71098176083406e-05	0.00742485707150137	0	0	0.00665433396771317	0.00668687589158345	0
Frigoribacterium sp. 2-23	0	0	0	3.88439270433362e-05	0.00202496101950037	0	0	0	0.00178316690442225	0
Frigoribacterium sp. NBH87	0.000280088732110333	0.00512912574051753	0.0298151460942159	0.00031075141634669	0.101923037981519	0	0	0.0359334034256511	0.0329885877318117	0.0120723999068701
Frigoribacterium sp. R86507	0	0	0.0149075730471079	0	0.0276744672665051	0.000382747283451156	0	0.00266173358708527	0.00847004279600571	0.00215578569765537
Frigoribacterium sp. SL97	0	0.00192342215269407	0.0149075730471079	0	0.0607488305850112	0	0	0.0173012683160542	0.0303138373751783	0.0103477713487458
Frigoriglobus tundricola	0	0	0	0	0.00337493503250062	0	0	0	0	0
Frischella perrara	0	0	0	1.94219635216681e-05	0	0	0	0	0	0
Frondihabitans sp. 762G35	0	0	0	0	0.00202496101950037	0	0	0	0.000891583452211127	0
Frondihabitans sp. PAMC 28766	2.00063380078809e-05	0	0	0	0	0.000382747283451156	0	0	0	0
Fulvia fulva	0	0	0	0	0.00134997401300025	0	0	0	0	0
Fundicoccus culcitae	0	0.000641140717564691	0	0	0.000674987006500125	0.000382747283451156	0	0	0	0
Fusarium falciforme	0	0	0	0.00242774544020851	0	0	0	0	0	0
Fusarium fujikuroi	0	0.00448798502295284	0	0	0	0	0	0	0	0
Fusarium musae	0	0.0128228143512938	0	0	0	0	0	0	0	0
Fusarium oxysporum	2.00063380078809e-05	0	0	0	0.00134997401300025	0	34.1931216931217	0	0.0098074179743224	0
Fusarium poae	0	0	0	0.00147606922764678	0	0	0	0	0	0
Fuscovulum ytuae	0	0	0	0	0	0	0	0	0.000891583452211127	0
Fusibacter sp. JL216-2	0	0	0	1.94219635216681e-05	0	0	0	0	0	0
Fusobacterium animalis	0.0426935253088178	0	0	0.0426700538571048	0.0249745192405046	0	0	0.0039926003806279	0	0.0181085998603051
Fusobacterium canifelinum	0.0430536393929597	0.00192342215269407	0	0.0425146781489315	0.00607488305850112	0	0	0	0	0.000862314279062147
Fusobacterium gonidiaformans	0.00132041830852014	0	0	0.00201988420625348	0	0	0	0	0	0
Fusobacterium hominis	0.000860272534338879	0	0	0.000971098176083406	0	0.000765494566902311	0	0	0	0
Fusobacterium hwasookii	0.00522165422005691	0	0	0.0031657800540319	0.10664794702702	0	0	0.00266173358708527	0.00356633380884451	0
Fusobacterium mortiferum	0.00258081760301664	0	0.0149075730471079	0.00322404594459691	0	0	0	0	0	0
Fusobacterium necrophorum	0.00280088732110333	0.0102582514810351	0.104353011329756	0.00205872813329682	0.0026999480260005	0	0	0.00931606755479844	0	0.0103477713487458
Fusobacterium nucleatum	0.0317100457424912	0	0	0.0319297080296224	0.0546739475265101	0	0	0.00133086679354263	0	0
Fusobacterium periodonticum	0	0	0	0.000213641598738349	0	0	0	0.00266173358708527	0	0
Fusobacterium polymorphum	0.00950301055374343	0	0	0.0103519065570491	0.178196569716033	0	0	0	0	0
Fusobacterium pseudoperiodonticum	0.00238075422293783	0	0	0.00221410384147017	0.0404992203900075	0	0	0.00931606755479844	0	0
Fusobacterium sp. oral taxon 203	0	0	0	0	0.005399896052001	0	0	0	0	0
Fusobacterium sp. SB021	0.337246839798848	0	0.00496919101570264	0.442276953315426	0.0026999480260005	0	0	0	0	0
Fusobacterium ulcerans	0.00124039295648862	0	0	0.00299098238233689	0.0026999480260005	0	0	0	0	0
Fusobacterium varium	0.00996315632792469	0	0	0.0152462413645095	0	0	0	0	0	0
Fusobacterium vincentii	0.0174255204048643	0	0	0.0193831195946248	0.021599584208004	0	0	0.00133086679354263	0	0.00215578569765537
Fusobacterium watanabei	0.00240076056094571	0	0	0.00301040434585856	0	0	0	0	0	0
Galbibacter sp. BG1	0	0	0	0.000116531781130009	0	0	0	0	0	0
Gallaecimonas mangrovi	0	0	0	1.94219635216681e-05	0	0	0	0	0	0
Gallibacterium anatis	4.00126760157618e-05	0	0.273305505863645	0	0.00607488305850112	0	0	0	0	0
Gallibacterium salpingitidis	0.000180057042070928	0	0	0.000252485525781685	0	0	0	0	0	0
Gammapapillomavirus 1	0	0	0	0	0	0	0	0.00133086679354263	0	0
Gammaretrovirus felleu	0.00210066549082749	0	0	0.0040203464489853	0	0	0	0	0	0
Gammaretrovirus hazufelsar	8.00253520315236e-05	0.000641140717564691	0	5.82658905650043e-05	0	0	0	0	0	0
Gammaretrovirus snythefelsar	0.000940297886370402	0	0	0.00217525991442683	0.00202496101950037	0	0	0	0	0
Gardnerella piotii	0.0107834161862478	0	0	0.00671999937849717	0	0	0	0	0	0
Gardnerella sp. DNF00257	0.00090028521035464	0	0	0.000466127124520035	0	0	0	0	0	0
Gardnerella sp. DNF01144	0	0	0	0.000135953744651677	0	0	0	0	0	0
Gardnerella sp. DNF01151	0.000360114084141856	0	0	0.000271907489303354	0	0	0	0	0	0
[truncated: 3,581 more rows]
