# Supplementary material for: Culture and Metagenomic Insights into the Ear Microbiota in Dogs with Healthy Ears and Otitis Externa
Source: Vet Sci. 2026 Mar 6;13(3):250. doi: 10.3390/vetsci13030250 (PMC13030325; doi:10.3390/vetsci13030250)
Supplement: Supplementary file 1 [file vetsci-13-00250-s001.zip › Table S4.xlsx]

## Sheet: Table S3
Table S4. Species-level Alpha and Beta diversity metrics for individual samples
Sample	Group	Shannon	Simpson	PC1	PC2
H1	Healthy	2.45834	0.789661	0.586704	0.22773
H2	Healthy	3.43349	0.855467	0.0138705	-0.164149
H3	Healthy	3.96209	0.923557	0.0011731	-0.345315
H4	Healthy	2.5135	0.786108	0.585543	0.227302
H5	Healthy	4.81556	0.940841	-0.0292958	-0.363517
O1	Otitis	0.179242	0.0427339	-0.347388	0.336202
O2	Otitis	2.06956	0.732586	0.0218476	-0.392918
O3	Otitis	2.49048	0.715562	-0.384783	0.242794
O4	Otitis	4.14176	0.825236	-0.324814	0.135601
O5	Otitis	2.14992	0.793309	-0.122858	0.0962698
