# Supplementary material for: Culture and Metagenomic Insights into the Ear Microbiota in Dogs with Healthy Ears and Otitis Externa
Source: Vet Sci. 2026 Mar 6;13(3):250. doi: 10.3390/vetsci13030250 (PMC13030325; doi:10.3390/vetsci13030250)
Supplement: Supplementary file 1 [file vetsci-13-00250-s001.zip › Table S5.xlsx]

## Sheet: Table S4
Table S5. Species-level core microbiome composition of healthy and otitis samples
Species	Category
[Clostridium] innocuum	Shared core
Abiotrophia defectiva	Shared core
Achromobacter marplatensis	Shared core
Acinetobacter bohemicus	Shared core
Acinetobacter johnsonii	Shared core
Acinetobacter lwoffii	Shared core
Actinomyces massiliensis	Shared core
Actinomyces naeslundii	Shared core
Actinomyces oris	Shared core
Actinomyces sp. oral taxon 414	Shared core
Actinoplanes sp. CA-051413	Shared core
Aerococcus viridans	Shared core
Aeromicrobium choanae	Shared core
Aggregatibacter aphrophilus	Shared core
Allomeiothermus silvanus	Shared core
Altererythrobacter sp. TH136	Shared core
Alternaria dauci	Shared core
Anaerococcus nagyae	Shared core
Arthrobacter agilis	Shared core
Arthrobacter sp. N1	Shared core
Ascochyta rabiei	Shared core
Aspergillus chevalieri	Shared core
Aspergillus fumigatus	Shared core
Babesia bigemina	Shared core
Bacteroides stercoris	Shared core
Bifidobacterium adolescentis	Shared core
Bifidobacterium longum	Shared core
Bifidobacterium pseudolongum	Shared core
Bosea sp. UC22_33	Shared core
Bosea vestrisii	Shared core
Brachybacterium ginsengisoli	Shared core
Brachybacterium sp. P6-10-X1	Shared core
Brachybacterium sp. Z12	Shared core
Brevundimonas albigilva	Shared core
Brevundimonas sp.	Shared core
Brucella anthropi	Shared core
Buchananella felis	Shared core
Campylobacter concisus	Shared core
Capnocytophaga canimorsus	Shared core
Citricoccus sp. I39-566	Shared core
Clostridioides difficile	Shared core
Collinsella aerofaciens	Shared core
Collinsella stercoris	Shared core
Comamonas terrigena	Shared core
Conchiformibius steedae	Shared core
Corynebacterium appendicis	Shared core
Corynebacterium dentalis	Shared core
Corynebacterium freneyi	Shared core
Corynebacterium kroppenstedtii	Shared core
Corynebacterium marquesiae	Shared core
Corynebacterium tuberculostearicum	Shared core
Corynebacterium ureicelerivorans	Shared core
Cupriavidus pauculus	Shared core
Curtobacterium sp. MCLR17_032	Shared core
Cutibacterium acnes	Shared core
Cutibacterium avidum	Shared core
Cutibacterium granulosum	Shared core
Dankookia sp. P2	Shared core
Devosia sp. SD17-2	Shared core
Dyadobacter chenhuakuii	Shared core
Ectopseudomonas oleovorans	Shared core
Ensifer adhaerens	Shared core
Enterocloster bolteae	Shared core
Exiguobacterium aurantiacum	Shared core
Faucicola osloensis	Shared core
Filifactor alocis	Shared core
Finegoldia magna	Shared core
Frederiksenia canicola	Shared core
Friedmanniella luteola	Shared core
Frigoribacterium sp. NBH87	Shared core
Frigoribacterium sp. SL97	Shared core
Gemella haemolysans	Shared core
Geodermatophilus obscurus	Shared core
Granulicatella adiacens	Shared core
Haemophilus haemolyticus	Shared core
Haemophilus parainfluenzae	Shared core
Helicobacter pylori	Shared core
Histophilus somni	Shared core
Hymenobacter qilianensis	Shared core
Hymenobacter sp. 5317J-9	Shared core
Hymenobacter sp. GOD-10R	Shared core
Janibacter limosus	Shared core
Janibacter sp. DB-40	Shared core
Janibacter terrae	Shared core
Jeotgalicoccus saudimassiliensis	Shared core
Kaistella daneshvariae	Shared core
Knoellia locipacati	Shared core
Knoellia sp. S7-12	Shared core
Kocuria palustris	Shared core
Kocuria rosea	Shared core
Lactobacillus delbrueckii	Shared core
Lactobacillus iners	Shared core
Lautropia mirabilis	Shared core
Limosilactobacillus reuteri	Shared core
Luteimonas fraxinea	Shared core
Macrococcoides canis	Shared core
Malassezia restricta	Shared core
Mammaliicoccus sciuri	Shared core
Marnyiella aurantia	Shared core
Massilia litorea	Shared core
Massilia oculi	Shared core
Massilia sp. NP310	Shared core
Massilia varians	Shared core
Mediterraneibacter gnavus	Shared core
Methylobacterium bullatum	Shared core
Methylobacterium flocculans	Shared core
Micrococcus luteus	Shared core
Micrococcus lylae	Shared core
Micrococcus sp. HOU01	Shared core
Micrococcus terreus	Shared core
Microlunatus sagamiharensis	Shared core
Microvirga ossetica	Shared core
Microvirga sp. RSM25	Shared core
Modestobacter italicus	Shared core
Modestobacter sp. L9-4	Shared core
Moraxella canis	Shared core
Moraxella veridica	Shared core
Neisseria animaloris	Shared core
Neisseria dumasiana	Shared core
Neisseria elongata	Shared core
Neisseria mucosa	Shared core
Neisseria shayeganii	Shared core
Neisseria sp. RH3002v2g	Shared core
Neisseria subflava	Shared core
Neisseria weaveri	Shared core
Nocardioides piscis	Shared core
Nocardioides renjunii	Shared core
Nocardioides sp. CF8	Shared core
Nocardioides sp. HDW12B	Shared core
Nocardioides sp. S5	Shared core
Okibacterium fritillariae	Shared core
Ornithinimicrobium avium	Shared core
Ornithinimicrobium ciconiae	Shared core
Ornithinimicrobium cryptoxanthini	Shared core
Ornithinimicrobium flavum	Shared core
Paeniglutamicibacter sp. Y32M11	Shared core
Pantoea agglomerans	Shared core
Paracoccus actinidiae	Shared core
Paracoccus everestensis	Shared core
Paracoccus liaowanqingii	Shared core
Paracoccus marcusii	Shared core
Paracoccus sanguinis	Shared core
Paracoccus sp. Arc7-R13	Shared core
Paracoccus sp. MC1862	Shared core
Paracoccus yeei	Shared core
Parvimonas micra	Shared core
Pasteurella canis	Shared core
Peribacillus frigoritolerans	Shared core
Planococcus glaciei	Shared core
Planococcus sp. 107-1	Shared core
Plasmodium vivax	Shared core
Pontibacter russatus	Shared core
Porphyromonas cangingivalis	Shared core
Porphyromonas endodontalis	Shared core
Porphyromonas gingivalis	Shared core
Porphyromonas sp. oral taxon 275	Shared core
Prevotella melaninogenica	Shared core
Prevotella multiformis	Shared core
Prevotella nigrescens	Shared core
Pseudonocardia broussonetiae	Shared core
Psychrobacter cryohalolentis	Shared core
Psychrobacter maritimus	Shared core
Psychrobacter sanguinis	Shared core
Psychrobacter sp. 219-2-C	Shared core
Psychrobacter sp. van23A	Shared core
Psychrobacter sp. WY6	Shared core
Pyrenophora tritici-repentis	Shared core
Ramlibacter tataouinensis	Shared core
Rathayibacter festucae	Shared core
Rathayibacter sp. VKM Ac-2804	Shared core
Reyranella sp.	Shared core
Rhodococcoides fascians	Shared core
Rothia aeria	Shared core
Rothia dentocariosa	Shared core
Rothia mucilaginosa	Shared core
Schaalia odontolytica	Shared core
Segatella copri	Shared core
Solobacterium moorei	Shared core
Sphingomonas aerolata	Shared core
Sphingomonas albertensis	Shared core
Sphingomonas aliaeris	Shared core
Sphingomonas kaistensis	Shared core
Sphingomonas koreensis	Shared core
Sphingomonas sp. LY29	Shared core
Sphingomonas sp. PAMC26645	Shared core
Sphingomonas sp. Tas61C01	Shared core
Staphylococcus aureus	Shared core
Staphylococcus capitis	Shared core
Staphylococcus epidermidis	Shared core
Staphylococcus haemolyticus	Shared core
Staphylococcus hominis	Shared core
Staphylococcus pseudintermedius	Shared core
Stenotrophomonas maltophilia	Shared core
Stenotrophomonas sp. STK16_22	Shared core
Streptobacillus moniliformis	Shared core
Streptococcus anginosus	Shared core
Streptococcus canis	Shared core
Streptococcus gordonii	Shared core
Streptococcus lutetiensis	Shared core
Streptococcus mitis	Shared core
Streptococcus oralis	Shared core
Streptococcus pneumoniae	Shared core
Streptococcus sanguinis	Shared core
Streptococcus sp. 11-4097	Shared core
Streptococcus sp. Marseille-Q3533	Shared core
Streptococcus thermophilus	Shared core
Tannerella forsythia	Shared core
Thermus scotoductus	Shared core
Thermus sp. NEB1569	Shared core
Thermus thermophilus	Shared core
Treponema denticola	Shared core
Veillonella parvula	Shared core
Veillonella rogosae	Shared core
[Clostridium] scindens	Healthy core
[Clostridium] symbiosum	Healthy core
[Ruminococcus] lactaris	Healthy core
[Ruminococcus] torques	Healthy core
Aceticella autotrophica	Healthy core
Achromobacter insolitus	Healthy core
Achromobacter spanius	Healthy core
Achromobacter xylosoxidans	Healthy core
Acidovorax facilis	Healthy core
Acidovorax sp.	Healthy core
Acidovorax sp. FHTAMBA	Healthy core
Acidovorax temperans	Healthy core
Acinetobacter baumannii	Healthy core
Acinetobacter calcoaceticus	Healthy core
Acinetobacter haemolyticus	Healthy core
Acinetobacter indicus	Healthy core
Acinetobacter piscicola	Healthy core
Acinetobacter pseudolwoffii	Healthy core
Acinetobacter radioresistens	Healthy core
Acinetobacter schindleri	Healthy core
Acinetobacter sp. 10FS3-1	Healthy core
Acinetobacter sp. A2	Healthy core
Acinetobacter sp. F9	Healthy core
Acinetobacter sp. KS-LM10	Healthy core
Acinetobacter sp. NEB149	Healthy core
Acinetobacter sp. SWBY1	Healthy core
Acinetobacter sp. TGL-Y2	Healthy core
Acinetobacter sp. TTH0-4	Healthy core
Acinetobacter sp. WCHA55	Healthy core
Acinetobacter sp. WY4	Healthy core
Acinetobacter terrestris	Healthy core
Acinetobacter towneri	Healthy core
Acinetobacter variabilis	Healthy core
Actinoalloteichus sp. AHMU CJ021	Healthy core
Actinomadura sp. WMMB 499	Healthy core
Actinomarinicola tropica	Healthy core
Actinomyces israelii	Healthy core
Actinomyces respiraculi	Healthy core
Actinomyces sp. HMT 175	Healthy core
Actinomyces sp. HMT897	Healthy core
Actinomyces sp. oral taxon 169	Healthy core
Actinomyces sp. oral taxon 171	Healthy core
Actinomyces weissii	Healthy core
Actinomycetospora sp. CA-053990	Healthy core
Actinomycetospora sp. CA-101289	Healthy core
Actinospongicola halichondriae	Healthy core
Adhaeribacter radiodurans	Healthy core
Aerococcus loyolae	Healthy core
Aerococcus urinaeequi	Healthy core
Aeromonas salmonicida	Healthy core
Agathobacter rectalis	Healthy core
Aggregatibacter sp. 2125159857	Healthy core
Aggregatibacter sp. oral taxon 513	Healthy core
Agrobacterium tumefaciens	Healthy core
Agrococcus beijingensis	Healthy core
Agrococcus chionoecetis	Healthy core
Agrococcus sp. 1P02AA	Healthy core
Agrococcus sp. Marseille-Q4369	Healthy core
Agrococcus sp. SCSIO52902	Healthy core
Agrococcus terreus	Healthy core
Akkermansia muciniphila	Healthy core
Aliarcobacter cryaerophilus	Healthy core
Alistipes communis	Healthy core
Alistipes onderdonkii	Healthy core
Alistipes putredinis	Healthy core
Alistipes shahii	Healthy core
Amedibacterium intestinale	Healthy core
Anaerobutyricum hallii	Healthy core
Anaerococcus mediterraneensis	Healthy core
Anaerococcus prevotii	Healthy core
Anaerococcus sp. AH8042_DFU013_CI05	Healthy core
Anaerococcus sp. Marseille-Q7828	Healthy core
Anaerococcus sp. WGS1579	Healthy core
Anaerococcus sp. WGS1596	Healthy core
Anaerostipes hadrus	Healthy core
Anaerostipes sp. PC18	Healthy core
Aquihabitans sp. G128	Healthy core
Aquipseudomonas alcaligenes	Healthy core
Arachnia propionica	Healthy core
Arenimonas daejeonensis	Healthy core
Aristaeella lactis	Healthy core
Arthrobacter alpinus	Healthy core
Arthrobacter antioxidans	Healthy core
Arthrobacter citreus	Healthy core
Arthrobacter jiangjiafuii	Healthy core
Arthrobacter koreensis	Healthy core
Aspergillus luchuensis	Healthy core
Aspergillus nidulans	Healthy core
Aspergillus puulaauensis	Healthy core
Auraticoccus monumenti	Healthy core
Auritidibacter ignavus	Healthy core
Avibacterium paragallinarum	Healthy core
Bacillus cereus	Healthy core
Bacillus pumilus	Healthy core
Bacteroides caccae	Healthy core
Bacteroides faecis	Healthy core
Bacteroides fragilis	Healthy core
Bacteroides graminisolvens	Healthy core
Bacteroides ovatus	Healthy core
Bacteroides pyogenes	Healthy core
Bacteroides sp. CACC 737	Healthy core
Bacteroides sp. D2	Healthy core
Bacteroides thetaiotaomicron	Healthy core
Bacteroides uniformis	Healthy core
Bacteroides xylanisolvens	Healthy core
Barnesiella intestinihominis	Healthy core
Barnesiella sp. An22	Healthy core
Bergeyella cardium	Healthy core
Bifidobacterium angulatum	Healthy core
Bifidobacterium animalis	Healthy core
Bifidobacterium bifidum	Healthy core
Bifidobacterium catenulatum	Healthy core
Bifidobacterium dentium	Healthy core
Bifidobacterium pseudocatenulatum	Healthy core
Bifidobacterium pullorum	Healthy core
Blastococcus brunescens	Healthy core
Blastococcus sp. PRF04-17	Healthy core
Blastomonas sp. SL216	Healthy core
Blautia argi	Healthy core
Blautia hansenii	Healthy core
Blautia luti	Healthy core
Blautia obeum	Healthy core
Blautia parvula	Healthy core
Blautia producta	Healthy core
Blautia sp. SC05B48	Healthy core
Blautia wexlerae	Healthy core
Bordetella bronchiseptica	Healthy core
Bosea sp. ANAM02	Healthy core
Bosea sp. AS-1	Healthy core
Bosea sp. RAC05	Healthy core
Bosea sp. Tri-49	Healthy core
Botrytis cinerea	Healthy core
Brachybacterium avium	Healthy core
Brachybacterium saurashtrense	Healthy core
Brachybacterium sp. GPGPB12	Healthy core
Brachybacterium sp. GU-2	Healthy core
Brachybacterium sp. UNK5269	Healthy core
Brachybacterium vulturis	Healthy core
Bradyrhizobium sediminis	Healthy core
Bradyrhizobium sp. McL0615	Healthy core
Brenneria goodwinii	Healthy core
Brevibacterium koreense	Healthy core
Brevibacterium luteolum	Healthy core
Brevibacterium pigmentatum	Healthy core
Brevibacterium sp. 1718	Healthy core
Brevibacterium sp. BRM-1	Healthy core
Brevibacterium sp. CS2	Healthy core
Brevundimonas bullata	Healthy core
Brevundimonas diminuta	Healthy core
Brevundimonas goettingensis	Healthy core
Brevundimonas naejangsanensis	Healthy core
Brevundimonas nasdae	Healthy core
Brevundimonas sp. BH3	Healthy core
Brevundimonas sp. CEF1	Healthy core
Brevundimonas sp. GW460-12-10-14-LB2	Healthy core
Brevundimonas sp. NIBR10	Healthy core
Brevundimonas sp. PAMC22021	Healthy core
Brevundimonas vesicularis	Healthy core
Brochothrix thermosphacta	Healthy core
Brucella pituitosa	Healthy core
Burkholderia multivorans	Healthy core
Butyricimonas faecalis	Healthy core
Caldimonas aquatica	Healthy core
Campylobacter gracilis	Healthy core
Campylobacter helveticus	Healthy core
Campylobacter jejuni	Healthy core
Campylobacter rectus	Healthy core
Campylobacter ureolyticus	Healthy core
Campylobacter vicugnae	Healthy core
Candidatus Kaistella beijingensis	Healthy core
Candidatus Nitrosocosmicus oleophilus	Healthy core
Candidatus Southlakia epibionticum	Healthy core
Capnocytophaga cynodegmi	Healthy core
Capnocytophaga gingivalis	Healthy core
Capnocytophaga granulosa	Healthy core
Capnocytophaga ochracea	Healthy core
Capnocytophaga sp. ARDL2	Healthy core
Capnocytophaga sputigena	Healthy core
Carnobacterium inhibens	Healthy core
Carnobacterium maltaromaticum	Healthy core
Carnobacterium sp. 17-4	Healthy core
Carnobacterium viridans	Healthy core
Catenibacterium mitsuokai	Healthy core
Catenibacterium sp. co_0103	Healthy core
Caulobacter rhizosphaerae	Healthy core
Cellulomonas sp. ATA003	Healthy core
Cellulomonas sp. NS3	Healthy core
Cellvibrio sp. KY-GH-1	Healthy core
Cereibacter changlensis	Healthy core
Chelatococcus sp. CO-6	Healthy core
Chordicoccus furentiruminis	Healthy core
Chryseobacterium balustinum	Healthy core
Chryseobacterium gotjawalense	Healthy core
Chryseobacterium indoltheticum	Healthy core
Chryseobacterium sp.	Healthy core
Chryseobacterium sp. SNU WT5	Healthy core
Chryseobacterium taklimakanense	Healthy core
Citricoccus nitrophenolicus	Healthy core
Citricoccus sp. SGAir0253	Healthy core
Clavibacter michiganensis	Healthy core
Clavibacter seminis	Healthy core
Clavibacter sp. km1a	Healthy core
Clavibacter zhangzhiyongii	Healthy core
Clostridium botulinum	Healthy core
Clostridium gelidum	Healthy core
Clostridium perfringens	Healthy core
Clostridium tetani	Healthy core
Collinsella sp. i05-0019-G5	Healthy core
Comamonas antarctica	Healthy core
Comamonas kerstersii	Healthy core
Coprococcus catus	Healthy core
Coprococcus comes	Healthy core
Coprococcus eutactus	Healthy core
Coprococcus sp. ART55/1	Healthy core
Corynebacterium afermentans	Healthy core
Corynebacterium amycolatum	Healthy core
Corynebacterium aurimucosum	Healthy core
Corynebacterium auriscanis	Healthy core
Corynebacterium casei	Healthy core
Corynebacterium comes	Healthy core
Corynebacterium confusum	Healthy core
Corynebacterium coyleae	Healthy core
Corynebacterium doosanense	Healthy core
Corynebacterium durum	Healthy core
Corynebacterium efficiens	Healthy core
Corynebacterium faecale	Healthy core
Corynebacterium glutamicum	Healthy core
Corynebacterium gottingense	Healthy core
Corynebacterium guangdongense	Healthy core
Corynebacterium hadale	Healthy core
Corynebacterium haemomassiliense	Healthy core
Corynebacterium humireducens	Healthy core
Corynebacterium kefirresidentii	Healthy core
Corynebacterium marinum	Healthy core
Corynebacterium maris	Healthy core
Corynebacterium matruchotii	Healthy core
Corynebacterium mustelae	Healthy core
Corynebacterium mycetoides	Healthy core
Corynebacterium occultum	Healthy core
Corynebacterium propinquum	Healthy core
Corynebacterium pseudokroppenstedtii	Healthy core
Corynebacterium rhinophilum	Healthy core
Corynebacterium sanguinis	Healthy core
Corynebacterium sp. LaCa117	Healthy core
Corynebacterium sp. LaCa54	Healthy core
Corynebacterium sp. LaCa7	Healthy core
Corynebacterium sp. P8-C1	Healthy core
Corynebacterium sp. Z-1	Healthy core
Corynebacterium stationis	Healthy core
Corynebacterium striatum	Healthy core
Corynebacterium suedekumii	Healthy core
Corynebacterium urealyticum	Healthy core
Corynebacterium variabile	Healthy core
Corynebacterium xerosis	Healthy core
Crystallibacter crystallopoietes	Healthy core
Cupriavidus metallidurans	Healthy core
Cupriavidus sp. U2	Healthy core
Curtobacterium flaccumfaciens	Healthy core
Cutibacterium modestum	Healthy core
Cytobacillus firmus	Healthy core
Denitrificimonas caeni	Healthy core
Denitrobacterium detoxificans	Healthy core
Desemzia incerta	Healthy core
Desulfovibrio desulfuricans	Healthy core
Devosia sp. FJ2-5-3	Healthy core
Devosia sp. SL43	Healthy core
Devosia sp. YIM 151766	Healthy core
Dialister succinatiphilus	Healthy core
Dietzia cinnamea	Healthy core
Dietzia kunjamensis	Healthy core
Dietzia lutea	Healthy core
Dietzia sp. B32	Healthy core
Dorea amylophila	Healthy core
Dorea formicigenerans	Healthy core
Dorea longicatena	Healthy core
Duncaniella dubosii	Healthy core
Dyadobacter sp. 32	Healthy core
Eikenella corrodens	Healthy core
Emergencia sp. JLR.KK010	Healthy core
Enorma phocaeensis	Healthy core
Ensifer canadensis	Healthy core
Enterobacter asburiae	Healthy core
Enterocloster clostridioformis	Healthy core
Enterocloster lavalensis	Healthy core
Enterococcus avium	Healthy core
Enterococcus casseliflavus	Healthy core
Enterococcus cecorum	Healthy core
Enterococcus faecalis	Healthy core
Enterococcus faecium	Healthy core
Enterococcus gallinarum	Healthy core
Enterococcus hirae	Healthy core
Erysipelatoclostridium sp. An173	Healthy core
Erysipelothrix rhusiopathiae	Healthy core
Escherichia albertii	Healthy core
Escherichia coli	Healthy core
Escherichia fergusonii	Healthy core
Escherichia sp. E4742	Healthy core
Eshraghiella crossota	Healthy core
Eubacterium callanderi	Healthy core
Eubacterium maltosivorans	Healthy core
Eubacterium ramulus	Healthy core
Exiguobacterium mexicanum	Healthy core
Exiguobacterium undae	Healthy core
Ezakiella coagulans	Healthy core
Faecalibacillus intestinalis	Healthy core
Faecalibacterium duncaniae	Healthy core
Faecalibacterium prausnitzii	Healthy core
Faecalibacterium sp. I2-3-92	Healthy core
Faecalibacterium sp. I3-3-33	Healthy core
Faecalibacterium sp. I3-3-89	Healthy core
Faecalibacterium sp. I4-1-79	Healthy core
Faecalimonas umbilicata	Healthy core
Faucicola atlantae	Healthy core
Flaviflexus ciconiae	Healthy core
Flaviflexus salsibiostraticola	Healthy core
Flavobacterium dauae	Healthy core
Flavobacterium psychrotrophum	Healthy core
Flavobacterium sp. NG2	Healthy core
Flavonifractor plautii	Healthy core
Frigidibacter mobilis	Healthy core
Fusobacterium animalis	Healthy core
Fusobacterium canifelinum	Healthy core
Fusobacterium hwasookii	Healthy core
Fusobacterium mortiferum	Healthy core
Fusobacterium necrophorum	Healthy core
Fusobacterium nucleatum	Healthy core
Fusobacterium polymorphum	Healthy core
Fusobacterium pseudoperiodonticum	Healthy core
Fusobacterium sp. SB021	Healthy core
Fusobacterium ulcerans	Healthy core
Fusobacterium vincentii	Healthy core
Gallibacterium anatis	Healthy core
Gammaretrovirus hazufelsar	Healthy core
Gammaretrovirus snythefelsar	Healthy core
Gemella morbillorum	Healthy core
Gemella sp. ND 6198	Healthy core
Gemmatirosa kalamazoonensis	Healthy core
Gemmobacter fulvus	Healthy core
Georgenia wutianyii	Healthy core
Glaesserella parasuis	Healthy core
Globicatella sp. PHS-GS-PNBC-21-1553	Healthy core
Glutamicibacter arilaitensis	Healthy core
Glutamicibacter creatinolyticus	Healthy core
Glutamicibacter protophormiae	Healthy core
Glutamicibacter sp. 2E12	Healthy core
Granulicatella elegans	Healthy core
Haematobacter massiliensis	Healthy core
Haemophilus influenzae	Healthy core
Haemophilus parahaemolyticus	Healthy core
Haemophilus sp. oral taxon 036	Healthy core
Halopseudomonas litoralis	Healthy core
Halopseudomonas sp. SMJS2	Healthy core
Helcobacillus massiliensis	Healthy core
Helcococcus kunzii	Healthy core
Helcococcus ovis	Healthy core
Helicobacter bilis	Healthy core
Helicobacter cinaedi	Healthy core
Heyndrickxia sp. MSNUG	Healthy core
Hoylesella buccalis	Healthy core
Humibacillus xanthopallidus	Healthy core
Hungatella hathewayi	Healthy core
Hymenobacter cellulosilyticus	Healthy core
Hymenobacter cellulosivorans	Healthy core
Hymenobacter monticola	Healthy core
Hymenobacter nivis	Healthy core
Hymenobacter radiodurans	Healthy core
Hymenobacter sedentarius	Healthy core
Hymenobacter sp. BRD128	Healthy core
Hymenobacter sp. BRD67	Healthy core
Hymenobacter sp. BT18	Healthy core
Hymenobacter sp. DG01	Healthy core
Hymenobacter sp. HDW8	Healthy core
Hymenobacter sp. PAMC 26628	Healthy core
Hymenobacter tibetensis	Healthy core
Hymenobacter volaticus	Healthy core
Hyphomonas neptunium	Healthy core
Iamia majanohamensis	Healthy core
Iamia sp. SCSIO 61187	Healthy core
Intestinibacter bartlettii	Healthy core
Intestinimonas butyriciproducens	Healthy core
Isoptericola halotolerans	Healthy core
Janibacter alittae	Healthy core
Janibacter cremeus	Healthy core
Janibacter sp. GS2	Healthy core
Jeotgalibaca ciconiae	Healthy core
Jeotgalibaca porci	Healthy core
Jeotgalicoccus sp. ATCC 8456	Healthy core
Jeotgalicoccus sp. WY2	Healthy core
Kaistella carnis	Healthy core
Kingella denitrificans	Healthy core
Kitasatospora sp. NBC_00374	Healthy core
Klebsiella pneumoniae	Healthy core
Klebsiella variicola	Healthy core
Kluyveromyces marxianus	Healthy core
Kocuria rhizophila	Healthy core
Kurthia zopfii	Healthy core
Kytococcus sedentarius	Healthy core
Lachnoanaerobaculum gingivalis	Healthy core
Lachnoanaerobaculum umeaense	Healthy core
Lachnospira eligens	Healthy core
Lacrimispora sinapis	Healthy core
Lactobacillus acidophilus	Healthy core
Lactobacillus amylovorus	Healthy core
Lactobacillus johnsonii	Healthy core
Lactococcus lactis	Healthy core
Latilactobacillus curvatus	Healthy core
Latilactobacillus fuchuensis	Healthy core
Latilactobacillus sakei	Healthy core
Lawsonella clevelandensis	Healthy core
Leptotrichia hofstadii	Healthy core
Leptotrichia shahii	Healthy core
Leptotrichia trevisanii	Healthy core
Leptotrichia wadei	Healthy core
Leuconostoc mesenteroides	Healthy core
Leuconostoc pseudomesenteroides	Healthy core
Ligilactobacillus agilis	Healthy core
Ligilactobacillus animalis	Healthy core
Ligilactobacillus ruminis	Healthy core
Ligilactobacillus salivarius	Healthy core
Listeria monocytogenes	Healthy core
Luteimonas dalianensis	Healthy core
Luteimonas granuli	Healthy core
Luteimonas sp. JM171	Healthy core
Luteimonas sp. MC1750	Healthy core
Luteimonas sp. MC1825	Healthy core
Luteimonas sp. WGS1318	Healthy core
Luteimonas sp. YGD11-2	Healthy core
Luteimonas yindakuii	Healthy core
Luteitalea pratensis	Healthy core
Luteolibacter sp. SL250	Healthy core
Macellibacteroides fermentans	Healthy core
Macrococcoides bohemicum	Healthy core
Macrococcoides caseolyticum	Healthy core
Macrococcus epidermidis	Healthy core
Macrococcus psychrotolerans	Healthy core
Mammaliicoccus vitulinus	Healthy core
Massilia sp. H6	Healthy core
Mediterraneibacter faecis	Healthy core
Mediterraneibacter glycyrrhizinilyticus	Healthy core
Megamonas funiformis	Healthy core
Megasphaera elsdenii	Healthy core
Meiothermus ruber	Healthy core
Meiothermus taiwanensis	Healthy core
Mesorhizobium sp. AaZ16	Healthy core
Mesorhizobium sp. Pch-S	Healthy core
Metamycoplasma faucium	Healthy core
Methylorubrum extorquens	Healthy core
Methyloversatilis sp.	Healthy core
Microbacterium aerolatum	Healthy core
Microbacterium aurum	Healthy core
Microbacterium foliorum	Healthy core
Microbacterium oxydans	Healthy core
Microbacterium suwonense	Healthy core
Microcella flavibacter	Healthy core
Micrococcus antarcticus	Healthy core
Micrococcus porci	Healthy core
Micrococcus sp. KBS0714	Healthy core
Microcoleus vaginatus	Healthy core
Microvirga sp. M2	Healthy core
Mitsuokella multacida	Healthy core
Mogibacterium diversum	Healthy core
Mogibacterium neglectum	Healthy core
Mogibacterium pumilum	Healthy core
Morganella morganii	Healthy core
Morococcus cerebrosus	Healthy core
Mycobacterium gallinarum	Healthy core
Mycobacterium sp. ITM-2016-00317	Healthy core
Mycolicibacterium arabiense	Healthy core
Mycolicibacterium gilvum	Healthy core
Nannocystis punicea	Healthy core
Neisseria canis	Healthy core
Neisseria sicca	Healthy core
Neobacillus sp. YX16	Healthy core
Nibribacter ruber	Healthy core
Nitrobacter sp. TKz-YC01	Healthy core
Nitrobacter sp. TKz-YC02	Healthy core
Nocardia farcinica	Healthy core
Nocardioides aquaticus	Healthy core
Nocardioides bizhenqiangii	Healthy core
Nocardioides dongkuii	Healthy core
Nocardioides mesophilus	Healthy core
Nocardioides okcheonensis	Healthy core
Nocardioides pantholopis	Healthy core
Nocardioides seonyuensis	Healthy core
Nocardioides sp. cx-173	Healthy core
Nocardioides sp. N13(2025)	Healthy core
Nocardioides sp. NBC_00163	Healthy core
Nocardioides sp. S-1144	Healthy core
Nocardioides sp. T5	Healthy core
Nocardioides sp. zg-1228	Healthy core
Nonomuraea fuscirosea	Healthy core
Novilysobacter luteus	Healthy core
Novosphingobium resinovorum	Healthy core
Ochrobactrum quorumnocens	Healthy core
Olsenella sp. oral taxon 807	Healthy core
Olsenella uli	Healthy core
Ornithinimicrobium faecis	Healthy core
Ornithinimicrobium pratense	Healthy core
Ornithinimicrobium sp. INDO-MA30-4	Healthy core
Ornithinimicrobium sp. W1665	Healthy core
Ornithinimicrobium sp. Y1847	Healthy core
Ornithinimicrobium sufpigmenti	Healthy core
Oryzobacter terrae	Healthy core
Paenalcaligenes faecalis	Healthy core
Parabacteroides distasonis	Healthy core
Parabacteroides merdae	Healthy core
Paracidovorax avenae	Healthy core
Paraclostridium sordellii	Healthy core
Paracoccus kondratievae	Healthy core
Paracoccus sp. AK26	Healthy core
Parafannyhessea umbonata	Healthy core
Parvimonas parva	Healthy core
Parvimonas sp. G1604	Healthy core
Pasteurella dagmatis	Healthy core
Pasteurella multocida	Healthy core
Pauljensenia hongkongensis	Healthy core
Pedobacter sp. D749	Healthy core
Penicillium digitatum	Healthy core
Peptacetobacter hiranonis	Healthy core
Peptacetobacter sp. AB845	Healthy core
Peptoniphilus equinus	Healthy core
Peptoniphilus genitalis	Healthy core
Peptoniphilus harei	Healthy core
Peptostreptococcus anaerobius	Healthy core
Petrimonas sulfuriphila	Healthy core
Phascolarctobacterium succinatutens	Healthy core
Phenylobacterium sp. NIBR 498073	Healthy core
Phocaeicola dorei	Healthy core
Phocaeicola vulgatus	Healthy core
Phormidium nigroviride	Healthy core
Phycicoccus jejuensis	Healthy core
Phytopseudomonas seleniipraecipitans	Healthy core
Planococcus antarcticus	Healthy core
Planococcus halotolerans	Healthy core
Planococcus massiliensis	Healthy core
Planococcus rifietoensis	Healthy core
Planococcus sp. 11815	Healthy core
Planococcus sp. MB-3u-03	Healthy core
Planococcus sp. X10-3	Healthy core
Pontibacter kalidii	Healthy core
Pontibacter pudoricolor	Healthy core
Porphyromonas asaccharolytica	Healthy core
Porphyromonas crevioricanis	Healthy core
Porphyromonas levii	Healthy core
Porphyromonas somerae	Healthy core
Prevotella bivia	Healthy core
Prevotella dentalis	Healthy core
Prevotella denticola	Healthy core
Prevotella fusca	Healthy core
Prevotella heparinolytica	Healthy core
Prevotella herbatica	Healthy core
Prevotella histicola	Healthy core
Prevotella intermedia	Healthy core
Prevotella jejuni	Healthy core
Prevotella sp. E2-28	Healthy core
Prevotella sp. oral taxon 299	Healthy core
Prevotella sp. oral taxon 475	Healthy core
Prevotella veroralis	Healthy core
Priestia flexa	Healthy core
Proteus mirabilis	Healthy core
Pseudarthrobacter quantipunctorum	Healthy core
Pseudarthrobacter sp. BIM B-2242	Healthy core
Pseudarthrobacter sp. MM222	Healthy core
Pseudescherichia vulneris	Healthy core
Pseudochrobactrum sp. MP213Fo	Healthy core
Pseudoduganella lutea	Healthy core
Pseudoglutamicibacter albus	Healthy core
Pseudolactococcus raffinolactis	Healthy core
Pseudomonas aeruginosa	Healthy core
Pseudomonas bubulae	Healthy core
Pseudomonas fragi	Healthy core
Pseudomonas helleri	Healthy core
Pseudomonas lundensis	Healthy core
Pseudomonas orientalis	Healthy core
Pseudomonas psychrophila	Healthy core
Pseudomonas putida	Healthy core
Pseudomonas rhizosphaerae	Healthy core
Pseudomonas shirazensis	Healthy core
Pseudomonas sihuiensis	Healthy core
Pseudomonas sp. C27(2019)	Healthy core
Pseudomonas sp. ML2-2023-3	Healthy core
Pseudomonas sp. MM227	Healthy core
Pseudomonas sp. MTM4	Healthy core
Pseudomonas taetrolens	Healthy core
Pseudonocardia sp. DSM 110487	Healthy core
Pseudoprevotella muciniphila	Healthy core
Pseudoxanthomonas koreensis	Healthy core
Pseudoxanthomonas suwonensis	Healthy core
Psychrobacter arenosus	Healthy core
Psychrobacter okhotskensis	Healthy core
Psychrobacter raelei	Healthy core
Psychrobacter sp.	Healthy core
Psychrobacter sp. 28M-43	Healthy core
Psychrobacter sp. 4Bb	Healthy core
Psychrobacter sp. AH5	Healthy core
Psychrobacter sp. CLB018	Healthy core
Psychrobacter sp. DAB_AL43B	Healthy core
Psychrobacter sp. DM4	Healthy core
Psychrobacter sp. DM8	Healthy core
Psychrobacter sp. ER1	Healthy core
Psychrobacter sp. G	Healthy core
Psychrobacter sp. KCTC 72983	Healthy core
Psychrobacter sp. KFRI-CH2-11	Healthy core
Psychrobacter sp. KH172YL61	Healthy core
Psychrobacter sp. L7	Healthy core
Psychrobacter sp. LV10R520-6	Healthy core
Psychrobacter sp. P11F6	Healthy core
Psychrobacter sp. P11G5	Healthy core
Psychrobacter sp. P2G3	Healthy core
Psychrobacter sp. Sarcosine-02u-2	Healthy core
Psychrobacter sp. SC65A.3	Healthy core
Psychrobacter sp. SIT	Healthy core
Psychrobacter sp. VH5	Healthy core
Psychrobacter sp. YP14	Healthy core
Psychrobacter urativorans	Healthy core
Pyramidobacter sp. YE332	Healthy core
Ralstonia mannitolilytica	Healthy core
Rhizobium rosettiformans	Healthy core
Rhodococcus qingshengii	Healthy core
Rhodocytophaga rosea	Healthy core
Romboutsia hominis	Healthy core
Romboutsia ilealis	Healthy core
Romboutsia sp. 13368	Healthy core
Romboutsia sp. CE17	Healthy core
Roseburia faecis	Healthy core
Roseburia hominis	Healthy core
Roseburia intestinalis	Healthy core
Roseburia sp. 831b	Healthy core
Roseomonas haemaphysalidis	Healthy core
Ruania zhangjianzhongii	Healthy core
Rufibacter sp. DG15C	Healthy core
Ruminococcus bicirculans (ex Wegman et al. 2014)	Healthy core
Ruminococcus bovis	Healthy core
Ruminococcus champanellensis	Healthy core
Ruminococcus sp. JE7B6	Healthy core
Ruminococcus sp. JL13D9	Healthy core
Ruminococcus sp. SR1/5	Healthy core
Ruoffia tabacinasalis	Healthy core
Ruthenibacterium lactatiformans	Healthy core
Saccharomonospora azurea	Healthy core
Saccharomonospora glauca	Healthy core
Saccharomyces cerevisiae	Healthy core
Salegentibacter sp. T436	Healthy core
Salinibacterium sp. dk2585	Healthy core
Salinicoccus sp. HZC-1	Healthy core
Salinilacustrithrix flava	Healthy core
Salmonella enterica	Healthy core
Sandaracinus amylolyticus	Healthy core
Sanguibacter biliveldensis	Healthy core
Schaalia cardiffensis	Healthy core
Schaalia sp. HMT-172	Healthy core
Schaalia turicensis	Healthy core
Schnuerera ultunensis	Healthy core
Segatella bryantii	Healthy core
Segatella hominis	Healthy core
Segatella oris	Healthy core
Selenomonas sputigena	Healthy core
Selenomonas timonae	Healthy core
Sellimonas catena	Healthy core
Shewanella baltica	Healthy core
Shigella dysenteriae	Healthy core
Shinella zoogloeoides	Healthy core
Sinorhizobium meliloti	Healthy core
Skermanella mucosa	Healthy core
Sodaliphilus pleomorphus	Healthy core
Sphingobacterium daejeonense	Healthy core
Sphingobacterium faecium	Healthy core
Sphingobacterium mizutaii	Healthy core
Sphingobacterium sp. PCS056	Healthy core
Sphingobacterium sp. SYP-B4668	Healthy core
Sphingobacterium sp. UDSM-2020	Healthy core
Sphingobium sp. R-21	Healthy core
Sphingomonas endolithica	Healthy core
Sphingomonas glaciei	Healthy core
Sphingomonas hankookensis	Healthy core
Sphingomonas lutea	Healthy core
Sphingomonas sp. 7/4-4	Healthy core
Sphingomonas sp. HMP9	Healthy core
Sphingomonas sp. LY54	Healthy core
Sphingomonas sp. M1-B02	Healthy core
Sphingomonas sp. MM-1	Healthy core
Sphingomonas sp. MS122	Healthy core
Sphingopyxis lindanitolerans	Healthy core
Sphingopyxis sp.	Healthy core
Sphingopyxis sp. MG	Healthy core
Sphingopyxis sp. YF1	Healthy core
Sporosarcina oncorhynchi	Healthy core
Sporosarcina ureae	Healthy core
Staphylococcus lugdunensis	Healthy core
Staphylococcus pasteuri	Healthy core
Staphylococcus saccharolyticus	Healthy core
Staphylococcus succinus	Healthy core
Staphylococcus xylosus	Healthy core
Stenotrophomonas forensis	Healthy core
Stenotrophomonas geniculata	Healthy core
Stenotrophomonas lactitubi	Healthy core
Stenotrophomonas lacuserhaii	Healthy core
Stenotrophomonas pavanii	Healthy core
Stenotrophomonas rhizophila	Healthy core
Stenotrophomonas sp. 57	Healthy core
Stenotrophomonas sp. 59	Healthy core
Stenotrophomonas sp. EMP41	Healthy core
Stenotrophomonas sp. NA06056	Healthy core
Stenotrophomonas sp. NY11291	Healthy core
Stenotrophomonas sp. PUT21	Healthy core
Stenotrophomonas sp. S11A1a	Healthy core
Stenotrophomonas sp. STK17_22	Healthy core
Stenotrophomonas sp. SXG-1	Healthy core
Stenotrophomonas sp. WZN-1	Healthy core
Stomatobaculum sp. F0698	Healthy core
Streptococcus acidominimus	Healthy core
Streptococcus agalactiae	Healthy core
Streptococcus alactolyticus	Healthy core
Streptococcus australis	Healthy core
Streptococcus constellatus	Healthy core
Streptococcus cristatus	Healthy core
Streptococcus dysgalactiae	Healthy core
Streptococcus equi	Healthy core
Streptococcus equinus	Healthy core
Streptococcus gallolyticus	Healthy core
Streptococcus gwangjuensis	Healthy core
Streptococcus infantis	Healthy core
Streptococcus intermedius	Healthy core
Streptococcus milleri	Healthy core
Streptococcus parasuis	Healthy core
Streptococcus pasteurianus	Healthy core
Streptococcus pseudoporcinus	Healthy core
Streptococcus pyogenes	Healthy core
Streptococcus respiraculi	Healthy core
Streptococcus ruminicola	Healthy core
Streptococcus sp. DTU_2020_1001019_1_SI_AUS_MUR_006	Healthy core
Streptococcus sp. oral taxon 061	Healthy core
Streptococcus suis	Healthy core
Streptococcus toyakuensis	Healthy core
Streptomyces sp. enrichment culture	Healthy core
Streptomyces sp. NBC_01537	Healthy core
Stutzerimonas chloritidismutans	Healthy core
Stutzerimonas stutzeri	Healthy core
Subdoligranulum variabile	Healthy core
Tannerella serpentiformis	Healthy core
Tessaracoccus defluvii	Healthy core
Tessaracoccus flavescens	Healthy core
Tessaracoccus flavus	Healthy core
Tessaracoccus sp. MC1865	Healthy core
Tessaracoccus timonensis	Healthy core
Tetragenococcus halophilus	Healthy core
Thermoanaerobacterium thermosaccharolyticum	Healthy core
Thermobifida fusca	Healthy core
Thermomonas carbonis	Healthy core
Thermomonospora curvata	Healthy core
Thermothielavioides terrestris	Healthy core
Thermus antranikianii	Healthy core
Thermus aquaticus	Healthy core
Thermus brockianus	Healthy core
Thermus caldilimi	Healthy core
Thermus oshimai	Healthy core
Thermus parvatiensis	Healthy core
Thermus sp. 4C	Healthy core
Thermus sp. CCB_US3_UF1	Healthy core
Thermus sp. PS18	Healthy core
Thomasclavelia ramosa	Healthy core
Tissierella carlieri	Healthy core
Tissierella sp. Yu-01	Healthy core
Treponema parvum	Healthy core
Trichococcus flocculiformis	Healthy core
Trueperella abortisuis	Healthy core
Trueperella bernardiae	Healthy core
Trueperella pecoris	Healthy core
Trueperella pyogenes	Healthy core
Turicibacter bilis	Healthy core
Urbifossiella limnaea	Healthy core
Vaginella massiliensis	Healthy core
Vagococcus lutrae	Healthy core
Variovorax paradoxus	Healthy core
Variovorax sp. KK3	Healthy core
Veillonella atypica	Healthy core
Vescimonas coprocola	Healthy core
Vibrio furnissii	Healthy core
Wansuia hejianensis	Healthy core
Winkia neuii	Healthy core
Wujia chipingensis	Healthy core
Xanthomonas graminis	Healthy core
Zymoseptoria tritici	Healthy core
Actinomyces capricornis	Otitis core
Actinomycetospora sp. CA-084318	Otitis core
Aquabacterium olei	Otitis core
Aquisphaera giovannonii	Otitis core
Bosea beijingensis	Otitis core
Brevibacterium atlanticum	Otitis core
Campylobacter sp. RM16187	Otitis core
Capnocytophaga canis	Otitis core
Chryseobacterium sp. JJR-5R	Otitis core
Comamonas testosteroni	Otitis core
Croceibacterium sp. TMG7-5b_MA50	Otitis core
Deinococcus radiopugnans	Otitis core
Devosia rhizoryzae	Otitis core
Duganella zoogloeoides	Otitis core
Frigoribacterium sp. R86507	Otitis core
Humisphaera borealis	Otitis core
Janibacter melonis	Otitis core
Kineococcus radiotolerans	Otitis core
Kribbella sp. NBC_00482	Otitis core
Luteolibacter sp. Populi	Otitis core
Lwoffella lincolnii	Otitis core
Mammaliicoccus lentus	Otitis core
Methylobacterium sp. WL1	Otitis core
Microbacterium aurantiacum	Otitis core
Micrococcus yunnanensis	Otitis core
Microvirga lotononidis	Otitis core
Moraxella bovis	Otitis core
Neisseria macacae	Otitis core
Neisseria sp. CP9	Otitis core
Neisseria zoodegmatis	Otitis core
Nocardioides sp. B-3	Otitis core
Nosocomiicoccus massiliensis	Otitis core
Paenarthrobacter ureafaciens	Otitis core
Paracoccus aestuarii	Otitis core
Rathayibacter sp. VKM Ac-2762	Otitis core
Rothia sp. SD9660Na	Otitis core
Sphingomonas sp. AAP5	Otitis core
Sphingomonas taxi	Otitis core
Sphingosinicella sp. BN140058	Otitis core
Spirosoma radiotolerans	Otitis core
Staphylococcus caprae	Otitis core
Staphylococcus delphini	Otitis core
Staphylococcus equorum	Otitis core
Staphylococcus felis	Otitis core
Staphylococcus sp. MI 10-1553	Otitis core
Streptomyces sp. NBC_00829	Otitis core
Streptomyces sp. SCSIO 75703	Otitis core
Vandammella animalimorsus	Otitis core
Xanthomonas campestris	Otitis core
