# Supplementary material for: Culture and Metagenomic Insights into the Ear Microbiota in Dogs with Healthy Ears and Otitis Externa
Source: Vet Sci. 2026 Mar 6;13(3):250. doi: 10.3390/vetsci13030250 (PMC13030325; doi:10.3390/vetsci13030250)
Supplement: Supplementary file 1 [file vetsci-13-00250-s001.zip › Table S6.xlsx]

## Sheet: Table S5
Table S6. Genus-level summary of species-level core microbiome lists
Genus	Healthy core (n species)	Otitis core (n species)	Shared core (n species)	Total (n species)
Corynebacterium	40	0	7	47
Streptococcus	24	0	11	35
Psychrobacter	27	0	6	33
Acinetobacter	21	0	3	24
Sphingomonas	10	2	8	20
Nocardioides	13	1	5	19
Stenotrophomonas	16	0	2	18
Hymenobacter	14	0	3	17
Pseudomonas	16	0	0	16
Prevotella	13	0	3	16
Staphylococcus	5	5	6	16
Brevundimonas	11	0	2	13
Neisseria	2	3	8	13
Bacteroides	11	0	1	12
Thermus	9	0	3	12
Actinomyces	7	1	4	12
Fusobacterium	11	0	0	11
Paracoccus	2	1	8	11
Bifidobacterium	7	0	3	10
Ornithinimicrobium	6	0	4	10
Luteimonas	8	0	1	9
Planococcus	7	0	2	9
Brachybacterium	6	0	3	9
Blautia	8	0	0	8
Ruminococcus	8	0	0	8
Campylobacter	6	1	1	8
Capnocytophaga	6	1	1	8
Porphyromonas	4	0	4	8
Micrococcus	3	1	4	8
Enterococcus	7	0	0	7
Anaerococcus	6	0	1	7
Clostridium	6	0	1	7
Brevibacterium	6	1	0	7
Chryseobacterium	6	1	0	7
Arthrobacter	5	0	2	7
Bosea	4	1	2	7
Janibacter	3	1	3	7
Agrococcus	6	0	0	6
Faecalibacterium	6	0	0	6
Sphingobacterium	6	0	0	6
Microbacterium	5	1	0	6
Tessaracoccus	5	0	0	5
Aspergillus	3	0	2	5
Haemophilus	3	0	2	5
Lactobacillus	3	0	2	5
Devosia	3	1	1	5
Massilia	1	0	4	5
Acidovorax	4	0	0	4
Alistipes	4	0	0	4
Carnobacterium	4	0	0	4
Clavibacter	4	0	0	4
Coprococcus	4	0	0	4
Dietzia	4	0	0	4
Escherichia	4	0	0	4
Glutamicibacter	4	0	0	4
Leptotrichia	4	0	0	4
Ligilactobacillus	4	0	0	4
Romboutsia	4	0	0	4
Roseburia	4	0	0	4
Sphingopyxis	4	0	0	4
Trueperella	4	0	0	4
Achromobacter	3	0	1	4
Schaalia	3	0	1	4
Segatella	3	0	1	4
Comamonas	2	1	1	4
Streptomyces	2	2	0	4
Cutibacterium	1	0	3	4
Microvirga	1	1	2	4
Rothia	0	1	3	4
Candidatus	3	0	0	3
Dorea	3	0	0	3
Eubacterium	3	0	0	3
Flavobacterium	3	0	0	3
Latilactobacillus	3	0	0	3
Mogibacterium	3	0	0	3
Peptoniphilus	3	0	0	3
Pseudarthrobacter	3	0	0	3
Aerococcus	2	0	1	3
Aggregatibacter	2	0	1	3
Citricoccus	2	0	1	3
Cupriavidus	2	0	1	3
Enterocloster	2	0	1	3
Exiguobacterium	2	0	1	3
Gemella	2	0	1	3
Helicobacter	2	0	1	3
Jeotgalicoccus	2	0	1	3
Macrococcoides	2	0	1	3
Mediterraneibacter	2	0	1	3
Parvimonas	2	0	1	3
Pasteurella	2	0	1	3
Pontibacter	2	0	1	3
Actinomycetospora	2	1	0	3
Collinsella	1	0	2	3
Kocuria	1	0	2	3
Veillonella	1	0	2	3
Mammaliicoccus	1	1	1	3
Frigoribacterium	0	1	2	3
Methylobacterium	0	1	2	3
Moraxella	0	1	2	3
Rathayibacter	0	1	2	3
Anaerostipes	2	0	0	2
Bacillus	2	0	0	2
Barnesiella	2	0	0	2
Blastococcus	2	0	0	2
Bradyrhizobium	2	0	0	2
Catenibacterium	2	0	0	2
Cellulomonas	2	0	0	2
Flaviflexus	2	0	0	2
Gammaretrovirus	2	0	0	2
Halopseudomonas	2	0	0	2
Helcococcus	2	0	0	2
Iamia	2	0	0	2
Jeotgalibaca	2	0	0	2
Klebsiella	2	0	0	2
Lachnoanaerobaculum	2	0	0	2
Leuconostoc	2	0	0	2
Macrococcus	2	0	0	2
Meiothermus	2	0	0	2
Mesorhizobium	2	0	0	2
Mycobacterium	2	0	0	2
Mycolicibacterium	2	0	0	2
Nitrobacter	2	0	0	2
Olsenella	2	0	0	2
Parabacteroides	2	0	0	2
Peptacetobacter	2	0	0	2
Phocaeicola	2	0	0	2
Pseudoxanthomonas	2	0	0	2
Saccharomonospora	2	0	0	2
Selenomonas	2	0	0	2
Sporosarcina	2	0	0	2
Stutzerimonas	2	0	0	2
Tissierella	2	0	0	2
Variovorax	2	0	0	2
Brucella	1	0	1	2
Curtobacterium	1	0	1	2
Dyadobacter	1	0	1	2
Ensifer	1	0	1	2
Faucicola	1	0	1	2
Granulicatella	1	0	1	2
Kaistella	1	0	1	2
Pseudonocardia	1	0	1	2
Tannerella	1	0	1	2
Treponema	1	0	1	2
Luteolibacter	1	1	0	2
Xanthomonas	1	1	0	2
Knoellia	0	0	2	2
Modestobacter	0	0	2	2
Aceticella	1	0	0	1
Actinoalloteichus	1	0	0	1
Actinomadura	1	0	0	1
Actinomarinicola	1	0	0	1
Actinospongicola	1	0	0	1
Adhaeribacter	1	0	0	1
Aeromonas	1	0	0	1
Agathobacter	1	0	0	1
Agrobacterium	1	0	0	1
Akkermansia	1	0	0	1
Aliarcobacter	1	0	0	1
Amedibacterium	1	0	0	1
Anaerobutyricum	1	0	0	1
Aquihabitans	1	0	0	1
Aquipseudomonas	1	0	0	1
Arachnia	1	0	0	1
Arenimonas	1	0	0	1
Aristaeella	1	0	0	1
Auraticoccus	1	0	0	1
Auritidibacter	1	0	0	1
Avibacterium	1	0	0	1
Bergeyella	1	0	0	1
Blastomonas	1	0	0	1
Bordetella	1	0	0	1
Botrytis	1	0	0	1
Brenneria	1	0	0	1
Brochothrix	1	0	0	1
Burkholderia	1	0	0	1
Butyricimonas	1	0	0	1
Caldimonas	1	0	0	1
Caulobacter	1	0	0	1
Cellvibrio	1	0	0	1
Cereibacter	1	0	0	1
Chelatococcus	1	0	0	1
Chordicoccus	1	0	0	1
Crystallibacter	1	0	0	1
Cytobacillus	1	0	0	1
Denitrificimonas	1	0	0	1
Denitrobacterium	1	0	0	1
Desemzia	1	0	0	1
Desulfovibrio	1	0	0	1
Dialister	1	0	0	1
Duncaniella	1	0	0	1
Eikenella	1	0	0	1
Emergencia	1	0	0	1
Enorma	1	0	0	1
Enterobacter	1	0	0	1
Erysipelatoclostridium	1	0	0	1
Erysipelothrix	1	0	0	1
Eshraghiella	1	0	0	1
Ezakiella	1	0	0	1
Faecalibacillus	1	0	0	1
Faecalimonas	1	0	0	1
Flavonifractor	1	0	0	1
Frigidibacter	1	0	0	1
Gallibacterium	1	0	0	1
Gemmatirosa	1	0	0	1
Gemmobacter	1	0	0	1
Georgenia	1	0	0	1
Glaesserella	1	0	0	1
Globicatella	1	0	0	1
Haematobacter	1	0	0	1
Helcobacillus	1	0	0	1
Heyndrickxia	1	0	0	1
Hoylesella	1	0	0	1
Humibacillus	1	0	0	1
Hungatella	1	0	0	1
Hyphomonas	1	0	0	1
Intestinibacter	1	0	0	1
Intestinimonas	1	0	0	1
Isoptericola	1	0	0	1
Kingella	1	0	0	1
Kitasatospora	1	0	0	1
Kluyveromyces	1	0	0	1
Kurthia	1	0	0	1
Kytococcus	1	0	0	1
Lachnospira	1	0	0	1
Lacrimispora	1	0	0	1
Lactococcus	1	0	0	1
Lawsonella	1	0	0	1
Listeria	1	0	0	1
Luteitalea	1	0	0	1
Macellibacteroides	1	0	0	1
Megamonas	1	0	0	1
Megasphaera	1	0	0	1
Metamycoplasma	1	0	0	1
Methylorubrum	1	0	0	1
Methyloversatilis	1	0	0	1
Microcella	1	0	0	1
Microcoleus	1	0	0	1
Mitsuokella	1	0	0	1
Morganella	1	0	0	1
Morococcus	1	0	0	1
Nannocystis	1	0	0	1
Neobacillus	1	0	0	1
Nibribacter	1	0	0	1
Nocardia	1	0	0	1
Nonomuraea	1	0	0	1
Novilysobacter	1	0	0	1
Novosphingobium	1	0	0	1
Ochrobactrum	1	0	0	1
Oryzobacter	1	0	0	1
Paenalcaligenes	1	0	0	1
Paracidovorax	1	0	0	1
Paraclostridium	1	0	0	1
Parafannyhessea	1	0	0	1
Pauljensenia	1	0	0	1
Pedobacter	1	0	0	1
Penicillium	1	0	0	1
Peptostreptococcus	1	0	0	1
Petrimonas	1	0	0	1
Phascolarctobacterium	1	0	0	1
Phenylobacterium	1	0	0	1
Phormidium	1	0	0	1
Phycicoccus	1	0	0	1
Phytopseudomonas	1	0	0	1
Priestia	1	0	0	1
Proteus	1	0	0	1
Pseudescherichia	1	0	0	1
Pseudochrobactrum	1	0	0	1
Pseudoduganella	1	0	0	1
Pseudoglutamicibacter	1	0	0	1
Pseudolactococcus	1	0	0	1
Pseudoprevotella	1	0	0	1
Pyramidobacter	1	0	0	1
Ralstonia	1	0	0	1
Rhizobium	1	0	0	1
Rhodococcus	1	0	0	1
Rhodocytophaga	1	0	0	1
Roseomonas	1	0	0	1
Ruania	1	0	0	1
Rufibacter	1	0	0	1
Ruoffia	1	0	0	1
Ruthenibacterium	1	0	0	1
Saccharomyces	1	0	0	1
Salegentibacter	1	0	0	1
Salinibacterium	1	0	0	1
Salinicoccus	1	0	0	1
Salinilacustrithrix	1	0	0	1
Salmonella	1	0	0	1
Sandaracinus	1	0	0	1
Sanguibacter	1	0	0	1
Schnuerera	1	0	0	1
Sellimonas	1	0	0	1
Shewanella	1	0	0	1
Shigella	1	0	0	1
Shinella	1	0	0	1
Sinorhizobium	1	0	0	1
Skermanella	1	0	0	1
Sodaliphilus	1	0	0	1
Sphingobium	1	0	0	1
Stomatobaculum	1	0	0	1
Subdoligranulum	1	0	0	1
Tetragenococcus	1	0	0	1
Thermoanaerobacterium	1	0	0	1
Thermobifida	1	0	0	1
Thermomonas	1	0	0	1
Thermomonospora	1	0	0	1
Thermothielavioides	1	0	0	1
Thomasclavelia	1	0	0	1
Trichococcus	1	0	0	1
Turicibacter	1	0	0	1
Urbifossiella	1	0	0	1
Vaginella	1	0	0	1
Vagococcus	1	0	0	1
Vescimonas	1	0	0	1
Vibrio	1	0	0	1
Wansuia	1	0	0	1
Winkia	1	0	0	1
Wujia	1	0	0	1
Zymoseptoria	1	0	0	1
Abiotrophia	0	0	1	1
Actinoplanes	0	0	1	1
Aeromicrobium	0	0	1	1
Allomeiothermus	0	0	1	1
Altererythrobacter	0	0	1	1
Alternaria	0	0	1	1
Ascochyta	0	0	1	1
Babesia	0	0	1	1
Buchananella	0	0	1	1
Clostridioides	0	0	1	1
Conchiformibius	0	0	1	1
Dankookia	0	0	1	1
Ectopseudomonas	0	0	1	1
Filifactor	0	0	1	1
Finegoldia	0	0	1	1
Frederiksenia	0	0	1	1
Friedmanniella	0	0	1	1
Geodermatophilus	0	0	1	1
Histophilus	0	0	1	1
Lautropia	0	0	1	1
Limosilactobacillus	0	0	1	1
Malassezia	0	0	1	1
Marnyiella	0	0	1	1
Microlunatus	0	0	1	1
Okibacterium	0	0	1	1
Paeniglutamicibacter	0	0	1	1
Pantoea	0	0	1	1
Peribacillus	0	0	1	1
Plasmodium	0	0	1	1
Pyrenophora	0	0	1	1
Ramlibacter	0	0	1	1
Reyranella	0	0	1	1
Rhodococcoides	0	0	1	1
Solobacterium	0	0	1	1
Streptobacillus	0	0	1	1
Aquabacterium	0	1	0	1
Aquisphaera	0	1	0	1
Croceibacterium	0	1	0	1
Deinococcus	0	1	0	1
Duganella	0	1	0	1
Humisphaera	0	1	0	1
Kineococcus	0	1	0	1
Kribbella	0	1	0	1
Lwoffella	0	1	0	1
Nosocomiicoccus	0	1	0	1
Paenarthrobacter	0	1	0	1
Sphingosinicella	0	1	0	1
Spirosoma	0	1	0	1
Vandammella	0	1	0	1

## Sheet: Top genera
Top genera by number of core species (for quick reference).
Healthy core			Otitis core			Shared core
Genus	n core species		Genus	n core species		Genus	n core species
Corynebacterium	40		Staphylococcus	5		Streptococcus	11
Psychrobacter	27		Neisseria	3		Paracoccus	8
Streptococcus	24		Streptomyces	2		Sphingomonas	8
Acinetobacter	21		Sphingomonas	2		Neisseria	8
Stenotrophomonas	16		Lwoffella	1		Corynebacterium	7
Pseudomonas	16		Campylobacter	1		Psychrobacter	6
Hymenobacter	14		Janibacter	1		Staphylococcus	6
Prevotella	13		Moraxella	1		Nocardioides	5
Nocardioides	13		Spirosoma	1		Porphyromonas	4
Brevundimonas	11		Sphingosinicella	1		Massilia	4
Fusobacterium	11		Humisphaera	1		Ornithinimicrobium	4
Bacteroides	11		Bosea	1		Actinomyces	4
Sphingomonas	10		Nosocomiicoccus	1		Micrococcus	4
Thermus	9		Brevibacterium	1		Prevotella	3
Blautia	8		Paenarthrobacter	1		Janibacter	3

## Sheet: Summary
Summary of core microbiome lists
Core list	Number of core species	Number of genera
Healthy core	783	311
Otitis core	49	41
Shared core	213	111
