# Supplementary material for: Culture and Metagenomic Insights into the Ear Microbiota in Dogs with Healthy Ears and Otitis Externa
Source: Vet Sci. 2026 Mar 6;13(3):250. doi: 10.3390/vetsci13030250 (PMC13030325; doi:10.3390/vetsci13030250)
Supplement: Supplementary file 1 [file vetsci-13-00250-s001.zip › Table S7.xlsx]

## Sheet: Table S5
Table S7. High-confidence AMR gene mapping results generated by the RGI-bwt read-mapping workflow against the Comprehensive Antibiotic Resistance Database (CARD) for each metagenomic sample (H1–H5 and O1–O5)
Sample	ARO Term	ARO Accession	Reference Model Type	Reference DB	Alleles with Mapped Reads	Reference Allele(s) Identity to CARD Reference Protein (%)	Resistomes & Variants: Observed in Genome(s)	Resistomes & Variants: Observed in Plasmid(s)	Resistomes & Variants: Observed Pathogen(s)	Completely Mapped Reads	Mapped Reads with Flanking Sequence	All Mapped Reads	Average Percent Coverage	Average Length Coverage (bp)	Average MAPQ (Completely Mapped Reads)	Number of Mapped Baits	Number of Mapped Baits with Reads	Average Number of reads per Bait	Number of reads per Bait Coefficient of Variation (%)	Number of reads mapping to baits and mapping to complete gene	Number of reads mapping to baits and mapping to complete gene (%)	Mate Pair Linkage (# reads)	Reference Length	AMR Gene Family	Drug Class	Resistance Mechanism
H1	cpxA	3000830	protein homolog model	CARD	1	100.0	no data	no data	Escherichia coli	370.0	46.0	416.0	100.0	1374.0	37.49	0	0	0	0				1374	resistance-nodulation-cell division (RND) antibiotic efflux pump	aminoglycoside antibiotic; aminocoumarin antibiotic	antibiotic efflux
H1	gadX	3000508	protein homolog model	CARD	1	100.0	no data	no data	Escherichia coli	209.0	34.0	243.0	100.0	825.0	34.9	0	0	0	0				825	resistance-nodulation-cell division (RND) antibiotic efflux pump	macrolide antibiotic; fluoroquinolone antibiotic; penicillin beta-lactam	antibiotic efflux
H1	ErmQ	3000593	protein homolog model	CARD	1	100.0	no data	no data	Clostridium perfringens	26.0	6.0	32.0	100.0	774.0	34.25	0	0	0	0				774	Erm 23S ribosomal RNA methyltransferase	macrolide antibiotic; lincosamide antibiotic; streptogramin antibiotic; streptogramin A antibiotic; streptogramin B antibiotic	antibiotic target alteration
H1	APH(3')-Ia	3002641	protein homolog model	CARD	1	100.0	no data	no data	Serratia marcescens	220.0	34.0	254.0	99.75	814.0	36.6	0	0	0	0				816	APH(3')	aminoglycoside antibiotic	antibiotic inactivation
H1	aadA23	3002620	protein homolog model	CARD	1	100.0	no data	no data	Salmonella enterica	13.0	2.0	15.0	92.69	723.0	0.87	0	0	0	0				780	ANT(3'')	aminoglycoside antibiotic	antibiotic inactivation
H1	CblA-1	3002999	protein homolog model	CARD	1	100.0	no data	no data	mixed culture	13.0	1.0	14.0	75.31	671.0	35.71	0	0	0	0				891	CblA beta-lactamase	cephalosporin	antibiotic inactivation
H1	mdtP	3003550	protein homolog model	CARD	1	100.0	no data	no data	Escherichia coli	366.0	17.0	383.0	100.0	1467.0	40.75	0	0	0	0				1467	major facilitator superfamily (MFS) antibiotic efflux pump	nucleoside antibiotic; disinfecting agents and antiseptics	antibiotic efflux
H1	CfxA4	3003005	protein homolog model	CARD	1	100.0	no data	no data	Bacteroides fragilis	7.0	3.0	10.0	63.77	616.0	0.5	0	0	0	0				966	CfxA beta-lactamase	cephalosporin	antibiotic inactivation
H1	mdtF	3000796	protein homolog model	CARD	1	100.0	no data	no data	Escherichia coli	684.0	15.0	699.0	100.0	3114.0	42.36	0	0	0	0				3114	resistance-nodulation-cell division (RND) antibiotic efflux pump	macrolide antibiotic; fluoroquinolone antibiotic; penicillin beta-lactam	antibiotic efflux
H1	CfxA6	3003097	protein homolog model	CARD	1	100.0	no data	no data	uncultured organism	199.0	33.0	232.0	100.0	996.0	20.51	0	0	0	0				996	CfxA beta-lactamase	cephalosporin	antibiotic inactivation
H1	aadA12	3002612	protein homolog model	CARD	1	100.0	no data	no data	Escherichia coli	24.0	1.0	25.0	70.96	562.0	0.96	0	0	0	0				792	ANT(3'')	aminoglycoside antibiotic	antibiotic inactivation
H1	sul3	3000413	protein homolog model	CARD	1	100.0	no data	no data	Escherichia coli	215.0	47.0	262.0	100.0	792.0	33.68	0	0	0	0				792	sulfonamide resistant sul	sulfonamide antibiotic	antibiotic target replacement
H1	lnuC	3002837	protein homolog model	CARD	1	100.0	no data	no data	Streptococcus agalactiae	106.0	26.0	132.0	100.0	495.0	32.21	0	0	0	0				495	lincosamide nucleotidyltransferase (LNU)	lincosamide antibiotic	antibiotic inactivation
H1	mdtH	3001216	protein homolog model	CARD	1	100.0	no data	no data	Escherichia coli	190.0	14.0	204.0	100.0	1209.0	39.73	0	0	0	0				1209	major facilitator superfamily (MFS) antibiotic efflux pump	fluoroquinolone antibiotic	antibiotic efflux
H1	tetA(P)	3000180	protein homolog model	CARD	1	100.0	no data	no data	Clostridium perfringens	10.0	1.0	11.0	64.13	810.0	40.0	0	0	0	0				1263	major facilitator superfamily (MFS) antibiotic efflux pump	tetracycline antibiotic	antibiotic efflux
H1	CTX-M-69	3001930	protein homolog model	CARD	1	100.0	no data	no data	Escherichia coli	7.0	1.0	8.0	62.21	545.0	0.75	0	0	0	0				876	CTX-M beta-lactamase	cephalosporin	antibiotic inactivation
H1	ErmF	3000498	protein homolog model	CARD	1	100.0	no data	no data	Bacteroides fragilis	58.0	8.0	66.0	100.0	801.0	29.56	0	0	0	0				801	Erm 23S ribosomal RNA methyltransferase	macrolide antibiotic; lincosamide antibiotic; streptogramin antibiotic; streptogramin A antibiotic; streptogramin B antibiotic	antibiotic target alteration
H1	emrK	3000206	protein homolog model	CARD	1	100.0	no data	no data	Escherichia coli	183.0	15.0	198.0	100.0	1056.0	38.57	0	0	0	0				1056	major facilitator superfamily (MFS) antibiotic efflux pump	tetracycline antibiotic	antibiotic efflux
H1	tet(W)	3000194	protein homolog model	CARD	1	100.0	no data	no data	Butyrivibrio fibrisolvens	111.0	11.0	122.0	100.0	1920.0	9.89	0	0	0	0				1920	tetracycline-resistant ribosomal protection protein	tetracycline antibiotic	antibiotic target protection
H1	mdtG	3001329	protein homolog model	CARD	1	100.0	no data	no data	Escherichia coli	179.0	33.0	212.0	100.0	1227.0	34.48	0	0	0	0				1227	major facilitator superfamily (MFS) antibiotic efflux pump	phosphonic acid antibiotic	antibiotic efflux
H1	tetB(P)	3000195	protein homolog model	CARD	1	100.0	no data	no data	Clostridium perfringens	29.0	2.0	31.0	87.34	1711.0	40.45	0	0	0	0				1959	tetracycline-resistant ribosomal protection protein	tetracycline antibiotic	antibiotic target protection
H1	AcrS	3000656	protein homolog model	CARD	1	100.0	no data	no data	Escherichia coli	157.0	28.0	185.0	100.0	663.0	34.63	0	0	0	0				663	resistance-nodulation-cell division (RND) antibiotic efflux pump	fluoroquinolone antibiotic; cephalosporin; glycylcycline; penicillin beta-lactam; tetracycline antibiotic; rifamycin antibiotic; phenicol antibiotic; disinfecting agents and antiseptics	antibiotic efflux
H1	CTX-M-82	3001943	protein homolog model	CARD	1	100.0	no data	no data	Escherichia coli	5.0	1.0	6.0	52.97	464.0	0.83	0	0	0	0				876	CTX-M beta-lactamase	cephalosporin	antibiotic inactivation
H1	aadA21	3002618	protein homolog model	CARD	1	100.0	no data	no data	Salmonella enterica	51.0	0.0	51.0	97.73	774.0	1.0	0	0	0	0				792	ANT(3'')	aminoglycoside antibiotic	antibiotic inactivation
H1	aadA	3002601	protein homolog model	CARD	1	100.0	no data	no data	Escherichia coli	94.0	13.0	107.0	100.0	792.0	5.2	0	0	0	0				792	ANT(3'')	aminoglycoside antibiotic	antibiotic inactivation
H1	CTX-M-55	3001917	protein homolog model	CARD	1	100.0	no data	no data	Escherichia coli	8.0	1.0	9.0	56.62	496.0	0.89	0	0	0	0				876	CTX-M beta-lactamase	cephalosporin	antibiotic inactivation
H1	tet(40)	3000567	protein homolog model	CARD	1	100.0	no data	no data	uncultured bacterium	34.0	6.0	40.0	98.77	1206.0	36.8	0	0	0	0				1221	major facilitator superfamily (MFS) antibiotic efflux pump	tetracycline antibiotic	antibiotic efflux
H1	emrY	3000254	protein homolog model	CARD	1	100.0	no data	no data	Escherichia coli	240.0	12.0	252.0	100.0	1539.0	41.12	0	0	0	0				1539	major facilitator superfamily (MFS) antibiotic efflux pump	tetracycline antibiotic	antibiotic efflux
H1	eptA	3003576	protein homolog model	CARD	1	100.0	no data	no data	Escherichia coli	401.0	41.0	442.0	100.0	1644.0	38.86	0	0	0	0				1644	pmr phosphoethanolamine transferase	peptide antibiotic	antibiotic target alteration
H1	ErmX	3000596	protein homolog model	CARD	1	100.0	no data	no data	Plasmid pNG2	132.0	22.0	154.0	99.88	854.0	32.47	0	0	0	0				855	Erm 23S ribosomal RNA methyltransferase	macrolide antibiotic; lincosamide antibiotic; streptogramin antibiotic; streptogramin A antibiotic; streptogramin B antibiotic	antibiotic target alteration
H1	mdtB	3000793	protein homolog model	CARD	1	100.0	no data	no data	Escherichia coli	500.0	4.0	504.0	100.0	3123.0	42.93	0	0	0	0				3123	resistance-nodulation-cell division (RND) antibiotic efflux pump	aminocoumarin antibiotic	antibiotic efflux
H1	ugd	3003577	protein homolog model	CARD	1	100.0	no data	no data	Escherichia coli	197.0	23.0	220.0	100.0	1167.0	36.55	0	0	0	0				1167	pmr phosphoethanolamine transferase	peptide antibiotic	antibiotic target alteration
H1	mdtA	3000792	protein homolog model	CARD	1	100.0	no data	no data	Escherichia coli	184.0	11.0	195.0	100.0	1248.0	40.07	0	0	0	0				1248	resistance-nodulation-cell division (RND) antibiotic efflux pump	aminocoumarin antibiotic	antibiotic efflux
H1	ErmG	3000522	protein homolog model	CARD	1	100.0	no data	no data	Bacteroides thetaiotaomicron	71.0	6.0	77.0	100.0	735.0	35.19	0	0	0	0				735	Erm 23S ribosomal RNA methyltransferase	macrolide antibiotic; lincosamide antibiotic; streptogramin antibiotic; streptogramin A antibiotic; streptogramin B antibiotic	antibiotic target alteration
H1	acrB	3000216	protein homolog model	CARD	1	100.0	no data	no data	Escherichia coli	526.0	15.0	541.0	100.0	3150.0	41.86	0	0	0	0				3150	resistance-nodulation-cell division (RND) antibiotic efflux pump	fluoroquinolone antibiotic; cephalosporin; glycylcycline; penicillin beta-lactam; tetracycline antibiotic; rifamycin antibiotic; phenicol antibiotic; disinfecting agents and antiseptics	antibiotic efflux
H1	mdtM	3001214	protein homolog model	CARD	1	100.0	no data	no data	Escherichia coli	273.0	25.0	298.0	100.0	1233.0	38.14	0	0	0	0				1233	major facilitator superfamily (MFS) antibiotic efflux pump	fluoroquinolone antibiotic; lincosamide antibiotic; nucleoside antibiotic; phenicol antibiotic; disinfecting agents and antiseptics	antibiotic efflux
H1	CRP	3000518	protein homolog model	CARD	1	100.0	no data	no data	Escherichia coli	137.0	33.0	170.0	100.0	633.0	33.12	0	0	0	0				633	resistance-nodulation-cell division (RND) antibiotic efflux pump	macrolide antibiotic; fluoroquinolone antibiotic; penicillin beta-lactam	antibiotic efflux
H1	aadA15	3002615	protein homolog model	CARD	1	100.0	no data	no data	Pseudomonas aeruginosa	24.0	3.0	27.0	59.22	469.0	0.78	0	0	0	0				792	ANT(3'')	aminoglycoside antibiotic	antibiotic inactivation
H1	H-NS	3000676	protein homolog model	CARD	1	100.0	no data	no data	Escherichia coli	93.0	31.0	124.0	100.0	414.0	29.67	0	0	0	0				414	major facilitator superfamily (MFS) antibiotic efflux pump; resistance-nodulation-cell division (RND) antibiotic efflux pump	macrolide antibiotic; fluoroquinolone antibiotic; cephalosporin; penicillin beta-lactam; tetracycline antibiotic	antibiotic efflux
H1	mdtC	3000794	protein homolog model	CARD	1	100.0	no data	no data	Escherichia coli	453.0	11.0	464.0	100.0	3078.0	42.18	0	0	0	0				3078	resistance-nodulation-cell division (RND) antibiotic efflux pump	aminocoumarin antibiotic	antibiotic efflux
H1	evgA	3000832	protein homolog model	CARD	1	100.0	no data	no data	Escherichia coli	102.0	12.0	114.0	100.0	615.0	37.06	0	0	0	0				615	major facilitator superfamily (MFS) antibiotic efflux pump; resistance-nodulation-cell division (RND) antibiotic efflux pump	macrolide antibiotic; fluoroquinolone antibiotic; penicillin beta-lactam; tetracycline antibiotic	antibiotic efflux
H1	tet(Q)	3000191	protein homolog model	CARD	1	100.0	no data	no data	Bacteroides fragilis	1974.0	138.0	2112.0	100.0	1974.0	39.55	0	0	0	0				1974	tetracycline-resistant ribosomal protection protein	tetracycline antibiotic	antibiotic target protection
H1	evgS	3000833	protein homolog model	CARD	1	100.0	no data	no data	Escherichia coli	561.0	19.0	580.0	100.0	3594.0	41.95	0	0	0	0				3594	major facilitator superfamily (MFS) antibiotic efflux pump; resistance-nodulation-cell division (RND) antibiotic efflux pump	macrolide antibiotic; fluoroquinolone antibiotic; penicillin beta-lactam; tetracycline antibiotic	antibiotic efflux
H1	emrR	3000516	protein homolog model	CARD	1	100.0	no data	no data	Escherichia coli	109.0	21.0	130.0	100.0	531.0	33.76	0	0	0	0				531	major facilitator superfamily (MFS) antibiotic efflux pump	fluoroquinolone antibiotic	antibiotic efflux
H1	ErmB	3000375	protein homolog model	CARD	1	100.0	no data	no data	Enterococcus faecium	50.0	10.0	60.0	99.87	746.0	34.7	0	0	0	0				747	Erm 23S ribosomal RNA methyltransferase	macrolide antibiotic; lincosamide antibiotic; streptogramin antibiotic; streptogramin A antibiotic; streptogramin B antibiotic	antibiotic target alteration
H1	mdtN	3003548	protein homolog model	CARD	1	100.0	no data	no data	Escherichia coli	198.0	15.0	213.0	100.0	1032.0	38.24	0	0	0	0				1032	major facilitator superfamily (MFS) antibiotic efflux pump	nucleoside antibiotic; disinfecting agents and antiseptics	antibiotic efflux
H1	aadA22	3002619	protein homolog model	CARD	1	100.0	no data	no data	Salmonella enterica	80.0	2.0	82.0	100.0	792.0	4.0	0	0	0	0				792	ANT(3'')	aminoglycoside antibiotic	antibiotic inactivation
H1	AcrF	3000502	protein homolog model	CARD	1	100.0	no data	no data	Escherichia coli	638.0	14.0	652.0	100.0	3105.0	41.69	0	0	0	0				3105	resistance-nodulation-cell division (RND) antibiotic efflux pump	fluoroquinolone antibiotic; cephalosporin; penicillin beta-lactam	antibiotic efflux
H1	mel	3000616	protein homolog model	CARD	1	100.0	no data	no data	Streptococcus pyogenes	187.0	27.0	214.0	100.0	1218.0	33.87	0	0	0	0				1218	msr-type ABC-F protein	macrolide antibiotic; streptogramin antibiotic	antibiotic target protection
H1	tet(32)	3000196	protein homolog model	CARD	1	100.0	no data	no data	Escherichia coli	31.0	4.0	35.0	81.77	1570.0	27.49	0	0	0	0				1920	tetracycline-resistant ribosomal protection protein	tetracycline antibiotic	antibiotic target protection
H1	AcrE	3000499	protein homolog model	CARD	1	100.0	no data	no data	Escherichia coli	265.0	20.0	285.0	100.0	1158.0	39.68	0	0	0	0				1158	resistance-nodulation-cell division (RND) antibiotic efflux pump	fluoroquinolone antibiotic; cephalosporin; penicillin beta-lactam	antibiotic efflux
H1	acrD	3000491	protein homolog model	CARD	1	100.0	no data	no data	Escherichia coli	484.0	26.0	510.0	100.0	3114.0	40.99	0	0	0	0				3114	resistance-nodulation-cell division (RND) antibiotic efflux pump	aminoglycoside antibiotic	antibiotic efflux
H1	emrA	3000027	protein homolog model	CARD	1	100.0	no data	no data	Escherichia coli	260.0	1.0	261.0	100.0	1173.0	42.15	0	0	0	0				1173	major facilitator superfamily (MFS) antibiotic efflux pump	fluoroquinolone antibiotic	antibiotic efflux
H1	CTX-M-144	3002002	protein homolog model	CARD	1	100.0	no data	no data	Escherichia coli	6.0	0.0	6.0	57.31	502.0	1.0	0	0	0	0				876	CTX-M beta-lactamase	cephalosporin	antibiotic inactivation
H1	aadA24	3002621	protein homolog model	CARD	1	100.0	no data	no data	Salmonella enterica	45.0	5.0	50.0	93.21	727.0	1.3	0	0	0	0				780	ANT(3'')	aminoglycoside antibiotic	antibiotic inactivation
H1	lsaC	3003112	protein homolog model	CARD	1	100.0	no data	no data	Streptococcus agalactiae	265.0	23.0	288.0	100.0	1479.0	36.03	0	0	0	0				1479	lsa-type ABC-F protein	lincosamide antibiotic; streptogramin antibiotic; pleuromutilin antibiotic	antibiotic target protection
H1	APH(2'')-IIa	3002635	protein homolog model	CARD	1	100.0	no data	no data	Escherichia coli	20.0	1.0	21.0	98.56	887.0	41.43	0	0	0	0				900	APH(2'')	aminoglycoside antibiotic	antibiotic inactivation
H1	tet(M)	3000186	protein homolog model	CARD	1	100.0	no data	no data	Erysipelothrix rhusiopathiae	173.0	13.0	186.0	100.0	1920.0	35.18	0	0	0	0				1920	tetracycline-resistant ribosomal protection protein	tetracycline antibiotic	antibiotic target protection
H1	bacA	3002986	protein homolog model	CARD	1	100.0	no data	no data	Escherichia coli	172.0	38.0	210.0	99.76	820.0	33.51	0	0	0	0				822	undecaprenyl pyrophosphate related proteins	peptide antibiotic	antibiotic target alteration
H1	mdtE	3000795	protein homolog model	CARD	1	100.0	no data	no data	Escherichia coli	274.0	14.0	288.0	100.0	1158.0	40.45	0	0	0	0				1158	resistance-nodulation-cell division (RND) antibiotic efflux pump	macrolide antibiotic; fluoroquinolone antibiotic; penicillin beta-lactam	antibiotic efflux
H1	CTX-M-136	3001995	protein homolog model	CARD	1	100.0	no data	no data	Proteus mirabilis	6.0	1.0	7.0	52.74	462.0	0.71	0	0	0	0				876	CTX-M beta-lactamase	cephalosporin	antibiotic inactivation
H1	emrB	3000074	protein homolog model	CARD	1	100.0	no data	no data	Escherichia coli	176.0	17.0	193.0	100.0	1539.0	3.58	0	0	0	0				1539	major facilitator superfamily (MFS) antibiotic efflux pump	fluoroquinolone antibiotic	antibiotic efflux
H1	cepA	3003559	protein homolog model	CARD	1	100.0	no data	no data	Bacteroides fragilis	203.0	58.0	261.0	87.6	791.0	6.03	0	0	0	0				903	CepA beta-lactamase	cephalosporin	antibiotic inactivation
H1	marA	3000263	protein homolog model	CARD	1	100.0	no data	no data	Escherichia coli	62.0	14.0	76.0	100.0	384.0	32.33	0	0	0	0				384	resistance-nodulation-cell division (RND) antibiotic efflux pump; General Bacterial Porin with reduced permeability to beta-lactams	fluoroquinolone antibiotic; monobactam; carbapenem; cephalosporin; glycylcycline; penicillin beta-lactam; tetracycline antibiotic; rifamycin antibiotic; phenicol antibiotic; disinfecting agents and antiseptics	antibiotic efflux; reduced permeability to antibiotic
H1	pp-flo	3002812	protein homolog model	CARD	1	100.0	no data	no data	Photobacterium damselae	58.0	3.0	61.0	66.13	744.0	0.95	0	0	0	0				1125	major facilitator superfamily (MFS) antibiotic efflux pump	phenicol antibiotic	antibiotic efflux
H1	linG	3002879	protein homolog model	CARD	1	100.0	no data	no data	Salmonella enterica	200.0	33.0	233.0	100.0	822.0	19.44	0	0	0	0				822	lincosamide nucleotidyltransferase (LNU)	lincosamide antibiotic	antibiotic inactivation
H1	tet(O)	3000190	protein homolog model	CARD	1	100.0	no data	no data	Campylobacter jejuni	113.0	2.0	115.0	100.0	1920.0	15.85	0	0	0	0				1920	tetracycline-resistant ribosomal protection protein	tetracycline antibiotic	antibiotic target protection
H1	CTX-M-116	3001976	protein homolog model	CARD	1	100.0	no data	no data	Proteus mirabilis	7.0	1.0	8.0	50.91	446.0	0.88	0	0	0	0				876	CTX-M beta-lactamase	cephalosporin	antibiotic inactivation
H1	mdtO	3003549	protein homolog model	CARD	1	100.0	no data	no data	Escherichia coli	425.0	1.0	426.0	100.0	2052.0	43.12	0	0	0	0				2052	major facilitator superfamily (MFS) antibiotic efflux pump	nucleoside antibiotic; disinfecting agents and antiseptics	antibiotic efflux
H1	CfxA3	3003003	protein homolog model	CARD	1	100.0	no data	no data	Capnocytophaga ochracea	12.0	1.0	13.0	89.03	860.0	3.77	0	0	0	0				966	CfxA beta-lactamase	cephalosporin	antibiotic inactivation
H1	kdpE	3003841	protein homolog model	CARD	1	100.0	no data	no data	Escherichia coli	111.0	31.0	142.0	99.26	673.0	31.51	0	0	0	0				678	kdpDE	aminoglycoside antibiotic	antibiotic efflux
H1	PmrF	3003578	protein homolog model	CARD	1	100.0	no data	no data	Escherichia coli	116.0	18.0	134.0	100.0	969.0	36.57	0	0	0	0				969	pmr phosphoethanolamine transferase	peptide antibiotic	antibiotic target alteration
H1	AAC(6')-Im	3004629	protein homolog model	CARD	1	100.0	no data	no data	Escherichia coli	10.0	1.0	11.0	100.0	537.0	39.45	0	0	0	0				537	AAC(6')	aminoglycoside antibiotic	antibiotic inactivation
H1	tet(A)	3000165	protein homolog model	CARD	1	100.0	no data	no data	Shigella sonnei	280.0	60.0	340.0	100.0	1275.0	33.08	0	0	0	0				1275	major facilitator superfamily (MFS) antibiotic efflux pump	tetracycline antibiotic	antibiotic efflux
H1	gadW	3003838	protein homolog model	CARD	1	100.0	no data	no data	Escherichia coli	162.0	30.0	192.0	100.0	729.0	33.14	0	0	0	0				729	resistance-nodulation-cell division (RND) antibiotic efflux pump	macrolide antibiotic; fluoroquinolone antibiotic; penicillin beta-lactam	antibiotic efflux
H1	msbA	3003950	protein homolog model	CARD	1	100.0	no data	no data	Escherichia coli	286.0	32.0	318.0	100.0	1749.0	38.48	0	0	0	0				1749	ATP-binding cassette (ABC) antibiotic efflux pump	nitroimidazole antibiotic	antibiotic efflux
H1	floR	3002705	protein homolog model	CARD	1	100.0	no data	no data	Escherichia coli	309.0	44.0	353.0	100.0	1215.0	12.32	0	0	0	0				1215	major facilitator superfamily (MFS) antibiotic efflux pump	phenicol antibiotic	antibiotic efflux
H1	Mef(En2)	3004659	protein homolog model	CARD	1	100.0	no data	no data	Bacteroides fragilis	833.0	115.0	948.0	100.0	1206.0	36.73	0	0	0	0				1206	major facilitator superfamily (MFS) antibiotic efflux pump	macrolide antibiotic; lincosamide antibiotic	antibiotic efflux
H1	Escherichia coli emrE	3004039	protein homolog model	CARD	1	100.0	no data	no data	Escherichia coli	66.0	28.0	94.0	100.0	333.0	24.13	0	0	0	0				333	small multidrug resistance (SMR) antibiotic efflux pump	macrolide antibiotic	antibiotic efflux
H1	Escherichia coli mdfA	3001328	protein homolog model	CARD	1	100.0	no data	no data	Escherichia coli	230.0	22.0	252.0	100.0	1233.0	37.83	0	0	0	0				1233	major facilitator superfamily (MFS) antibiotic efflux pump	tetracycline antibiotic; phenicol antibiotic; disinfecting agents and antiseptics	antibiotic efflux
H1	ACI-1	3004359	protein homolog model	CARD	1	100.0	no data	no data	Acidaminococcus fermentans	22.0	6.0	28.0	97.78	836.0	32.0	0	0	0	0				855	ACI beta-lactamase	cephalosporin; penicillin beta-lactam	antibiotic inactivation
H1	Escherichia coli acrA	3004043	protein homolog model	CARD	1	100.0	no data	no data	Escherichia coli	134.0	4.0	138.0	100.0	1194.0	8.57	0	0	0	0				1194	resistance-nodulation-cell division (RND) antibiotic efflux pump	fluoroquinolone antibiotic; cephalosporin; glycylcycline; penicillin beta-lactam; tetracycline antibiotic; rifamycin antibiotic; phenicol antibiotic; disinfecting agents and antiseptics	antibiotic efflux
H1	tet(W/N/W)	3004442	protein homolog model	CARD	1	100.0	no data	no data	uncultured bacterium	48.0	3.0	51.0	78.91	1515.0	6.1	0	0	0	0				1920	tetracycline-resistant ribosomal protection protein	tetracycline antibiotic	antibiotic target protection
H1	Klebsiella pneumoniae KpnH	3004597	protein homolog model	CARD	1	100.0	no data	no data	Escherichia coli	99.0	1.0	100.0	95.13	1464.0	0.99	0	0	0	0				1539	major facilitator superfamily (MFS) antibiotic efflux pump	macrolide antibiotic; fluoroquinolone antibiotic; aminoglycoside antibiotic; carbapenem; cephalosporin; penicillin beta-lactam; peptide antibiotic	antibiotic efflux
H1	pgpB	3003920	protein homolog model	CARD	1	100.0	no data	no data	Porphyromonas gingivalis	12.0	2.0	14.0	100.0	711.0	33.64	0	0	0	0				711	lipid A phosphatase	peptide antibiotic	antibiotic target alteration
H1	LptD	3005059	protein homolog model	CARD	1	100.0	no data	no data	Klebsiella pneumoniae	194.0	42.0	236.0	72.29	1698.0	18.53	0	0	0	0				2349	ATP-binding cassette (ABC) antibiotic efflux pump	carbapenem; peptide antibiotic; aminocoumarin antibiotic; rifamycin antibiotic	antibiotic efflux
H1	OmpA	3005044	protein homolog model	CARD	1	100.0	no data	no data	Klebsiella pneumoniae	155.0	19.0	174.0	93.69	1054.0	23.4	0	0	0	0				1125	General Bacterial Porin with reduced permeability to peptide antibiotics	peptide antibiotic	reduced permeability to antibiotic
H1	CepA-29	3006224	protein homolog model	CARD	1	100.0	no data	no data	Bacteroides fragilis	341.0	39.0	380.0	100.0	903.0	6.97	0	0	0	0				903	CepA beta-lactamase	cephalosporin	antibiotic inactivation
H1	23S rRNA (adenine(2058)-N(6))-methyltransferase Erm(A)	3005099	protein homolog model	CARD	1	100.0	no data	no data	Streptococcus pyogenes	1026.0	252.0	1278.0	100.0	732.0	31.49	0	0	0	0				732	Erm 23S ribosomal RNA methyltransferase	macrolide antibiotic; lincosamide antibiotic; streptogramin antibiotic	antibiotic target alteration
H1	CepA-44	3006225	protein homolog model	CARD	1	100.0	no data	no data	Bacteroides fragilis	160.0	15.0	175.0	95.57	863.0	6.59	0	0	0	0				903	CepA beta-lactamase	cephalosporin	antibiotic inactivation
H1	CepA-49	3006226	protein homolog model	CARD	1	100.0	no data	no data	Bacteroides	23.0	7.0	30.0	55.26	499.0	0.5	0	0	0	0				903	CepA beta-lactamase	cephalosporin	antibiotic inactivation
H1	qacL	3005098	protein homolog model	CARD	1	100.0	no data	no data	Vibrio cholerae	81.0	18.0	99.0	100.0	333.0	29.78	0	0	0	0				333	small multidrug resistance (SMR) antibiotic efflux pump	disinfecting agents and antiseptics	antibiotic efflux
H1	CTX-M-167	3005590	protein homolog model	CARD	1	100.0	no data	no data	Proteus mirabilis	6.0	2.0	8.0	55.48	486.0	0.75	0	0	0	0				876	CTX-M beta-lactamase	cephalosporin	antibiotic inactivation
H1	eptB	3005047	protein homolog model	CARD	1	100.0	no data	no data	Klebsiella pneumoniae	101.0	23.0	124.0	62.03	1070.0	17.95	0	0	0	0				1725	pmr phosphoethanolamine transferase	peptide antibiotic	antibiotic target alteration
H1	CTX-M-186	3005609	protein homolog model	CARD	1	100.0	no data	no data	Escherichia coli	7.0	1.0	8.0	57.76	506.0	0.88	0	0	0	0				876	CTX-M beta-lactamase	cephalosporin	antibiotic inactivation
H1	CTX-M-197	3005620	protein homolog model	CARD	1	100.0	no data	no data	Klebsiella pneumoniae	5.0	1.0	6.0	61.64	540.0	0.83	0	0	0	0				876	CTX-M beta-lactamase	cephalosporin	antibiotic inactivation
H1	CTX-M-190	3005613	protein homolog model	CARD	1	100.0	no data	no data	Escherichia coli	8.0	0.0	8.0	56.85	498.0	1.0	0	0	0	0				876	CTX-M beta-lactamase	cephalosporin	antibiotic inactivation
H1	CTX-M-212	3005635	protein homolog model	CARD	1	100.0	no data	no data	Proteus mirabilis	7.0	1.0	8.0	63.7	558.0	0.88	0	0	0	0				876	CTX-M beta-lactamase	cephalosporin	antibiotic inactivation
H1	EC-13	3006874	protein homolog model	CARD	1	100.0	no data	no data	Escherichia coli	50.0	5.0	55.0	100.0	1134.0	1.22	0	0	0	0				1134	EC beta-lactamase	cephalosporin	antibiotic inactivation
H1	EC-14	3006875	protein homolog model	CARD	1	100.0	no data	no data	Escherichia coli	56.0	12.0	68.0	91.8	1041.0	0.79	0	0	0	0				1134	EC beta-lactamase	cephalosporin	antibiotic inactivation
H1	CTX-M-207	3005630	protein homolog model	CARD	1	100.0	no data	no data	Escherichia coli	6.0	0.0	6.0	54.0	473.0	1.0	0	0	0	0				876	CTX-M beta-lactamase	cephalosporin	antibiotic inactivation
H1	EC-16	3006877	protein homolog model	CARD	1	100.0	no data	no data	Escherichia coli	41.0	10.0	51.0	99.56	1129.0	0.76	0	0	0	0				1134	EC beta-lactamase	cephalosporin	antibiotic inactivation
H1	EC-15	3006876	protein homolog model	CARD	1	100.0	no data	no data	Escherichia coli	53.0	6.0	59.0	97.71	1108.0	1.53	0	0	0	0				1134	EC beta-lactamase	cephalosporin	antibiotic inactivation
H1	EC-18	3006878	protein homolog model	CARD	1	100.0	no data	no data	Escherichia coli	47.0	8.0	55.0	71.52	811.0	6.65	0	0	0	0				1134	EC beta-lactamase	cephalosporin	antibiotic inactivation
H1	Bifidobacterium adolescentis rpoB mutants conferring resistance to rifampicin	3004480	protein homolog model	CARD	1	100.0	no data	no data	Bifidobacterium adolescentis	194.0	63.0	257.0	92.08	3279.0	17.46	0	0	0	0				3561	rifamycin-resistant beta-subunit of RNA polymerase (rpoB)	rifamycin antibiotic	antibiotic target alteration; antibiotic target replacement
H1	Bifidobacterium bifidum ileS conferring resistance to mupirocin	3003730	protein homolog model	CARD	1	100.0	no data	no data	Bifidobacterium bifidum	116.0	42.0	158.0	59.87	1990.0	16.47	0	0	0	0				3324	antibiotic-resistant isoleucyl-tRNA synthetase (ileS)	mupirocin-like antibiotic	antibiotic target alteration
H1	tet(O/32/O)	3007119	protein homolog model	CARD	1	100.0	no data	no data	Clostridiaceae bacterium	28.0	3.0	31.0	77.97	1497.0	5.23	0	0	0	0				1920	tetracycline-resistant ribosomal protection protein	tetracycline antibiotic	antibiotic target protection
H1	tet(W/32/O)	3007124	protein homolog model	CARD	1	100.0	no data	no data	Trueperella pyogenes	19.0	5.0	24.0	67.76	1301.0	11.42	0	0	0	0				1920	tetracycline-resistant ribosomal protection protein	tetracycline antibiotic	antibiotic target protection
H1	tet(O/M/O)	3007120	protein homolog model	CARD	1	100.0	no data	no data	Campylobacter coli	58.0	3.0	61.0	77.45	1487.0	4.25	0	0	0	0				1920	tetracycline-resistant ribosomal protection protein	tetracycline antibiotic	antibiotic target protection
H1	leuO	3003843	protein homolog model	CARD	1	100.0	no data	no data	Escherichia coli	199.0	31.0	230.0	100.0	945.0	36.52	0	0	0	0				945	major facilitator superfamily (MFS) antibiotic efflux pump	nucleoside antibiotic; disinfecting agents and antiseptics	antibiotic efflux
H1	YojI	3003952	protein homolog model	CARD	1	100.0	no data	no data	Escherichia coli	247.0	31.0	278.0	100.0	1644.0	37.81	0	0	0	0				1644	ATP-binding cassette (ABC) antibiotic efflux pump	peptide antibiotic	antibiotic efflux
H1	TolC	3000237	protein homolog model	CARD	1	100.0	no data	no data	Escherichia coli	318.0	44.0	362.0	100.0	1488.0	36.26	0	0	0	0				1488	ATP-binding cassette (ABC) antibiotic efflux pump; major facilitator superfamily (MFS) antibiotic efflux pump; resistance-nodulation-cell division (RND) antibiotic efflux pump	macrolide antibiotic; fluoroquinolone antibiotic; aminoglycoside antibiotic; carbapenem; cephalosporin; glycylcycline; penicillin beta-lactam; tetracycline antibiotic; peptide antibiotic; aminocoumarin antibiotic; rifamycin antibiotic; phenicol antibiotic; disinfecting agents and antiseptics	antibiotic efflux
H1	Shigella flexneri acrA	3007509	protein homolog model	CARD	1	100.0	no data	no data	Shigella flexneri	70.0	0.0	70.0	75.8	905.0	7.77	0	0	0	0				1194	resistance-nodulation-cell division (RND) antibiotic efflux pump	fluoroquinolone antibiotic; cephalosporin; glycylcycline; penicillin beta-lactam; tetracycline antibiotic; rifamycin antibiotic; phenicol antibiotic; disinfecting agents and antiseptics	antibiotic efflux
H2	APH(4)-Ia	3002655	protein homolog model	CARD	1	100.0	no data	no data	Escherichia coli	21.0	2.0	23.0	90.84	932.0	38.13	0	0	0	0				1026	APH(4)	aminoglycoside antibiotic	antibiotic inactivation
H2	msrE	3003109	protein homolog model	CARD	1	100.0	no data	no data	Acinetobacter baumannii	29.0	4.0	33.0	93.56	1381.0	37.52	0	0	0	0				1476	msr-type ABC-F protein	macrolide antibiotic; streptogramin antibiotic	antibiotic target protection
H2	mdtH	3001216	protein homolog model	CARD	1	100.0	no data	no data	Escherichia coli	8.0	0.0	8.0	60.63	733.0	44.0	0	0	0	0				1209	major facilitator superfamily (MFS) antibiotic efflux pump	fluoroquinolone antibiotic	antibiotic efflux
H2	mdtP	3003550	protein homolog model	CARD	1	100.0	no data	no data	Escherichia coli	6.0	0.0	6.0	52.97	777.0	44.0	0	0	0	0				1467	major facilitator superfamily (MFS) antibiotic efflux pump	nucleoside antibiotic; disinfecting agents and antiseptics	antibiotic efflux
H2	APH(3')-Ia	3002641	protein homolog model	CARD	1	100.0	no data	no data	Serratia marcescens	45.0	5.0	50.0	100.0	816.0	37.62	0	0	0	0				816	APH(3')	aminoglycoside antibiotic	antibiotic inactivation
H2	lnuA	3002835	protein homolog model	CARD	1	100.0	no data	no data	Staphylococcus haemolyticus	12.0	2.0	14.0	79.84	388.0	30.71	0	0	0	0				486	lincosamide nucleotidyltransferase (LNU)	lincosamide antibiotic	antibiotic inactivation
H2	CARB-16	3002255	protein homolog model	CARD	1	100.0	no data	no data	Psychrobacter maritimus	16.0	0.0	16.0	80.38	721.0	7.25	0	0	0	0				897	CARB beta-lactamase	penicillin beta-lactam	antibiotic inactivation
H2	aadA	3002601	protein homolog model	CARD	1	100.0	no data	no data	Escherichia coli	13.0	0.0	13.0	79.29	628.0	7.92	0	0	0	0				792	ANT(3'')	aminoglycoside antibiotic	antibiotic inactivation
H2	ErmC	3000250	protein homolog model	CARD	1	100.0	no data	no data	Staphylococcus epidermidis	5.0	1.0	6.0	58.1	427.0	20.0	0	0	0	0				735	Erm 23S ribosomal RNA methyltransferase	macrolide antibiotic; lincosamide antibiotic; streptogramin antibiotic; streptogramin A antibiotic; streptogramin B antibiotic	antibiotic target alteration
H2	cfrA	3003441	protein homolog model	CARD	1	100.0	no data	no data	Staphylococcus warneri	12.0	2.0	14.0	97.62	1025.0	36.57	0	0	0	0				1050	Cfr 23S ribosomal RNA methyltransferase	lincosamide antibiotic; streptogramin antibiotic; streptogramin A antibiotic; oxazolidinone antibiotic; phenicol antibiotic; pleuromutilin antibiotic	antibiotic target alteration
H2	ANT(6)-Ia	3002626	protein homolog model	CARD	1	100.0	no data	no data	Exiguobacterium sp.	11.0	0.0	11.0	91.09	787.0	29.27	0	0	0	0				864	ANT(6)	aminoglycoside antibiotic	antibiotic inactivation
H2	ErmX	3000596	protein homolog model	CARD	1	100.0	no data	no data	Plasmid pNG2	22.0	2.0	24.0	99.42	850.0	39.75	0	0	0	0				855	Erm 23S ribosomal RNA methyltransferase	macrolide antibiotic; lincosamide antibiotic; streptogramin antibiotic; streptogramin A antibiotic; streptogramin B antibiotic	antibiotic target alteration
H2	fexA	3002704	protein homolog model	CARD	1	100.0	no data	no data	Mammaliicoccus lentus	11.0	1.0	12.0	67.37	962.0	39.0	0	0	0	0				1428	major facilitator superfamily (MFS) antibiotic efflux pump	phenicol antibiotic	antibiotic efflux
H2	APH(3')-VIa	3002652	protein homolog model	CARD	1	100.0	no data	no data	Acinetobacter baumannii	11.0	7.0	18.0	77.69	606.0	7.44	0	0	0	0				780	APH(3')	aminoglycoside antibiotic	antibiotic inactivation
H2	sul1	3000410	protein homolog model	CARD	1	100.0	no data	no data	Vibrio fluvialis	26.0	2.0	28.0	100.0	840.0	40.07	0	0	0	0				840	sulfonamide resistant sul	sulfonamide antibiotic	antibiotic target replacement
H2	APH(6)-Id	3002660	protein homolog model	CARD	1	100.0	no data	no data	Pseudomonas aeruginosa	112.0	9.0	121.0	100.0	837.0	40.03	0	0	0	0				837	APH(6)	aminoglycoside antibiotic	antibiotic inactivation
H2	sul2	3000412	protein homolog model	CARD	1	100.0	no data	no data	Vibrio cholerae	92.0	33.0	125.0	100.0	816.0	28.66	0	0	0	0				816	sulfonamide resistant sul	sulfonamide antibiotic	antibiotic target replacement
H2	tet(H)	3000175	protein homolog model	CARD	1	100.0	no data	no data	Pasteurella multocida	73.0	10.0	83.0	100.0	1203.0	36.42	0	0	0	0				1203	major facilitator superfamily (MFS) antibiotic efflux pump	tetracycline antibiotic	antibiotic efflux
H2	SAT-2	3002895	protein homolog model	CARD	1	100.0	no data	no data	Escherichia coli	23.0	1.0	24.0	97.33	511.0	41.83	0	0	0	0				525	streptothricin acetyltransferase (SAT)	nucleoside antibiotic	antibiotic inactivation
H2	ANT(9)-Ia	3002630	protein homolog model	CARD	1	100.0	no data	no data	Staphylococcus aureus	6.0	2.0	8.0	54.28	425.0	31.0	0	0	0	0				783	ANT(9)	aminoglycoside antibiotic	antibiotic inactivation
H2	tet(J)	3000177	protein homolog model	CARD	1	100.0	no data	no data	Proteus mirabilis	31.0	5.0	36.0	93.98	1125.0	34.22	0	0	0	0				1197	major facilitator superfamily (MFS) antibiotic efflux pump	tetracycline antibiotic	antibiotic efflux
H2	tet(K)	3000178	protein homolog model	CARD	1	100.0	no data	no data	Staphylococcus aureus	18.0	0.0	18.0	67.39	930.0	42.11	0	0	0	0				1380	major facilitator superfamily (MFS) antibiotic efflux pump	tetracycline antibiotic	antibiotic efflux
H2	cmx	3002703	protein homolog model	CARD	1	100.0	no data	no data	Corynebacterium striatum	74.0	10.0	84.0	100.0	1176.0	38.0	0	0	0	0				1176	major facilitator superfamily (MFS) antibiotic efflux pump	phenicol antibiotic	antibiotic efflux
H2	aad(6)	3002628	protein homolog model	CARD	1	100.0	no data	no data	Streptococcus oralis	4.0	1.0	5.0	69.92	581.0	18.0	0	0	0	0				831	ANT(6)	aminoglycoside antibiotic	antibiotic inactivation
H2	SAT-4	3002897	protein homolog model	CARD	1	100.0	no data	no data	Campylobacter coli	10.0	0.0	10.0	79.19	430.0	44.0	0	0	0	0				543	streptothricin acetyltransferase (SAT)	nucleoside antibiotic	antibiotic inactivation
H2	ErmB	3000375	protein homolog model	CARD	1	100.0	no data	no data	Enterococcus faecium	23.0	3.0	26.0	98.93	739.0	36.0	0	0	0	0				747	Erm 23S ribosomal RNA methyltransferase	macrolide antibiotic; lincosamide antibiotic; streptogramin antibiotic; streptogramin A antibiotic; streptogramin B antibiotic	antibiotic target alteration
H2	aadA24	3002621	protein homolog model	CARD	1	100.0	no data	no data	Salmonella enterica	8.0	2.0	10.0	59.1	461.0	2.8	0	0	0	0				780	ANT(3'')	aminoglycoside antibiotic	antibiotic inactivation
H2	tet(A)	3000165	protein homolog model	CARD	1	100.0	no data	no data	Shigella sonnei	11.0	5.0	16.0	52.63	671.0	23.38	0	0	0	0				1275	major facilitator superfamily (MFS) antibiotic efflux pump	tetracycline antibiotic	antibiotic efflux
H2	aadA14	3002614	protein homolog model	CARD	1	100.0	no data	no data	Pasteurella multocida	29.0	1.0	30.0	87.4	687.0	21.47	0	0	0	0				786	ANT(3'')	aminoglycoside antibiotic	antibiotic inactivation
H2	APH(3'')-Ib	3002639	protein homolog model	CARD	1	100.0	no data	no data	Pseudomonas aeruginosa	64.0	9.0	73.0	100.0	804.0	37.71	0	0	0	0				804	APH(3'')	aminoglycoside antibiotic	antibiotic inactivation
H2	tet(Z)	3000183	protein homolog model	CARD	1	100.0	no data	no data	Corynebacterium glutamicum	32.0	8.0	40.0	90.3	1043.0	30.65	0	0	0	0				1155	major facilitator superfamily (MFS) antibiotic efflux pump	tetracycline antibiotic	antibiotic efflux
H2	tet(33)	3000478	protein homolog model	CARD	1	100.0	no data	no data	Corynebacterium glutamicum	6.0	2.0	8.0	54.41	666.0	29.0	0	0	0	0				1224	major facilitator superfamily (MFS) antibiotic efflux pump	tetracycline antibiotic	antibiotic efflux
H2	dfrA1	3002854	protein homolog model	CARD	1	100.0	no data	no data	Klebsiella oxytoca	15.0	3.0	18.0	100.0	474.0	26.94	0	0	0	0				474	trimethoprim resistant dihydrofolate reductase dfr	diaminopyrimidine antibiotic	antibiotic target replacement
H2	pp-flo	3002812	protein homolog model	CARD	1	100.0	no data	no data	Photobacterium damselae	34.0	1.0	35.0	64.44	725.0	0.97	0	0	0	0				1125	major facilitator superfamily (MFS) antibiotic efflux pump	phenicol antibiotic	antibiotic efflux
H2	catA4	3004657	protein homolog model	CARD	1	100.0	no data	no data	Proteus mirabilis	25.0	3.0	28.0	99.85	653.0	36.14	0	0	0	0				654	chloramphenicol acetyltransferase (CAT)	phenicol antibiotic	antibiotic inactivation
H2	AAC(3)-IIe	3004621	protein homolog model	CARD	1	100.0	no data	no data	Escherichia coli	33.0	3.0	36.0	100.0	861.0	12.64	0	0	0	0				861	AAC(3)	aminoglycoside antibiotic	antibiotic inactivation
H2	floR	3002705	protein homolog model	CARD	1	100.0	no data	no data	Escherichia coli	168.0	16.0	184.0	100.0	1215.0	12.81	0	0	0	0				1215	major facilitator superfamily (MFS) antibiotic efflux pump	phenicol antibiotic	antibiotic efflux
H2	qacEdelta1	3005010	protein homolog model	CARD	1	100.0	no data	no data	Pseudomonas aeruginosa	20.0	0.0	20.0	100.0	348.0	21.85	0	0	0	0				348	major facilitator superfamily (MFS) antibiotic efflux pump	disinfecting agents and antiseptics	antibiotic efflux
H2	OprM	3000379	protein homolog model	CARD	1	100.0	no data	no data	Pseudomonas aeruginosa	19.0	1.0	20.0	55.83	814.0	37.7	0	0	0	0				1458	resistance-nodulation-cell division (RND) antibiotic efflux pump	macrolide antibiotic; fluoroquinolone antibiotic; aminoglycoside antibiotic; carbapenem; cephalosporin; penicillin beta-lactam; tetracycline antibiotic; phenicol antibiotic; disinfecting agents and antiseptics	antibiotic efflux
H2	mphE	3003741	protein homolog model	CARD	1	100.0	no data	no data	uncultured bacterium	12.0	1.0	13.0	90.4	800.0	40.38	0	0	0	0				885	macrolide phosphotransferase (MPH)	macrolide antibiotic	antibiotic inactivation
H2	CARB-50	3005584	protein homolog model	CARD	1	100.0	no data	no data	Bacteria, Viruses,	5.0	1.0	6.0	55.18	495.0	0.67	0	0	0	0				897	CARB beta-lactamase	penicillin beta-lactam	antibiotic inactivation
H2	TolC	3000237	protein homolog model	CARD	1	100.0	no data	no data	Escherichia coli	8.0	2.0	10.0	56.18	836.0	35.2	0	0	0	0				1488	ATP-binding cassette (ABC) antibiotic efflux pump; major facilitator superfamily (MFS) antibiotic efflux pump; resistance-nodulation-cell division (RND) antibiotic efflux pump	macrolide antibiotic; fluoroquinolone antibiotic; aminoglycoside antibiotic; carbapenem; cephalosporin; glycylcycline; penicillin beta-lactam; tetracycline antibiotic; peptide antibiotic; aminocoumarin antibiotic; rifamycin antibiotic; phenicol antibiotic; disinfecting agents and antiseptics	antibiotic efflux
H2	AAC(3)-IVa	3002539	protein homolog model	CARD	1	100.0	no data	no data	Escherichia coli	6.0	1.0	7.0	68.98	536.0	36.57	0	0	0	0				777	AAC(3)	aminoglycoside antibiotic	antibiotic inactivation
H3	APH(3'')-Ib	3002639	protein homolog model	CARD	1	100.0	no data	no data	Pseudomonas aeruginosa	5.0	0.0	5.0	65.17	524.0	44.0	0	0	0	0				804	APH(3'')	aminoglycoside antibiotic	antibiotic inactivation
H4	aadA23	3002620	protein homolog model	CARD	1	100.0	no data	no data	Salmonella enterica	35.0	3.0	38.0	94.36	736.0	0.92	0	0	0	0				780	ANT(3'')	aminoglycoside antibiotic	antibiotic inactivation
H4	mdtH	3001216	protein homolog model	CARD	1	100.0	no data	no data	Escherichia coli	214.0	20.0	234.0	100.0	1209.0	38.73	0	0	0	0				1209	major facilitator superfamily (MFS) antibiotic efflux pump	fluoroquinolone antibiotic	antibiotic efflux
H4	CblA-1	3002999	protein homolog model	CARD	1	100.0	no data	no data	mixed culture	11.0	1.0	12.0	79.01	704.0	39.0	0	0	0	0				891	CblA beta-lactamase	cephalosporin	antibiotic inactivation
H4	aadA12	3002612	protein homolog model	CARD	1	100.0	no data	no data	Escherichia coli	24.0	0.0	24.0	67.42	534.0	0.92	0	0	0	0				792	ANT(3'')	aminoglycoside antibiotic	antibiotic inactivation
H4	CfxA2	3003002	protein homolog model	CARD	1	100.0	no data	no data	Prevotella intermedia	11.0	3.0	14.0	74.53	720.0	1.07	0	0	0	0				966	CfxA beta-lactamase	cephalosporin	antibiotic inactivation
H4	gadX	3000508	protein homolog model	CARD	1	100.0	no data	no data	Escherichia coli	199.0	38.0	237.0	100.0	825.0	34.89	0	0	0	0				825	resistance-nodulation-cell division (RND) antibiotic efflux pump	macrolide antibiotic; fluoroquinolone antibiotic; penicillin beta-lactam	antibiotic efflux
H4	cpxA	3000830	protein homolog model	CARD	1	100.0	no data	no data	Escherichia coli	438.0	42.0	480.0	100.0	1374.0	38.34	0	0	0	0				1374	resistance-nodulation-cell division (RND) antibiotic efflux pump	aminoglycoside antibiotic; aminocoumarin antibiotic	antibiotic efflux
H4	ErmQ	3000593	protein homolog model	CARD	1	100.0	no data	no data	Clostridium perfringens	33.0	3.0	36.0	100.0	774.0	39.61	0	0	0	0				774	Erm 23S ribosomal RNA methyltransferase	macrolide antibiotic; lincosamide antibiotic; streptogramin antibiotic; streptogramin A antibiotic; streptogramin B antibiotic	antibiotic target alteration
H4	CfxA6	3003097	protein homolog model	CARD	1	100.0	no data	no data	uncultured organism	236.0	60.0	296.0	100.0	996.0	19.99	0	0	0	0				996	CfxA beta-lactamase	cephalosporin	antibiotic inactivation
H4	mdtA	3000792	protein homolog model	CARD	1	100.0	no data	no data	Escherichia coli	189.0	12.0	201.0	100.0	1248.0	40.73	0	0	0	0				1248	resistance-nodulation-cell division (RND) antibiotic efflux pump	aminocoumarin antibiotic	antibiotic efflux
H4	lnuC	3002837	protein homolog model	CARD	1	100.0	no data	no data	Streptococcus agalactiae	124.0	34.0	158.0	100.0	495.0	31.47	0	0	0	0				495	lincosamide nucleotidyltransferase (LNU)	lincosamide antibiotic	antibiotic inactivation
H4	mdtP	3003550	protein homolog model	CARD	1	100.0	no data	no data	Escherichia coli	292.0	20.0	312.0	100.0	1467.0	39.97	0	0	0	0				1467	major facilitator superfamily (MFS) antibiotic efflux pump	nucleoside antibiotic; disinfecting agents and antiseptics	antibiotic efflux
H4	mdtF	3000796	protein homolog model	CARD	1	100.0	no data	no data	Escherichia coli	706.0	23.0	729.0	100.0	3114.0	41.55	0	0	0	0				3114	resistance-nodulation-cell division (RND) antibiotic efflux pump	macrolide antibiotic; fluoroquinolone antibiotic; penicillin beta-lactam	antibiotic efflux
H4	tet(W)	3000194	protein homolog model	CARD	1	100.0	no data	no data	Butyrivibrio fibrisolvens	101.0	10.0	111.0	100.0	1920.0	11.39	0	0	0	0				1920	tetracycline-resistant ribosomal protection protein	tetracycline antibiotic	antibiotic target protection
H4	sul3	3000413	protein homolog model	CARD	1	100.0	no data	no data	Escherichia coli	184.0	50.0	234.0	100.0	792.0	31.66	0	0	0	0				792	sulfonamide resistant sul	sulfonamide antibiotic	antibiotic target replacement
H4	aadA21	3002618	protein homolog model	CARD	1	100.0	no data	no data	Salmonella enterica	34.0	0.0	34.0	99.24	786.0	0.88	0	0	0	0				792	ANT(3'')	aminoglycoside antibiotic	antibiotic inactivation
H4	APH(3')-Ia	3002641	protein homolog model	CARD	1	100.0	no data	no data	Serratia marcescens	198.0	26.0	224.0	99.75	814.0	36.45	0	0	0	0				816	APH(3')	aminoglycoside antibiotic	antibiotic inactivation
H4	AcrS	3000656	protein homolog model	CARD	1	100.0	no data	no data	Escherichia coli	167.0	41.0	208.0	100.0	663.0	32.57	0	0	0	0				663	resistance-nodulation-cell division (RND) antibiotic efflux pump	fluoroquinolone antibiotic; cephalosporin; glycylcycline; penicillin beta-lactam; tetracycline antibiotic; rifamycin antibiotic; phenicol antibiotic; disinfecting agents and antiseptics	antibiotic efflux
H4	aadA	3002601	protein homolog model	CARD	1	100.0	no data	no data	Escherichia coli	119.0	22.0	141.0	100.0	792.0	3.84	0	0	0	0				792	ANT(3'')	aminoglycoside antibiotic	antibiotic inactivation
H4	ErmF	3000498	protein homolog model	CARD	1	100.0	no data	no data	Bacteroides fragilis	26.0	6.0	32.0	100.0	801.0	29.62	0	0	0	0				801	Erm 23S ribosomal RNA methyltransferase	macrolide antibiotic; lincosamide antibiotic; streptogramin antibiotic; streptogramin A antibiotic; streptogramin B antibiotic	antibiotic target alteration
H4	emrK	3000206	protein homolog model	CARD	1	100.0	no data	no data	Escherichia coli	165.0	13.0	178.0	100.0	1056.0	38.72	0	0	0	0				1056	major facilitator superfamily (MFS) antibiotic efflux pump	tetracycline antibiotic	antibiotic efflux
H4	tetB(P)	3000195	protein homolog model	CARD	1	100.0	no data	no data	Clostridium perfringens	16.0	0.0	16.0	51.4	1007.0	42.5	0	0	0	0				1959	tetracycline-resistant ribosomal protection protein	tetracycline antibiotic	antibiotic target protection
H4	emrY	3000254	protein homolog model	CARD	1	100.0	no data	no data	Escherichia coli	214.0	6.0	220.0	100.0	1539.0	41.46	0	0	0	0				1539	major facilitator superfamily (MFS) antibiotic efflux pump	tetracycline antibiotic	antibiotic efflux
H4	mdtG	3001329	protein homolog model	CARD	1	100.0	no data	no data	Escherichia coli	181.0	19.0	200.0	100.0	1227.0	38.18	0	0	0	0				1227	major facilitator superfamily (MFS) antibiotic efflux pump	phosphonic acid antibiotic	antibiotic efflux
H4	tetA(P)	3000180	protein homolog model	CARD	1	100.0	no data	no data	Clostridium perfringens	10.0	2.0	12.0	74.74	944.0	33.5	0	0	0	0				1263	major facilitator superfamily (MFS) antibiotic efflux pump	tetracycline antibiotic	antibiotic efflux
H4	CfxA5	3003096	protein homolog model	CARD	1	100.0	no data	no data	Parabacteroides distasonis	6.0	0.0	6.0	55.07	532.0	0.67	0	0	0	0				966	CfxA beta-lactamase	cephalosporin	antibiotic inactivation
H4	eptA	3003576	protein homolog model	CARD	1	100.0	no data	no data	Escherichia coli	327.0	35.0	362.0	100.0	1644.0	39.01	0	0	0	0				1644	pmr phosphoethanolamine transferase	peptide antibiotic	antibiotic target alteration
H4	tet(40)	3000567	protein homolog model	CARD	1	100.0	no data	no data	uncultured bacterium	37.0	7.0	44.0	98.44	1202.0	33.5	0	0	0	0				1221	major facilitator superfamily (MFS) antibiotic efflux pump	tetracycline antibiotic	antibiotic efflux
H4	CRP	3000518	protein homolog model	CARD	1	100.0	no data	no data	Escherichia coli	160.0	38.0	198.0	100.0	633.0	33.24	0	0	0	0				633	resistance-nodulation-cell division (RND) antibiotic efflux pump	macrolide antibiotic; fluoroquinolone antibiotic; penicillin beta-lactam	antibiotic efflux
H4	evgA	3000832	protein homolog model	CARD	1	100.0	no data	no data	Escherichia coli	78.0	6.0	84.0	100.0	615.0	38.98	0	0	0	0				615	major facilitator superfamily (MFS) antibiotic efflux pump; resistance-nodulation-cell division (RND) antibiotic efflux pump	macrolide antibiotic; fluoroquinolone antibiotic; penicillin beta-lactam; tetracycline antibiotic	antibiotic efflux
H4	ugd	3003577	protein homolog model	CARD	1	100.0	no data	no data	Escherichia coli	157.0	17.0	174.0	100.0	1167.0	37.43	0	0	0	0				1167	pmr phosphoethanolamine transferase	peptide antibiotic	antibiotic target alteration
H4	mdtB	3000793	protein homolog model	CARD	1	100.0	no data	no data	Escherichia coli	447.0	4.0	451.0	100.0	3123.0	42.66	0	0	0	0				3123	resistance-nodulation-cell division (RND) antibiotic efflux pump	aminocoumarin antibiotic	antibiotic efflux
H4	APH(2'')-IIIa	3002636	protein homolog model	CARD	1	100.0	no data	no data	Enterococcus gallinarum	8.0	0.0	8.0	58.63	540.0	42.0	0	0	0	0				921	APH(2'')	aminoglycoside antibiotic	antibiotic inactivation
H4	aadA15	3002615	protein homolog model	CARD	1	100.0	no data	no data	Pseudomonas aeruginosa	18.0	2.0	20.0	54.67	433.0	0.85	0	0	0	0				792	ANT(3'')	aminoglycoside antibiotic	antibiotic inactivation
H4	ErmX	3000596	protein homolog model	CARD	1	100.0	no data	no data	Plasmid pNG2	124.0	18.0	142.0	99.88	854.0	34.36	0	0	0	0				855	Erm 23S ribosomal RNA methyltransferase	macrolide antibiotic; lincosamide antibiotic; streptogramin antibiotic; streptogramin A antibiotic; streptogramin B antibiotic	antibiotic target alteration
H4	CTX-M-28	3001890	protein homolog model	CARD	1	100.0	no data	no data	Escherichia coli	5.0	1.0	6.0	62.9	551.0	0.83	0	0	0	0				876	CTX-M beta-lactamase	cephalosporin	antibiotic inactivation
H4	ErmG	3000522	protein homolog model	CARD	1	100.0	no data	no data	Bacteroides thetaiotaomicron	66.0	12.0	78.0	100.0	735.0	33.12	0	0	0	0				735	Erm 23S ribosomal RNA methyltransferase	macrolide antibiotic; lincosamide antibiotic; streptogramin antibiotic; streptogramin A antibiotic; streptogramin B antibiotic	antibiotic target alteration
H4	acrB	3000216	protein homolog model	CARD	1	100.0	no data	no data	Escherichia coli	513.0	14.0	527.0	100.0	3150.0	41.93	0	0	0	0				3150	resistance-nodulation-cell division (RND) antibiotic efflux pump	fluoroquinolone antibiotic; cephalosporin; glycylcycline; penicillin beta-lactam; tetracycline antibiotic; rifamycin antibiotic; phenicol antibiotic; disinfecting agents and antiseptics	antibiotic efflux
H4	mdtM	3001214	protein homolog model	CARD	1	100.0	no data	no data	Escherichia coli	245.0	35.0	280.0	100.0	1233.0	36.0	0	0	0	0				1233	major facilitator superfamily (MFS) antibiotic efflux pump	fluoroquinolone antibiotic; lincosamide antibiotic; nucleoside antibiotic; phenicol antibiotic; disinfecting agents and antiseptics	antibiotic efflux
H4	mdtC	3000794	protein homolog model	CARD	1	100.0	no data	no data	Escherichia coli	436.0	19.0	455.0	100.0	3078.0	41.45	0	0	0	0				3078	resistance-nodulation-cell division (RND) antibiotic efflux pump	aminocoumarin antibiotic	antibiotic efflux
H4	evgS	3000833	protein homolog model	CARD	1	100.0	no data	no data	Escherichia coli	483.0	13.0	496.0	100.0	3594.0	42.43	0	0	0	0				3594	major facilitator superfamily (MFS) antibiotic efflux pump; resistance-nodulation-cell division (RND) antibiotic efflux pump	macrolide antibiotic; fluoroquinolone antibiotic; penicillin beta-lactam; tetracycline antibiotic	antibiotic efflux
H4	CTX-M-114	3001974	protein homolog model	CARD	1	100.0	no data	no data	Providencia rettgeri	6.0	0.0	6.0	73.06	640.0	1.0	0	0	0	0				876	CTX-M beta-lactamase	cephalosporin	antibiotic inactivation
H4	tet(Q)	3000191	protein homolog model	CARD	1	100.0	no data	no data	Bacteroides fragilis	2291.0	153.0	2444.0	100.0	1974.0	39.88	0	0	0	0				1974	tetracycline-resistant ribosomal protection protein	tetracycline antibiotic	antibiotic target protection
H4	H-NS	3000676	protein homolog model	CARD	1	100.0	no data	no data	Escherichia coli	69.0	29.0	98.0	100.0	414.0	27.24	0	0	0	0				414	major facilitator superfamily (MFS) antibiotic efflux pump; resistance-nodulation-cell division (RND) antibiotic efflux pump	macrolide antibiotic; fluoroquinolone antibiotic; cephalosporin; penicillin beta-lactam; tetracycline antibiotic	antibiotic efflux
H4	mel	3000616	protein homolog model	CARD	1	100.0	no data	no data	Streptococcus pyogenes	257.0	29.0	286.0	100.0	1218.0	35.82	0	0	0	0				1218	msr-type ABC-F protein	macrolide antibiotic; streptogramin antibiotic	antibiotic target protection
H4	acrD	3000491	protein homolog model	CARD	1	100.0	no data	no data	Escherichia coli	593.0	37.0	630.0	100.0	3114.0	40.29	0	0	0	0				3114	resistance-nodulation-cell division (RND) antibiotic efflux pump	aminoglycoside antibiotic	antibiotic efflux
H4	AcrE	3000499	protein homolog model	CARD	1	100.0	no data	no data	Escherichia coli	224.0	15.0	239.0	100.0	1158.0	39.9	0	0	0	0				1158	resistance-nodulation-cell division (RND) antibiotic efflux pump	fluoroquinolone antibiotic; cephalosporin; penicillin beta-lactam	antibiotic efflux
H4	aadA22	3002619	protein homolog model	CARD	1	100.0	no data	no data	Salmonella enterica	114.0	4.0	118.0	100.0	792.0	4.57	0	0	0	0				792	ANT(3'')	aminoglycoside antibiotic	antibiotic inactivation
H4	tet(32)	3000196	protein homolog model	CARD	1	100.0	no data	no data	Escherichia coli	47.0	5.0	52.0	70.73	1358.0	31.15	0	0	0	0				1920	tetracycline-resistant ribosomal protection protein	tetracycline antibiotic	antibiotic target protection
H4	emrR	3000516	protein homolog model	CARD	1	100.0	no data	no data	Escherichia coli	91.0	27.0	118.0	100.0	531.0	32.07	0	0	0	0				531	major facilitator superfamily (MFS) antibiotic efflux pump	fluoroquinolone antibiotic	antibiotic efflux
H4	lsaC	3003112	protein homolog model	CARD	1	100.0	no data	no data	Streptococcus agalactiae	137.0	11.0	148.0	100.0	1479.0	34.52	0	0	0	0				1479	lsa-type ABC-F protein	lincosamide antibiotic; streptogramin antibiotic; pleuromutilin antibiotic	antibiotic target protection
H4	mdtN	3003548	protein homolog model	CARD	1	100.0	no data	no data	Escherichia coli	336.0	27.0	363.0	100.0	1032.0	38.87	0	0	0	0				1032	major facilitator superfamily (MFS) antibiotic efflux pump	nucleoside antibiotic; disinfecting agents and antiseptics	antibiotic efflux
H4	aadA24	3002621	protein homolog model	CARD	1	100.0	no data	no data	Salmonella enterica	42.0	2.0	44.0	92.95	725.0	0.91	0	0	0	0				780	ANT(3'')	aminoglycoside antibiotic	antibiotic inactivation
H4	bacA	3002986	protein homolog model	CARD	1	100.0	no data	no data	Escherichia coli	180.0	28.0	208.0	99.76	820.0	35.35	0	0	0	0				822	undecaprenyl pyrophosphate related proteins	peptide antibiotic	antibiotic target alteration
H4	APH(2'')-IIa	3002635	protein homolog model	CARD	1	100.0	no data	no data	Escherichia coli	15.0	1.0	16.0	85.67	771.0	40.75	0	0	0	0				900	APH(2'')	aminoglycoside antibiotic	antibiotic inactivation
H4	ErmB	3000375	protein homolog model	CARD	1	100.0	no data	no data	Enterococcus faecium	41.0	9.0	50.0	99.87	746.0	32.44	0	0	0	0				747	Erm 23S ribosomal RNA methyltransferase	macrolide antibiotic; lincosamide antibiotic; streptogramin antibiotic; streptogramin A antibiotic; streptogramin B antibiotic	antibiotic target alteration
H4	AcrF	3000502	protein homolog model	CARD	1	100.0	no data	no data	Escherichia coli	645.0	24.0	669.0	100.0	3105.0	41.07	0	0	0	0				3105	resistance-nodulation-cell division (RND) antibiotic efflux pump	fluoroquinolone antibiotic; cephalosporin; penicillin beta-lactam	antibiotic efflux
H4	emrA	3000027	protein homolog model	CARD	1	100.0	no data	no data	Escherichia coli	233.0	2.0	235.0	100.0	1173.0	42.14	0	0	0	0				1173	major facilitator superfamily (MFS) antibiotic efflux pump	fluoroquinolone antibiotic	antibiotic efflux
H4	CfxA3	3003003	protein homolog model	CARD	1	100.0	no data	no data	Capnocytophaga ochracea	10.0	0.0	10.0	76.4	738.0	5.0	0	0	0	0				966	CfxA beta-lactamase	cephalosporin	antibiotic inactivation
H4	cepA	3003559	protein homolog model	CARD	1	100.0	no data	no data	Bacteroides fragilis	228.0	75.0	303.0	90.25	815.0	5.39	0	0	0	0				903	CepA beta-lactamase	cephalosporin	antibiotic inactivation
H4	marA	3000263	protein homolog model	CARD	1	100.0	no data	no data	Escherichia coli	52.0	13.0	65.0	100.0	384.0	33.14	0	0	0	0				384	resistance-nodulation-cell division (RND) antibiotic efflux pump; General Bacterial Porin with reduced permeability to beta-lactams	fluoroquinolone antibiotic; monobactam; carbapenem; cephalosporin; glycylcycline; penicillin beta-lactam; tetracycline antibiotic; rifamycin antibiotic; phenicol antibiotic; disinfecting agents and antiseptics	antibiotic efflux; reduced permeability to antibiotic
H4	mdtE	3000795	protein homolog model	CARD	1	100.0	no data	no data	Escherichia coli	234.0	17.0	251.0	100.0	1158.0	40.27	0	0	0	0				1158	resistance-nodulation-cell division (RND) antibiotic efflux pump	macrolide antibiotic; fluoroquinolone antibiotic; penicillin beta-lactam	antibiotic efflux
H4	tet(M)	3000186	protein homolog model	CARD	1	100.0	no data	no data	Erysipelothrix rhusiopathiae	127.0	9.0	136.0	100.0	1920.0	35.19	0	0	0	0				1920	tetracycline-resistant ribosomal protection protein	tetracycline antibiotic	antibiotic target protection
H4	tet(A)	3000165	protein homolog model	CARD	1	100.0	no data	no data	Shigella sonnei	422.0	74.0	496.0	100.0	1275.0	34.48	0	0	0	0				1275	major facilitator superfamily (MFS) antibiotic efflux pump	tetracycline antibiotic	antibiotic efflux
H4	linG	3002879	protein homolog model	CARD	1	100.0	no data	no data	Salmonella enterica	221.0	27.0	248.0	100.0	822.0	19.79	0	0	0	0				822	lincosamide nucleotidyltransferase (LNU)	lincosamide antibiotic	antibiotic inactivation
H4	emrB	3000074	protein homolog model	CARD	1	100.0	no data	no data	Escherichia coli	166.0	13.0	179.0	100.0	1539.0	2.6	0	0	0	0				1539	major facilitator superfamily (MFS) antibiotic efflux pump	fluoroquinolone antibiotic	antibiotic efflux
H4	mdtO	3003549	protein homolog model	CARD	1	100.0	no data	no data	Escherichia coli	415.0	0.0	415.0	100.0	2052.0	42.45	0	0	0	0				2052	major facilitator superfamily (MFS) antibiotic efflux pump	nucleoside antibiotic; disinfecting agents and antiseptics	antibiotic efflux
H4	tet(O)	3000190	protein homolog model	CARD	1	100.0	no data	no data	Campylobacter jejuni	125.0	5.0	130.0	100.0	1920.0	17.04	0	0	0	0				1920	tetracycline-resistant ribosomal protection protein	tetracycline antibiotic	antibiotic target protection
H4	PmrF	3003578	protein homolog model	CARD	1	100.0	no data	no data	Escherichia coli	148.0	26.0	174.0	100.0	969.0	35.66	0	0	0	0				969	pmr phosphoethanolamine transferase	peptide antibiotic	antibiotic target alteration
H4	pp-flo	3002812	protein homolog model	CARD	1	100.0	no data	no data	Photobacterium damselae	73.0	1.0	74.0	69.33	780.0	0.99	0	0	0	0				1125	major facilitator superfamily (MFS) antibiotic efflux pump	phenicol antibiotic	antibiotic efflux
H4	kdpE	3003841	protein homolog model	CARD	1	100.0	no data	no data	Escherichia coli	100.0	18.0	118.0	99.26	673.0	33.54	0	0	0	0				678	kdpDE	aminoglycoside antibiotic	antibiotic efflux
H4	gadW	3003838	protein homolog model	CARD	1	100.0	no data	no data	Escherichia coli	153.0	32.0	185.0	100.0	729.0	32.36	0	0	0	0				729	resistance-nodulation-cell division (RND) antibiotic efflux pump	macrolide antibiotic; fluoroquinolone antibiotic; penicillin beta-lactam	antibiotic efflux
H4	Mef(En2)	3004659	protein homolog model	CARD	1	100.0	no data	no data	Bacteroides fragilis	638.0	106.0	744.0	100.0	1206.0	36.29	0	0	0	0				1206	major facilitator superfamily (MFS) antibiotic efflux pump	macrolide antibiotic; lincosamide antibiotic	antibiotic efflux
H4	msbA	3003950	protein homolog model	CARD	1	100.0	no data	no data	Escherichia coli	255.0	27.0	282.0	100.0	1749.0	38.1	0	0	0	0				1749	ATP-binding cassette (ABC) antibiotic efflux pump	nitroimidazole antibiotic	antibiotic efflux
H4	AAC(6')-Im	3004629	protein homolog model	CARD	1	100.0	no data	no data	Escherichia coli	16.0	0.0	16.0	91.62	492.0	41.88	0	0	0	0				537	AAC(6')	aminoglycoside antibiotic	antibiotic inactivation
H4	Escherichia coli mdfA	3001328	protein homolog model	CARD	1	100.0	no data	no data	Escherichia coli	196.0	22.0	218.0	100.0	1233.0	37.36	0	0	0	0				1233	major facilitator superfamily (MFS) antibiotic efflux pump	tetracycline antibiotic; phenicol antibiotic; disinfecting agents and antiseptics	antibiotic efflux
H4	Escherichia coli acrA	3004043	protein homolog model	CARD	1	100.0	no data	no data	Escherichia coli	187.0	4.0	191.0	98.58	1177.0	9.58	0	0	0	0				1194	resistance-nodulation-cell division (RND) antibiotic efflux pump	fluoroquinolone antibiotic; cephalosporin; glycylcycline; penicillin beta-lactam; tetracycline antibiotic; rifamycin antibiotic; phenicol antibiotic; disinfecting agents and antiseptics	antibiotic efflux
H4	floR	3002705	protein homolog model	CARD	1	100.0	no data	no data	Escherichia coli	286.0	40.0	326.0	100.0	1215.0	12.77	0	0	0	0				1215	major facilitator superfamily (MFS) antibiotic efflux pump	phenicol antibiotic	antibiotic efflux
H4	Escherichia coli emrE	3004039	protein homolog model	CARD	1	100.0	no data	no data	Escherichia coli	62.0	18.0	80.0	100.0	333.0	27.49	0	0	0	0				333	small multidrug resistance (SMR) antibiotic efflux pump	macrolide antibiotic	antibiotic efflux
H4	tet(W/N/W)	3004442	protein homolog model	CARD	1	100.0	no data	no data	uncultured bacterium	53.0	7.0	60.0	81.15	1558.0	6.65	0	0	0	0				1920	tetracycline-resistant ribosomal protection protein	tetracycline antibiotic	antibiotic target protection
H4	pgpB	3003920	protein homolog model	CARD	1	100.0	no data	no data	Porphyromonas gingivalis	5.0	1.0	6.0	54.43	387.0	27.0	0	0	0	0				711	lipid A phosphatase	peptide antibiotic	antibiotic target alteration
H4	ACI-1	3004359	protein homolog model	CARD	1	100.0	no data	no data	Acidaminococcus fermentans	33.0	7.0	40.0	100.0	855.0	33.85	0	0	0	0				855	ACI beta-lactamase	cephalosporin; penicillin beta-lactam	antibiotic inactivation
H4	CTX-M-164	3003648	protein homolog model	CARD	1	100.0	no data	no data	Proteus mirabilis	11.0	0.0	11.0	68.95	604.0	1.0	0	0	0	0				876	CTX-M beta-lactamase	cephalosporin	antibiotic inactivation
H4	eptB	3005047	protein homolog model	CARD	1	100.0	no data	no data	Klebsiella pneumoniae	95.0	17.0	112.0	65.1	1123.0	18.7	0	0	0	0				1725	pmr phosphoethanolamine transferase	peptide antibiotic	antibiotic target alteration
H4	CepA-44	3006225	protein homolog model	CARD	1	100.0	no data	no data	Bacteroides fragilis	157.0	17.0	174.0	98.56	890.0	5.71	0	0	0	0				903	CepA beta-lactamase	cephalosporin	antibiotic inactivation
H4	LptD	3005059	protein homolog model	CARD	1	100.0	no data	no data	Klebsiella pneumoniae	193.0	29.0	222.0	81.23	1908.0	19.71	0	0	0	0				2349	ATP-binding cassette (ABC) antibiotic efflux pump	carbapenem; peptide antibiotic; aminocoumarin antibiotic; rifamycin antibiotic	antibiotic efflux
H4	Klebsiella pneumoniae KpnH	3004597	protein homolog model	CARD	1	100.0	no data	no data	Escherichia coli	115.0	5.0	120.0	95.91	1476.0	0.88	0	0	0	0				1539	major facilitator superfamily (MFS) antibiotic efflux pump	macrolide antibiotic; fluoroquinolone antibiotic; aminoglycoside antibiotic; carbapenem; cephalosporin; penicillin beta-lactam; peptide antibiotic	antibiotic efflux
H4	Campylobacter coli chloramphenicol acetyltransferase	3004454	protein homolog model	CARD	1	100.0	no data	no data	Campylobacter coli	6.0	0.0	6.0	53.37	333.0	42.33	0	0	0	0				624	chloramphenicol acetyltransferase (CAT)	phenicol antibiotic	antibiotic inactivation
H4	23S rRNA (adenine(2058)-N(6))-methyltransferase Erm(A)	3005099	protein homolog model	CARD	1	100.0	no data	no data	Streptococcus pyogenes	717.0	189.0	906.0	100.0	732.0	30.6	0	0	0	0				732	Erm 23S ribosomal RNA methyltransferase	macrolide antibiotic; lincosamide antibiotic; streptogramin antibiotic	antibiotic target alteration
H4	OmpA	3005044	protein homolog model	CARD	1	100.0	no data	no data	Klebsiella pneumoniae	128.0	20.0	148.0	92.98	1046.0	23.66	0	0	0	0				1125	General Bacterial Porin with reduced permeability to peptide antibiotics	peptide antibiotic	reduced permeability to antibiotic
H4	CTX-M-173	3005596	protein homolog model	CARD	1	100.0	no data	no data	Klebsiella pneumoniae	5.0	1.0	6.0	51.94	455.0	0.67	0	0	0	0				876	CTX-M beta-lactamase	cephalosporin	antibiotic inactivation
H4	CepA-29	3006224	protein homolog model	CARD	1	100.0	no data	no data	Bacteroides fragilis	393.0	50.0	443.0	100.0	903.0	6.7	0	0	0	0				903	CepA beta-lactamase	cephalosporin	antibiotic inactivation
H4	qacL	3005098	protein homolog model	CARD	1	100.0	no data	no data	Vibrio cholerae	73.0	15.0	88.0	100.0	333.0	25.24	0	0	0	0				333	small multidrug resistance (SMR) antibiotic efflux pump	disinfecting agents and antiseptics	antibiotic efflux
H4	CepA-49	3006226	protein homolog model	CARD	1	100.0	no data	no data	Bacteroides	19.0	13.0	32.0	56.26	508.0	0.47	0	0	0	0				903	CepA beta-lactamase	cephalosporin	antibiotic inactivation
H4	CTX-M-190	3005613	protein homolog model	CARD	1	100.0	no data	no data	Escherichia coli	6.0	2.0	8.0	61.42	538.0	0.75	0	0	0	0				876	CTX-M beta-lactamase	cephalosporin	antibiotic inactivation
H4	CTX-M-180	3005603	protein homolog model	CARD	1	100.0	no data	no data	Escherichia coli	6.0	2.0	8.0	52.51	460.0	0.5	0	0	0	0				876	CTX-M beta-lactamase	cephalosporin	antibiotic inactivation
H4	CTX-M-207	3005630	protein homolog model	CARD	1	100.0	no data	no data	Escherichia coli	7.0	1.0	8.0	68.72	602.0	0.88	0	0	0	0				876	CTX-M beta-lactamase	cephalosporin	antibiotic inactivation
H4	CTX-M-226	3005649	protein homolog model	CARD	1	100.0	no data	no data	Escherichia coli	8.0	2.0	10.0	69.06	605.0	0.7	0	0	0	0				876	CTX-M beta-lactamase	cephalosporin	antibiotic inactivation
H4	EC-14	3006875	protein homolog model	CARD	1	100.0	no data	no data	Escherichia coli	65.0	6.0	71.0	100.0	1134.0	1.13	0	0	0	0				1134	EC beta-lactamase	cephalosporin	antibiotic inactivation
H4	EC-18	3006878	protein homolog model	CARD	1	100.0	no data	no data	Escherichia coli	59.0	6.0	65.0	72.66	824.0	6.26	0	0	0	0				1134	EC beta-lactamase	cephalosporin	antibiotic inactivation
H4	EC-15	3006876	protein homolog model	CARD	1	100.0	no data	no data	Escherichia coli	59.0	7.0	66.0	100.0	1134.0	0.89	0	0	0	0				1134	EC beta-lactamase	cephalosporin	antibiotic inactivation
H4	EC-13	3006874	protein homolog model	CARD	1	100.0	no data	no data	Escherichia coli	38.0	10.0	48.0	100.0	1134.0	0.67	0	0	0	0				1134	EC beta-lactamase	cephalosporin	antibiotic inactivation
H4	Bifidobacterium bifidum ileS conferring resistance to mupirocin	3003730	protein homolog model	CARD	1	100.0	no data	no data	Bifidobacterium bifidum	145.0	41.0	186.0	67.12	2231.0	18.49	0	0	0	0				3324	antibiotic-resistant isoleucyl-tRNA synthetase (ileS)	mupirocin-like antibiotic	antibiotic target alteration
H4	EC-16	3006877	protein homolog model	CARD	1	100.0	no data	no data	Escherichia coli	36.0	7.0	43.0	96.12	1090.0	0.81	0	0	0	0				1134	EC beta-lactamase	cephalosporin	antibiotic inactivation
H4	tet(O/32/O)	3007119	protein homolog model	CARD	1	100.0	no data	no data	Clostridiaceae bacterium	36.0	4.0	40.0	70.31	1350.0	5.3	0	0	0	0				1920	tetracycline-resistant ribosomal protection protein	tetracycline antibiotic	antibiotic target protection
H4	tet(O/M/O)	3007120	protein homolog model	CARD	1	100.0	no data	no data	Campylobacter coli	74.0	2.0	76.0	85.36	1639.0	3.92	0	0	0	0				1920	tetracycline-resistant ribosomal protection protein	tetracycline antibiotic	antibiotic target protection
H4	tet(O/W/O)	3007123	protein homolog model	CARD	1	100.0	no data	no data	Megasphaera elsdenii	19.0	3.0	22.0	60.62	1164.0	0.77	0	0	0	0				1920	tetracycline-resistant ribosomal protection protein	tetracycline antibiotic	antibiotic target protection
H4	YojI	3003952	protein homolog model	CARD	1	100.0	no data	no data	Escherichia coli	235.0	31.0	266.0	100.0	1644.0	37.5	0	0	0	0				1644	ATP-binding cassette (ABC) antibiotic efflux pump	peptide antibiotic	antibiotic efflux
H4	TolC	3000237	protein homolog model	CARD	1	100.0	no data	no data	Escherichia coli	248.0	30.0	278.0	100.0	1488.0	37.58	0	0	0	0				1488	ATP-binding cassette (ABC) antibiotic efflux pump; major facilitator superfamily (MFS) antibiotic efflux pump; resistance-nodulation-cell division (RND) antibiotic efflux pump	macrolide antibiotic; fluoroquinolone antibiotic; aminoglycoside antibiotic; carbapenem; cephalosporin; glycylcycline; penicillin beta-lactam; tetracycline antibiotic; peptide antibiotic; aminocoumarin antibiotic; rifamycin antibiotic; phenicol antibiotic; disinfecting agents and antiseptics	antibiotic efflux
H4	Bifidobacterium adolescentis rpoB mutants conferring resistance to rifampicin	3004480	protein homolog model	CARD	1	100.0	no data	no data	Bifidobacterium adolescentis	206.0	66.0	272.0	93.32	3323.0	18.4	0	0	0	0				3561	rifamycin-resistant beta-subunit of RNA polymerase (rpoB)	rifamycin antibiotic	antibiotic target alteration; antibiotic target replacement
H4	Shigella flexneri acrA	3007509	protein homolog model	CARD	1	100.0	no data	no data	Shigella flexneri	85.0	0.0	85.0	74.29	887.0	7.46	0	0	0	0				1194	resistance-nodulation-cell division (RND) antibiotic efflux pump	fluoroquinolone antibiotic; cephalosporin; glycylcycline; penicillin beta-lactam; tetracycline antibiotic; rifamycin antibiotic; phenicol antibiotic; disinfecting agents and antiseptics	antibiotic efflux
H4	tet(W/32/O)	3007124	protein homolog model	CARD	1	100.0	no data	no data	Trueperella pyogenes	17.0	7.0	24.0	61.93	1189.0	8.96	0	0	0	0				1920	tetracycline-resistant ribosomal protection protein	tetracycline antibiotic	antibiotic target protection
H4	CTX-M-254	3008143	protein homolog model	CARD	1	100.0	no data	no data	Escherichia coli	6.0	0.0	6.0	64.38	564.0	1.0	0	0	0	0				876	CTX-M beta-lactamase	cephalosporin	antibiotic inactivation
H4	leuO	3003843	protein homolog model	CARD	1	100.0	no data	no data	Escherichia coli	203.0	27.0	230.0	100.0	945.0	37.15	0	0	0	0				945	major facilitator superfamily (MFS) antibiotic efflux pump	nucleoside antibiotic; disinfecting agents and antiseptics	antibiotic efflux
H4	CTX-M-261	3008150	protein homolog model	CARD	1	100.0	no data	no data	Salmonella enterica	8.0	0.0	8.0	66.78	585.0	1.0	0	0	0	0				876	CTX-M beta-lactamase	cephalosporin	antibiotic inactivation
H5	TEM-116	3000979	protein homolog model	CARD	1	100.0	no data	no data	Staphylococcus aureus	6.0	0.0	6.0	58.07	500.0	1.0	0	0	0	0				861	TEM beta-lactamase	monobactam; cephalosporin; penicillin beta-lactam	antibiotic inactivation
H5	APH(6)-Id	3002660	protein homolog model	CARD	1	100.0	no data	no data	Pseudomonas aeruginosa	6.0	0.0	6.0	58.9	493.0	38.67	0	0	0	0				837	APH(6)	aminoglycoside antibiotic	antibiotic inactivation
H5	tet(H)	3000175	protein homolog model	CARD	1	100.0	no data	no data	Pasteurella multocida	10.0	0.0	10.0	62.26	749.0	44.0	0	0	0	0				1203	major facilitator superfamily (MFS) antibiotic efflux pump	tetracycline antibiotic	antibiotic efflux
H5	tet(K)	3000178	protein homolog model	CARD	1	100.0	no data	no data	Staphylococcus aureus	62.0	4.0	66.0	100.0	1380.0	40.48	0	0	0	0				1380	major facilitator superfamily (MFS) antibiotic efflux pump	tetracycline antibiotic	antibiotic efflux
H5	TEM-229	3005260	protein homolog model	CARD	1	100.0	no data	no data	Bacteria, Viruses,	8.0	0.0	8.0	63.65	548.0	1.0	0	0	0	0				861	TEM beta-lactamase	monobactam; cephalosporin; penicillin beta-lactam	antibiotic inactivation
O1	mecI	3000124	protein homolog model	CARD	1	100.0	no data	no data	Staphylococcus aureus	81.0	22.0	103.0	100.0	372.0	31.04	0	0	0	0				372	methicillin resistant PBP2	penicillin beta-lactam	antibiotic target replacement
O1	mecR1	3000215	protein homolog model	CARD	1	100.0	no data	no data	Staphylococcus aureus	380.0	1.0	381.0	100.0	1758.0	43.14	0	0	0	0				1758	methicillin resistant PBP2	penicillin beta-lactam	antibiotic target replacement
O1	mecA	3000617	protein homolog model	CARD	1	100.0	no data	no data	Staphylococcus aureus	444.0	28.0	472.0	100.0	2007.0	40.3	0	0	0	0				2007	methicillin resistant PBP2	penicillin beta-lactam	antibiotic target replacement
O1	tet(M)	3000186	protein homolog model	CARD	1	100.0	no data	no data	Erysipelothrix rhusiopathiae	404.0	30.0	434.0	100.0	1920.0	35.35	0	0	0	0				1920	tetracycline-resistant ribosomal protection protein	tetracycline antibiotic	antibiotic target protection
O1	mef(E)	3000614	protein homolog model	CARD	1	100.0	no data	no data	Streptococcus pneumoniae	62.0	14.0	76.0	79.54	964.0	18.95	0	0	0	0				1212	major facilitator superfamily (MFS) antibiotic efflux pump	macrolide antibiotic	antibiotic efflux
O3	mef(E)	3000614	protein homolog model	CARD	1	100.0	no data	no data	Streptococcus pneumoniae	12.0	0.0	12.0	57.67	699.0	22.33	0	0	0	0				1212	major facilitator superfamily (MFS) antibiotic efflux pump	macrolide antibiotic	antibiotic efflux
O4	sul2	3000412	protein homolog model	CARD	1	100.0	no data	no data	Vibrio cholerae	7.0	1.0	8.0	59.44	485.0	35.75	0	0	0	0				816	sulfonamide resistant sul	sulfonamide antibiotic	antibiotic target replacement
O4	mef(E)	3000614	protein homolog model	CARD	1	100.0	no data	no data	Streptococcus pneumoniae	21.0	5.0	26.0	69.22	839.0	18.46	0	0	0	0				1212	major facilitator superfamily (MFS) antibiotic efflux pump	macrolide antibiotic	antibiotic efflux
O5	tet(32)	3000196	protein homolog model	CARD	1	100.0	no data	no data	Escherichia coli	13.0	1.0	14.0	53.65	1030.0	23.64	0	0	0	0				1920	tetracycline-resistant ribosomal protection protein	tetracycline antibiotic	antibiotic target protection
