# Supplementary material for: Culture and Metagenomic Insights into the Ear Microbiota in Dogs with Healthy Ears and Otitis Externa
Source: Vet Sci. 2026 Mar 6;13(3):250. doi: 10.3390/vetsci13030250 (PMC13030325; doi:10.3390/vetsci13030250)
Supplement: Supplementary file 1 [file vetsci-13-00250-s001.zip › Table S8.xlsx]

## Sheet: Table S6
Table S8. VFDB Set A virulence factor screening summary for each metagenomic sample based on DIAMOND blastx alignments of host-depleted paired-end reads
sample	target_id	hits	best_bitscore	best_pident	best_evalue	accession	vf_group	vf_category_raw	organism	description
H1	VFG053650(gb|WP_032558007.1)	1624	107.0	100.0	3.27e-30	WP_032558007.1	tssH/clpV	GA1 T6SS (VF1418) - Effector delivery system (VFC0086)	Bacteroides fragilis S36L11	(tssH/clpV) ATP-dependent Clp protease ATP-binding subunit [GA1 T6SS (VF1418) - Effector delivery system (VFC0086)] [Bacteroides fragilis S36L11]
H1	VFG053643(gb|WP_009293427.1)	1565	112.0	100.0	5.72e-32	WP_009293427.1	tssR	GA1 T6SS (VF1418) - Effector delivery system (VFC0086)	Bacteroides fragilis S36L11	(tssR) type VI secretion system protein TssR domain-containing protein [GA1 T6SS (VF1418) - Effector delivery system (VFC0086)] [Bacteroides fragilis S36L11]
H1	VFG053632(gb|WP_010992805.1)	1373	110.0	100.0	2.71e-31	WP_010992805.1	tssH/clpV	GA3 T6SS (VF1417) - Effector delivery system (VFC0086)	Bacteroides fragilis NCTC 9343	(tssH/clpV) ATP-dependent Clp protease ATP-binding subunit [GA3 T6SS (VF1417) - Effector delivery system (VFC0086)] [Bacteroides fragilis NCTC 9343]
H1	VFG053616(gb|WP_010992791.1)	1369	108.0	100.0	1.29e-30	WP_010992791.1	tssR	GA3 T6SS (VF1417) - Effector delivery system (VFC0086)	Bacteroides fragilis NCTC 9343	(tssR) type VI secretion system protein TssR domain-containing protein [GA3 T6SS (VF1417) - Effector delivery system (VFC0086)] [Bacteroides fragilis NCTC 9343]
H1	VFG053651(gb|WP_008776214.1)	1118	115.0	100.0	3.86e-33	WP_008776214.1	tssF	GA1 T6SS (VF1418) - Effector delivery system (VFC0086)	Bacteroides fragilis S36L11	(tssF) type VI secretion system baseplate subunit TssF [GA1 T6SS (VF1418) - Effector delivery system (VFC0086)] [Bacteroides fragilis S36L11]
H1	VFG053636(gb|WP_010992682.1)	1065	116.0	100.0	1.22e-33	WP_010992682.1	nanH	NanH sialidase (VF1420) - Exoenzyme (VFC0251)	Bacteroides fragilis NCTC 9343	(nanH) sialidase family protein [NanH sialidase (VF1420) - Exoenzyme (VFC0251)] [Bacteroides fragilis NCTC 9343]
H1	VFG053680(gb|MCS2284850.1)	1002	116.0	100.0	1.56e-33	MCS2284850.1	btpeA	GA3 T6SS secreted effectors (VF1423) - Effector delivery system (VFC0086)	Bacteroides fragilis BFG-589	(btpeA) DUF3289 family protein [GA3 T6SS secreted effectors (VF1423) - Effector delivery system (VFC0086)] [Bacteroides fragilis BFG-589]
H1	VFG053637(gb|WP_010992884.1)	986	111.0	98.0	8.3e-32	WP_010992884.1	bfp1	Bfp1 (VF1421) - Exoenzyme (VFC0251)	Bacteroides fragilis NCTC 9343	(bfp1) S41 family peptidase [Bfp1 (VF1421) - Exoenzyme (VFC0251)] [Bacteroides fragilis NCTC 9343]
H1	VFG053625(gb|WP_010992801.1)	978	110.0	100.0	2.44e-31	WP_010992801.1	tssF	GA3 T6SS (VF1417) - Effector delivery system (VFC0086)	Bacteroides fragilis NCTC 9343	(tssF) type VI secretion system baseplate subunit TssF [GA3 T6SS (VF1417) - Effector delivery system (VFC0086)] [Bacteroides fragilis NCTC 9343]
H1	VFG053639(gb|WP_009293423.1)	962	115.0	98.0	1.73e-33	WP_009293423.1	tagA	GA1 T6SS (VF1418) - Effector delivery system (VFC0086)	Bacteroides fragilis S36L11	(tagA) hypothetical protein [GA1 T6SS (VF1418) - Effector delivery system (VFC0086)] [Bacteroides fragilis S36L11]
H1	VFG053654(gb|WP_007761324.1)	899	108.0	98.0	4.55e-31	WP_007761324.1	tssC	GA1 T6SS (VF1418) - Effector delivery system (VFC0086)	Bacteroides fragilis S36L11	(tssC) DUF5458 family protein [GA1 T6SS (VF1418) - Effector delivery system (VFC0086)] [Bacteroides fragilis S36L11]
H1	VFG046465(gb|WP_003028672)	853	105.0	94.0	3.41e-30	WP_003028672	tufA	EF-Tu (VF0460) - Adherence (VFC0001)	Francisella tularensis subsp. tularensis SCHU S4	(tufA) elongation factor Tu [EF-Tu (VF0460) - Adherence (VFC0001)] [Francisella tularensis subsp. tularensis SCHU S4]
H1	VFG053624(gb|WP_010992800.1)	835	111.0	96.0	9.67e-32	WP_010992800.1	tssI/vgrG	GA3 T6SS (VF1417) - Effector delivery system (VFC0086)	Bacteroides fragilis NCTC 9343	(tssI/vgrG) type VI secretion system Vgr family protein [GA3 T6SS (VF1417) - Effector delivery system (VFC0086)] [Bacteroides fragilis NCTC 9343]
H1	VFG053640(gb|WP_009293424.1)	829	109.0	100.0	4.41e-31	WP_009293424.1	tssI/vgrG	GA1 T6SS (VF1418) - Effector delivery system (VFC0086)	Bacteroides fragilis S36L11	(tssI/vgrG) phage baseplate assembly protein V [GA1 T6SS (VF1418) - Effector delivery system (VFC0086)] [Bacteroides fragilis S36L11]
H1	VFG053603(gb|WP_005784031.1)	789	112.0	100.0	5.24e-33	WP_005784031.1	hlyA	HlyBA (VF1414) - Exotoxin (VFC0235)	Bacteroides fragilis NCTC 9343	(hlyA) GNAT family N-acetyltransferase [HlyBA (VF1414) - Exotoxin (VFC0235)] [Bacteroides fragilis NCTC 9343]
H1	VFG053647(gb|WP_008669236.1)	767	109.0	100.0	7.63e-32	WP_008669236.1	tssK	GA1 T6SS (VF1418) - Effector delivery system (VFC0086)	Bacteroides fragilis S36L11	(tssK) hypothetical protein [GA1 T6SS (VF1418) - Effector delivery system (VFC0086)] [Bacteroides fragilis S36L11]
H1	VFG053613(gb|WP_005786175.1)	763	110.0	100.0	7.42e-32	WP_005786175.1	wcfR	PSA (VF1415) - Immune modulation (VFC0258)	Bacteroides fragilis NCTC 9343	(wcfR) DegT/DnrJ/EryC1/StrS family aminotransferase [PSA (VF1415) - Immune modulation (VFC0258)] [Bacteroides fragilis NCTC 9343]
H1	VFG049916(gb|WP_000103365)	689	115.0	100.0	4.66e-33	WP_000103365	vgrG/tssI	T6SS (VF0579) - Effector delivery system (VFC0086)	Shigella sonnei Ss046	(vgrG/tssI) type VI secretion system effector VgrG [T6SS (VF0579) - Effector delivery system (VFC0086)] [Shigella sonnei Ss046]
H1	VFG053633(gb|WP_005794652.1)	674	111.0	100.0	4.63e-32	WP_005794652.1	tssC	GA3 T6SS (VF1417) - Effector delivery system (VFC0086)	Bacteroides fragilis NCTC 9343	(tssC) DUF5458 family protein [GA3 T6SS (VF1417) - Effector delivery system (VFC0086)] [Bacteroides fragilis NCTC 9343]
H1	VFG049917(gb|WP_000508696)	664	112.0	100.0	4.19e-32	WP_000508696	rhs/PAAR	T6SS (VF0579) - Effector delivery system (VFC0086)	Shigella sonnei Ss046	(rhs/PAAR) Type VI secretion system protein, PAAR family [T6SS (VF0579) - Effector delivery system (VFC0086)] [Shigella sonnei Ss046]
H1	VFG053679(gb|MCS2284847.1)	636	113.0	100.0	1.95e-32	MCS2284847.1	btaeB	GA3 T6SS secreted effectors (VF1423) - Effector delivery system (VFC0086)	Bacteroides fragilis BFG-589	(btaeB) hypothetical protein [GA3 T6SS secreted effectors (VF1423) - Effector delivery system (VFC0086)] [Bacteroides fragilis BFG-589]
H1	VFG053602(gb|WP_010991959.1)	623	110.0	100.0	6.12e-33	WP_010991959.1	hlyB	HlyBA (VF1414) - Exotoxin (VFC0235)	Bacteroides fragilis NCTC 9343	(hlyB) 1-acyl-sn-glycerol-3-phosphate acyltransferase [HlyBA (VF1414) - Exotoxin (VFC0235)] [Bacteroides fragilis NCTC 9343]
H1	VFG053649(gb|WP_009293429.1)	621	104.0	100.0	2.96e-30	WP_009293429.1	tssG	GA1 T6SS (VF1418) - Effector delivery system (VFC0086)	Bacteroides fragilis S36L11	(tssG) hypothetical protein [GA1 T6SS (VF1418) - Effector delivery system (VFC0086)] [Bacteroides fragilis S36L11]
H1	VFG053648(gb|WP_032558006.1)	614	116.0	100.0	5.4e-35	WP_032558006.1	tssN	GA1 T6SS (VF1418) - Effector delivery system (VFC0086)	Bacteroides fragilis S36L11	(tssN) TssN family type VI secretion system protein [GA1 T6SS (VF1418) - Effector delivery system (VFC0086)] [Bacteroides fragilis S36L11]
H1	VFG053621(gb|WP_010992794.1)	596	112.0	100.0	7.17e-33	WP_010992794.1	tssK	GA3 T6SS (VF1417) - Effector delivery system (VFC0086)	Bacteroides fragilis NCTC 9343	(tssK) hypothetical protein [GA3 T6SS (VF1417) - Effector delivery system (VFC0086)] [Bacteroides fragilis NCTC 9343]
H1	VFG053644(gb|WP_007761345.1)	595	111.0	100.0	6.83e-33	WP_007761345.1	tssP	GA1 T6SS (VF1418) - Effector delivery system (VFC0086)	Bacteroides fragilis S36L11	(tssP) PKD domain-containing protein [GA1 T6SS (VF1418) - Effector delivery system (VFC0086)] [Bacteroides fragilis S36L11]
H1	VFG000930(gb|WP_000077767)	543	114.0	100.0	6.48e-33	WP_000077767	entF	Enterobactin (VF0228) - Nutritional/Metabolic factor (VFC0272)	Escherichia coli CFT073	(entF) enterobactin synthase multienzyme complex component, ATP-dependent [Enterobactin (VF0228) - Nutritional/Metabolic factor (VFC0272)] [Escherichia coli CFT073]
H1	VFG045349(gb|WP_000092542)	537	116.0	98.0	1.37e-33	WP_000092542	fdeC	FdeC (VF0506) - Adherence (VFC0001)	Escherichia coli O45:K1:H7 str. S88	(fdeC) adhesin FdeC [FdeC (VF0506) - Adherence (VFC0001)] [Escherichia coli O45:K1:H7 str. S88]
H1	VFG000876(gb|WP_000120946)	522	112.0	100.0	4.2e-32	WP_000120946	fimD	Type 1 fimbriae (VF0221) - Adherence (VFC0001)	Escherichia coli CFT073	(fimD) Outer membrane usher protein fimD precursor [Type 1 fimbriae (VF0221) - Adherence (VFC0001)] [Escherichia coli CFT073]
H1	VFG034636(gb|WP_000358674)	521	113.0	100.0	2.25e-32	WP_000358674	cfaC	Adhesive fimbriae (VF0213) - Adherence (VFC0001)	Escherichia coli E24377A	(cfaC) colonisation factor antigen c, usher [Adhesive fimbriae (VF0213) - Adherence (VFC0001)] [Escherichia coli E24377A]
H1	VFG053620(gb|WP_010992793.1)	500	107.0	100.0	1.58e-31	WP_010992793.1	tssG	GA3 T6SS (VF1417) - Effector delivery system (VFC0086)	Bacteroides fragilis NCTC 9343	(tssG) type VI secretion system baseplate subunit TssG [GA3 T6SS (VF1417) - Effector delivery system (VFC0086)] [Bacteroides fragilis NCTC 9343]
H1	VFG053642(gb|WP_009293426.1)	498	108.0	100.0	2.18e-32	WP_009293426.1	tagB	GA1 T6SS (VF1418) - Effector delivery system (VFC0086)	Bacteroides fragilis S36L11	(tagB) DUF5457 domain-containing protein [GA1 T6SS (VF1418) - Effector delivery system (VFC0086)] [Bacteroides fragilis S36L11]
H1	VFG053622(gb|WP_010992795.1)	476	115.0	98.0	8.72e-35	WP_010992795.1	tssN	GA3 T6SS (VF1417) - Effector delivery system (VFC0086)	Bacteroides fragilis NCTC 9343	(tssN) TssN family type VI secretion system protein [GA3 T6SS (VF1417) - Effector delivery system (VFC0086)] [Bacteroides fragilis NCTC 9343]
H1	VFG053617(gb|WP_010992792.1)	461	111.0	100.0	5.07e-33	WP_010992792.1	tssP	GA3 T6SS (VF1417) - Effector delivery system (VFC0086)	Bacteroides fragilis NCTC 9343	(tssP) PKD domain-containing protein [GA3 T6SS (VF1417) - Effector delivery system (VFC0086)] [Bacteroides fragilis NCTC 9343]
H1	VFG048621(gb|WP_004213924)	440	112.0	100.0	4.16e-32	WP_004213924	iutA	Aerobactin (VF0565) - Nutritional/Metabolic factor (VFC0272)	Klebsiella pneumoniae subsp. pneumoniae NTUH-K2044	(iutA) ferric aerobactin receptor IutA [Aerobactin (VF0565) - Nutritional/Metabolic factor (VFC0272)] [Klebsiella pneumoniae subsp. pneumoniae NTUH-K2044]
H1	VFG002415(gb|WP_001131063)	431	109.0	100.0	5.06e-31	WP_001131063	yagX/ecpC	ECP (VF0404) - Adherence (VFC0001)	Escherichia coli O157:H7 str. EDL933	(yagX/ecpC) E. coli common pilus usher EcpC [ECP (VF0404) - Adherence (VFC0001)] [Escherichia coli O157:H7 str. EDL933]
H1	VFG049144(gb|WP_002892069)	407	103.0	90.0	5.38e-29	WP_002892069	acrB	AcrAB (VF0568) - Antimicrobial activity/Competitive advantage (VFC0325)	Klebsiella pneumoniae subsp. pneumoniae NTUH-K2044	(acrB) acriflavine resistance protein B [AcrAB (VF0568) - Antimicrobial activity/Competitive advantage (VFC0325)] [Klebsiella pneumoniae subsp. pneumoniae NTUH-K2044]
H1	VFG034721(gb|WP_000556298)	396	117.0	100.0	7.47e-34	WP_000556298	ibeC	Ibes (VF0237) - Invasion (VFC0083)	Escherichia coli O45:K1:H7 str. S88	(ibeC) phosphoethanolamine transferase CptA [Ibes (VF0237) - Invasion (VFC0083)] [Escherichia coli O45:K1:H7 str. S88]
H1	VFG053604(gb|WP_005786163.1)	366	109.0	100.0	1.59e-33	WP_005786163.1	upaY	PSA (VF1415) - Immune modulation (VFC0258)	Bacteroides fragilis NCTC 9343	(upaY) capsular polysaccharide transcription antiterminator UpaY [PSA (VF1415) - Immune modulation (VFC0258)] [Bacteroides fragilis NCTC 9343]
H1	VFG053614(gb|WP_005795339.1)	363	107.0	100.0	1.65e-32	WP_005795339.1	wcfS	PSA (VF1415) - Immune modulation (VFC0258)	Bacteroides fragilis NCTC 9343	(wcfS) sugar transferase [PSA (VF1415) - Immune modulation (VFC0258)] [Bacteroides fragilis NCTC 9343]
H1	VFG002047(gb|WP_000498818)	351	103.0	100.0	5.34e-29	WP_000498818	gspD	T2SS (VF0333) - Effector delivery system (VFC0086)	Shigella dysenteriae Sd197	(gspD) general secretion pathway protein D [T2SS (VF0333) - Effector delivery system (VFC0086)] [Shigella dysenteriae Sd197]
H1	VFG000923(gb|WP_001034892)	344	113.0	100.0	2.24e-32	WP_001034892	fepA	Enterobactin (VF0228) - Nutritional/Metabolic factor (VFC0272)	Escherichia coli CFT073	(fepA) ferrienterobactin outer membrane transporter [Enterobactin (VF0228) - Nutritional/Metabolic factor (VFC0272)] [Escherichia coli CFT073]
H1	VFG053646(gb|WP_007761341.1)	330	96.3	100.0	1.85e-28	WP_007761341.1	tssQ	GA1 T6SS (VF1418) - Effector delivery system (VFC0086)	Bacteroides fragilis S36L11	(tssQ) type VI secretion system TssO [GA1 T6SS (VF1418) - Effector delivery system (VFC0086)] [Bacteroides fragilis S36L11]
H1	VFG053618(gb|WP_005794693.1)	325	112.0	100.0	1.06e-34	WP_005794693.1	tssO	GA3 T6SS (VF1417) - Effector delivery system (VFC0086)	Bacteroides fragilis NCTC 9343	(tssO) type VI secretion system transmembrane protein TssO [GA3 T6SS (VF1417) - Effector delivery system (VFC0086)] [Bacteroides fragilis NCTC 9343]
H1	VFG053653(gb|WP_009293434.1)	322	102.0	98.0	7.63e-31	WP_009293434.1	tssB	GA1 T6SS (VF1418) - Effector delivery system (VFC0086)	Bacteroides fragilis S36L11	(tssB) hypothetical protein [GA1 T6SS (VF1418) - Effector delivery system (VFC0086)] [Bacteroides fragilis S36L11]
H1	VFG053619(gb|WP_005787050.1)	294	103.0	100.0	1.84e-31	WP_005787050.1	tssQ	GA3 T6SS (VF1417) - Effector delivery system (VFC0086)	Bacteroides fragilis NCTC 9343	(tssQ) type VI secretion system TssQ [GA3 T6SS (VF1417) - Effector delivery system (VFC0086)] [Bacteroides fragilis NCTC 9343]
H1	VFG053626(gb|WP_005787083.1)	285	115.0	100.0	2.9e-36	WP_005787083.1	tssE	GA3 T6SS (VF1417) - Effector delivery system (VFC0086)	Bacteroides fragilis NCTC 9343	(tssE) GPW/gp25 family protein [GA3 T6SS (VF1417) - Effector delivery system (VFC0086)] [Bacteroides fragilis NCTC 9343]
H1	VFG053645(gb|WP_005836824.1)	285	104.0	98.0	7.76e-32	WP_005836824.1	tssO	GA1 T6SS (VF1418) - Effector delivery system (VFC0086)	Bacteroides fragilis S36L11	(tssO) type VI secretion system TssO [GA1 T6SS (VF1418) - Effector delivery system (VFC0086)] [Bacteroides fragilis S36L11]
H1	VFG049903(gb|WP_001240533)	284	108.0	100.0	6.55e-31	WP_001240533	tssA	T6SS (VF0579) - Effector delivery system (VFC0086)	Shigella sonnei Ss046	(tssA) Type VI secretion system protein TssA [T6SS (VF0579) - Effector delivery system (VFC0086)] [Shigella sonnei Ss046]
H1	VFG053605(gb|WP_005800814.1)	280	106.0	100.0	1.73e-32	WP_005800814.1	upaZ	PSA (VF1415) - Immune modulation (VFC0258)	Bacteroides fragilis NCTC 9343	(upaZ) UpxZ family transcription anti-terminator antagonist [PSA (VF1415) - Immune modulation (VFC0258)] [Bacteroides fragilis NCTC 9343]
H1	VFG053638(gb|WP_007761411.1)	278	102.0	98.0	1.86e-31	WP_007761411.1	tssD/hcp2	GA1 T6SS (VF1418) - Effector delivery system (VFC0086)	Bacteroides fragilis S36L11	(tssD/hcp2) type VI secretion system tube protein TssD [GA1 T6SS (VF1418) - Effector delivery system (VFC0086)] [Bacteroides fragilis S36L11]
H1	VFG000938(gb|WP_001015709)	277	117.0	100.0	7.56e-34	WP_001015709	iucC	Aerobactin (VF0229) - Nutritional/Metabolic factor (VFC0272)	Escherichia coli CFT073	(iucC) aerobactin siderophore biosynthesis protein IucC [Aerobactin (VF0229) - Nutritional/Metabolic factor (VFC0272)] [Escherichia coli CFT073]
H1	VFG002048(gb|WP_000249362)	274	109.0	96.0	2.24e-31	WP_000249362	gspE	T2SS (VF0333) - Effector delivery system (VFC0086)	Shigella dysenteriae Sd197	(gspE) general secretion pathway protein E [T2SS (VF0333) - Effector delivery system (VFC0086)] [Shigella dysenteriae Sd197]
H1	VFG049911(gb|WP_000393837)	274	118.0	100.0	2.29e-34	WP_000393837	tssF	T6SS (VF0579) - Effector delivery system (VFC0086)	Shigella sonnei Ss046	(tssF) Type VI secretion system protein TssF [T6SS (VF0579) - Effector delivery system (VFC0086)] [Shigella sonnei Ss046]
H1	VFG049902(gb|WP_011310140)	273	113.0	100.0	1.69e-32	WP_011310140	tssM	T6SS (VF0579) - Effector delivery system (VFC0086)	Shigella sonnei Ss046	(tssM) Type VI secretion system protein TssM [T6SS (VF0579) - Effector delivery system (VFC0086)] [Shigella sonnei Ss046]
H1	VFG053634(gb|WP_005787103.1)	270	105.0	100.0	3.97e-32	WP_005787103.1	tssB	GA3 T6SS (VF1417) - Effector delivery system (VFC0086)	Bacteroides fragilis NCTC 9343	(tssB) hypothetical protein [GA3 T6SS (VF1417) - Effector delivery system (VFC0086)] [Bacteroides fragilis NCTC 9343]
H1	VFG000940(gb|WP_001299620)	244	115.0	100.0	2.65e-33	WP_001299620	iucA	Aerobactin (VF0229) - Nutritional/Metabolic factor (VFC0272)	Escherichia coli CFT073	(iucA) aerobactin siderophore biosynthesis protein IucD [Aerobactin (VF0229) - Nutritional/Metabolic factor (VFC0272)] [Escherichia coli CFT073]
H1	VFG000937(gb|WP_000750139)	243	112.0	100.0	1.46e-32	WP_000750139	iucD	Aerobactin (VF0229) - Nutritional/Metabolic factor (VFC0272)	Escherichia coli CFT073	(iucD) L-lysine 6-monooxygenase IucD [Aerobactin (VF0229) - Nutritional/Metabolic factor (VFC0272)] [Escherichia coli CFT073]
H1	VFG049899(gb|WP_001087735)	241	112.0	100.0	2.22e-32	WP_001087735	tssA	T6SS (VF0579) - Effector delivery system (VFC0086)	Shigella sonnei Ss046	(tssA) Type VI secretion system protein TssA [T6SS (VF0579) - Effector delivery system (VFC0086)] [Shigella sonnei Ss046]
H1	VFG002049(gb|WP_001173470)	239	101.0	100.0	9.77e-29	WP_001173470	gspF	T2SS (VF0333) - Effector delivery system (VFC0086)	Shigella dysenteriae Sd197	(gspF) general secretion pathway protein F [T2SS (VF0333) - Effector delivery system (VFC0086)] [Shigella dysenteriae Sd197]
H1	VFG034679(gb|WP_000074207)	239	110.0	100.0	1.24e-31	WP_000074207	ibeB	Ibes (VF0237) - Invasion (VFC0083)	Escherichia coli O45:K1:H7 str. S88	(ibeB) Cu(+)/Ag(+) efflux RND transporter outer membrane channel CusC [Ibes (VF0237) - Invasion (VFC0083)] [Escherichia coli O45:K1:H7 str. S88]
H1	VFG034772(gb|WP_000627910)	236	113.0	98.0	2.23e-32	WP_000627910	espL4	TTSS secreted effectors (VF1110) - Effector delivery system (VFC0086)	Escherichia coli O157:H7 str. EDL933	(espL4) Type III secretion system effector EspL4 [TTSS secreted effectors (VF1110) - Effector delivery system (VFC0086)] [Escherichia coli O157:H7 str. EDL933]
H1	VFG053627(gb|WP_010992802.1)	236	112.0	100.0	8e-35	WP_010992802.1	tagC	GA3 T6SS (VF1417) - Effector delivery system (VFC0086)	Bacteroides fragilis NCTC 9343	(tagC) hypothetical protein [GA3 T6SS (VF1417) - Effector delivery system (VFC0086)] [Bacteroides fragilis NCTC 9343]
H1	VFG000932(gb|WP_000026784)	235	115.0	100.0	2.22e-33	WP_000026784	entE	Enterobactin (VF0228) - Nutritional/Metabolic factor (VFC0272)	Escherichia coli CFT073	(entE) 2,3-dihydroxybenzoate-AMP ligase component of enterobactin synthase multienzyme complex [Enterobactin (VF0228) - Nutritional/Metabolic factor (VFC0272)] [Escherichia coli CFT073]
H1	VFG002416(gb|WP_001265657)	229	117.0	100.0	3.42e-34	WP_001265657	yagW/ecpD	ECP (VF0404) - Adherence (VFC0001)	Escherichia coli O157:H7 str. EDL933	(yagW/ecpD) polymerized tip adhesin of ECP fibers [ECP (VF0404) - Adherence (VFC0001)] [Escherichia coli O157:H7 str. EDL933]
H1	VFG053652(gb|WP_004310150.1)	216	106.0	100.0	7.64e-33	WP_004310150.1	tssE	GA1 T6SS (VF1418) - Effector delivery system (VFC0086)	Bacteroides fragilis S36L11	(tssE) GPW/gp25 family protein [GA1 T6SS (VF1418) - Effector delivery system (VFC0086)] [Bacteroides fragilis S36L11]
H1	VFG048808(gb|WP_004899416)	212	112.0	100.0	1.69e-32	WP_004899416	rfbK1	Capsule (VF0560) - Immune modulation (VFC0258)	Klebsiella pneumoniae subsp. pneumoniae NTUH-K2044	(rfbK1) O9 family phosphomannomutase RfbK1 [Capsule (VF0560) - Immune modulation (VFC0258)] [Klebsiella pneumoniae subsp. pneumoniae NTUH-K2044]
H1	VFG053641(gb|WP_009293425.1)	210	100.0	100.0	2.27e-30	WP_009293425.1	tssD/hcp1	GA1 T6SS (VF1418) - Effector delivery system (VFC0086)	Bacteroides fragilis S36L11	(tssD/hcp1) type VI secretion system tube protein TssD [GA1 T6SS (VF1418) - Effector delivery system (VFC0086)] [Bacteroides fragilis S36L11]
H1	VFG053635(gb|WP_005787106.1)	200	109.0	100.0	4.83e-34	WP_005787106.1	tssD/hcp1	GA3 T6SS (VF1417) - Effector delivery system (VFC0086)	Bacteroides fragilis NCTC 9343	(tssD/hcp1) type VI secretion system tube protein TssD [GA3 T6SS (VF1417) - Effector delivery system (VFC0086)] [Bacteroides fragilis NCTC 9343]
H1	VFG000477(gb|NP_461845)	199	107.0	100.0	2.7e-31	NP_461845	rpoS	RpoS (VF0112) - Regulation (VFC0301)	Salmonella enterica subsp. enterica serovar Typhimurium str. LT2	(rpoS) RNA polymerase sigma factor RpoS [RpoS (VF0112) - Regulation (VFC0301)] [Salmonella enterica subsp. enterica serovar Typhimurium str. LT2]
H1	VFG000939(gb|WP_001287497)	198	119.0	100.0	3.94e-36	WP_001287497	iucB	Aerobactin (VF0229) - Nutritional/Metabolic factor (VFC0272)	Escherichia coli CFT073	(iucB) aerobactin siderophore biosynthesis protein IucB [Aerobactin (VF0229) - Nutritional/Metabolic factor (VFC0272)] [Escherichia coli CFT073]
H1	VFG053387(gb|WP_020687642.1)	198	104.0	98.0	2.1e-29	WP_020687642.1	flhA	Flagella (VF1400) - Motility (VFC0204)	Enterobacter cloacae strain M12X01451	(flhA) flagellar biosynthesis protein FlhA [Flagella (VF1400) - Motility (VFC0204)] [Enterobacter cloacae strain M12X01451]
H1	VFG053629(gb|WP_005787089.1)	198	106.0	98.0	6.64e-33	WP_005787089.1	tssD/hcp4	GA3 T6SS (VF1417) - Effector delivery system (VFC0086)	Bacteroides fragilis NCTC 9343	(tssD/hcp4) type VI secretion system tube protein TssD [GA3 T6SS (VF1417) - Effector delivery system (VFC0086)] [Bacteroides fragilis NCTC 9343]
H1	VFG048819(gb|WP_014907234)	194	114.0	100.0	3.75e-33	WP_014907234	KP1_RS17280	Capsule (VF0560) - Immune modulation (VFC0258)	Klebsiella pneumoniae subsp. pneumoniae NTUH-K2044	(KP1_RS17280) mannose-1-phosphate guanylyltransferase/mannose-6-phosphate isomerase [Capsule (VF0560) - Immune modulation (VFC0258)] [Klebsiella pneumoniae subsp. pneumoniae NTUH-K2044]
H1	VFG049909(gb|WP_001113715)	191	113.0	100.0	4.66e-33	WP_001113715	fha	T6SS (VF0579) - Effector delivery system (VFC0086)	Shigella sonnei Ss046	(fha) Type VI secretion system protein Fha [T6SS (VF0579) - Effector delivery system (VFC0086)] [Shigella sonnei Ss046]
H1	VFG049910(gb|WP_000348788)	186	115.0	100.0	3.64e-34	WP_000348788	tssG	T6SS (VF0579) - Effector delivery system (VFC0086)	Shigella sonnei Ss046	(tssG) Type VI secretion system protein TssG [T6SS (VF0579) - Effector delivery system (VFC0086)] [Shigella sonnei Ss046]
H1	VFG000879(gb|WP_000832235)	181	108.0	98.0	5.83e-32	WP_000832235	fimH	Type 1 fimbriae (VF0221) - Adherence (VFC0001)	Escherichia coli CFT073	(fimH) FimH protein precursor [Type 1 fimbriae (VF0221) - Adherence (VFC0001)] [Escherichia coli CFT073]
H1	VFG048830(gb|WP_014907233)	181	104.0	98.0	1.73e-29	WP_014907233	gndA	Capsule (VF0560) - Immune modulation (VFC0258)	Klebsiella pneumoniae subsp. pneumoniae NTUH-K2044	(gndA) NADP-dependent phosphogluconate dehydrogenase [Capsule (VF0560) - Immune modulation (VFC0258)] [Klebsiella pneumoniae subsp. pneumoniae NTUH-K2044]
H1	VFG001405(gb|NP_217219)	180	107.0	100.0	2.47e-30	NP_217219	sigA/rpoV	SigA (VF0257) - Regulation (VFC0301)	Mycobacterium tuberculosis H37Rv	(sigA/rpoV) RNA polymerase sigma factor SigA [SigA (VF0257) - Regulation (VFC0301)] [Mycobacterium tuberculosis H37Rv]
H1	VFG053628(gb|WP_009292156.1)	166	105.0	96.0	3.01e-32	WP_009292156.1	tssD/hcp5	GA3 T6SS (VF1417) - Effector delivery system (VFC0086)	Bacteroides fragilis NCTC 9343	(tssD/hcp5) type VI secretion system tube protein TssD [GA3 T6SS (VF1417) - Effector delivery system (VFC0086)] [Bacteroides fragilis NCTC 9343]
H1	VFG044159(gb|WP_000125846)	164	116.0	98.0	3.32e-34	WP_000125846	fes	Enterobactin (VF0228) - Nutritional/Metabolic factor (VFC0272)	Escherichia coli CFT073	(fes) enterobactin/ferric enterobactin esterase [Enterobactin (VF0228) - Nutritional/Metabolic factor (VFC0272)] [Escherichia coli CFT073]
H1	VFG001443(gb|AAF37887)	162	112.0	98.0	6.06e-33	AAF37887	ompA	OmpA (VF0236) - Invasion (VFC0083)	Escherichia coli O18:K1:H7 str. RS218	(ompA) outer membrane protein A [OmpA (VF0236) - Invasion (VFC0083)] [Escherichia coli O18:K1:H7 str. RS218]
H1	VFG002046(gb|WP_000135089)	156	102.0	93.9	1.25e-29	WP_000135089	gspC	T2SS (VF0333) - Effector delivery system (VFC0086)	Shigella dysenteriae Sd197	(gspC) general secretion pathway protein C [T2SS (VF0333) - Effector delivery system (VFC0086)] [Shigella dysenteriae Sd197]
H1	VFG000927(gb|WP_000096764)	154	104.0	100.0	7.59e-30	WP_000096764	fepE	Enterobactin (VF0228) - Nutritional/Metabolic factor (VFC0272)	Escherichia coli CFT073	(fepE) LPS O-antigen length regulator [Enterobactin (VF0228) - Nutritional/Metabolic factor (VFC0272)] [Escherichia coli CFT073]
H1	VFG000928(gb|WP_000640938)	151	102.0	100.0	2.16e-29	WP_000640938	fepG	Enterobactin (VF0228) - Nutritional/Metabolic factor (VFC0272)	Escherichia coli CFT073	(fepG) iron-enterobactin ABC transporter permease [Enterobactin (VF0228) - Nutritional/Metabolic factor (VFC0272)] [Escherichia coli CFT073]
H1	VFG000931(gb|WP_001336900)	149	113.0	100.0	4.26e-33	WP_001336900	entC	Enterobactin (VF0228) - Nutritional/Metabolic factor (VFC0272)	Escherichia coli CFT073	(entC) isochorismate synthase 1 [Enterobactin (VF0228) - Nutritional/Metabolic factor (VFC0272)] [Escherichia coli CFT073]
H1	VFG034648(gb|WP_001245988)	147	113.0	100.0	2.83e-33	WP_001245988	cfaD/cfaE	Adhesive fimbriae (VF0213) - Adherence (VFC0001)	Escherichia coli E24377A	(cfaD/cfaE) minor pilin and initiator [Adhesive fimbriae (VF0213) - Adherence (VFC0001)] [Escherichia coli E24377A]
H1	VFG034754(gb|WP_000081129)	144	106.0	100.0	5.85e-30	WP_000081129	espL1	TTSS secreted effectors (VF1110) - Effector delivery system (VFC0086)	Escherichia coli O157:H7 str. EDL933	(espL1) Type III secretion system effector espL1 [TTSS secreted effectors (VF1110) - Effector delivery system (VFC0086)] [Escherichia coli O157:H7 str. EDL933]
H1	VFG044165(gb|WP_001041793)	144	105.0	100.0	5.96e-30	WP_001041793	entS	Enterobactin (VF0228) - Nutritional/Metabolic factor (VFC0272)	Escherichia coli CFT073	(entS) enterobactin exporter, iron-regulated [Enterobactin (VF0228) - Nutritional/Metabolic factor (VFC0272)] [Escherichia coli CFT073]
H1	VFG000926(gb|WP_001443194)	142	105.0	100.0	1.11e-30	WP_001443194	fepD	Enterobactin (VF0228) - Nutritional/Metabolic factor (VFC0272)	Escherichia coli CFT073	(fepD) ferrienterobactin ABC transporter permease [Enterobactin (VF0228) - Nutritional/Metabolic factor (VFC0272)] [Escherichia coli CFT073]
H1	VFG002055(gb|WP_000097229)	142	114.0	100.0	1.58e-33	WP_000097229	gspL	T2SS (VF0333) - Effector delivery system (VFC0086)	Shigella dysenteriae Sd197	(gspL) general secretion pathway protein L [T2SS (VF0333) - Effector delivery system (VFC0086)] [Shigella dysenteriae Sd197]
H1	VFG053338(gb|WP_028027937.1)	141	100.0	96.0	8.83e-28	WP_028027937.1	cheA	Flagella (VF1400) - Motility (VFC0204)	Enterobacter cloacae strain M12X01451	(cheA) chemotaxis protein CheA [Flagella (VF1400) - Motility (VFC0204)] [Enterobacter cloacae strain M12X01451]
H1	VFG000924(gb|WP_001234311)	140	105.0	100.0	1.2e-30	WP_001234311	fepB	Enterobactin (VF0228) - Nutritional/Metabolic factor (VFC0272)	Escherichia coli CFT073	(fepB) ferrienterobactin ABC transporter periplasmic binding protein [Enterobactin (VF0228) - Nutritional/Metabolic factor (VFC0272)] [Escherichia coli CFT073]
H1	VFG053513(gb|WP_008500327.1)	140	98.6	100.0	6.37e-28	WP_008500327.1	fliG	Flagella (VF1400) - Motility (VFC0204)	Enterobacter cloacae strain M12X01451	(fliG) flagellar motor switch protein FliG [Flagella (VF1400) - Motility (VFC0204)] [Enterobacter cloacae strain M12X01451]
H1	VFG000875(gb|WP_000066579)	135	106.0	98.0	9.81e-32	WP_000066579	fimC	Type 1 fimbriae (VF0221) - Adherence (VFC0001)	Escherichia coli CFT073	(fimC) Chaperone protein fimC precursor [Type 1 fimbriae (VF0221) - Adherence (VFC0001)] [Escherichia coli CFT073]
H1	VFG002054(gb|WP_000633233)	135	105.0	100.0	1.89e-30	WP_000633233	gspK	T2SS (VF0333) - Effector delivery system (VFC0086)	Shigella dysenteriae Sd197	(gspK) general secretion pathway protein K [T2SS (VF0333) - Effector delivery system (VFC0086)] [Shigella dysenteriae Sd197]
H1	VFG034612(gb|WP_000225871)	132	107.0	100.0	4.61e-32	WP_000225871	cfaA	Adhesive fimbriae (VF0213) - Adherence (VFC0001)	Escherichia coli E24377A	(cfaA) colonisation factor antigen a, chaperone [Adhesive fimbriae (VF0213) - Adherence (VFC0001)] [Escherichia coli E24377A]
H1	VFG049905(gb|WP_000343289)	129	114.0	100.0	1.3e-34	WP_000343289	tssL	T6SS (VF0579) - Effector delivery system (VFC0086)	Shigella sonnei Ss046	(tssL) Type VI secretion system protein TssL [T6SS (VF0579) - Effector delivery system (VFC0086)] [Shigella sonnei Ss046]
H1	VFG034866(gb|WP_000900547)	127	107.0	96.0	2.45e-30	WP_000900547	espX4	TTSS secreted effectors (VF1110) - Effector delivery system (VFC0086)	Escherichia coli O157:H7 str. EDL933	(espX4) Type III secretion system effector EspX4 [TTSS secreted effectors (VF1110) - Effector delivery system (VFC0086)] [Escherichia coli O157:H7 str. EDL933]
H1	VFG053527(gb|WP_013097732.1)	125	103.0	100.0	4.22e-29	WP_013097732.1	fliI	Flagella (VF1400) - Motility (VFC0204)	Enterobacter cloacae strain M12X01451	(fliI) flagellar protein export ATPase FliI [Flagella (VF1400) - Motility (VFC0204)] [Enterobacter cloacae strain M12X01451]
H1	VFG000929(gb|WP_001375021)	122	106.0	98.0	4.34e-32	WP_001375021	entD	Enterobactin (VF0228) - Nutritional/Metabolic factor (VFC0272)	Escherichia coli CFT073	(entD) phosphopantetheinyl transferase component of enterobactin synthase multienzyme complex [Enterobactin (VF0228) - Nutritional/Metabolic factor (VFC0272)] [Escherichia coli CFT073]
H1	VFG000872(gb|WP_000044711)	121	110.0	100.0	1.57e-33	WP_000044711	fimE	Type 1 fimbriae (VF0221) - Adherence (VFC0001)	Escherichia coli CFT073	(fimE) Type 1 fimbriae Regulatory protein fimE [Type 1 fimbriae (VF0221) - Adherence (VFC0001)] [Escherichia coli CFT073]
H1	VFG043394(gb|YP_002343725)	121	106.0	94.0	6.09e-30	YP_002343725	cheA	Flagella (VF0114) - Motility (VFC0204)	Campylobacter jejuni subsp. jejuni NCTC 11168	(cheA) chemotaxis histidine kinase [Flagella (VF0114) - Motility (VFC0204)] [Campylobacter jejuni subsp. jejuni NCTC 11168]
H1	VFG053422(gb|WP_013097134.1)	121	100.0	96.0	2.55e-28	WP_013097134.1	flgI	Flagella (VF1400) - Motility (VFC0204)	Enterobacter cloacae strain M12X01451	(flgI) flagellar basal body P-ring protein FlgI [Flagella (VF1400) - Motility (VFC0204)] [Enterobacter cloacae strain M12X01451]
H1	VFG034849(gb|WP_000129338)	120	108.0	98.0	5.05e-31	WP_000129338	espX1	TTSS secreted effectors (VF1110) - Effector delivery system (VFC0086)	Escherichia coli O157:H7 str. EDL933	(espX1) Type III secretion system effector EspX1 [TTSS secreted effectors (VF1110) - Effector delivery system (VFC0086)] [Escherichia coli O157:H7 str. EDL933]
H1	VFG053555(gb|WP_013097736.1)	120	106.0	98.0	7.91e-31	WP_013097736.1	fliM	Flagella (VF1400) - Motility (VFC0204)	Enterobacter cloacae strain M12X01451	(fliM) flagellar motor switch protein FliM [Flagella (VF1400) - Motility (VFC0204)] [Enterobacter cloacae strain M12X01451]
H1	VFG000933(gb|WP_001007140)	117	113.0	100.0	7.25e-34	WP_001007140	entB	Enterobactin (VF0228) - Nutritional/Metabolic factor (VFC0272)	Escherichia coli CFT073	(entB) isochorismatase [Enterobactin (VF0228) - Nutritional/Metabolic factor (VFC0272)] [Escherichia coli CFT073]
H1	VFG000874(gb|WP_000824100)	115	108.0	100.0	3.69e-33	WP_000824100	fimI	Type 1 fimbriae (VF0221) - Adherence (VFC0001)	Escherichia coli CFT073	(fimI) Fimbrin-like protein fimI precursor [Type 1 fimbriae (VF0221) - Adherence (VFC0001)] [Escherichia coli CFT073]
H1	VFG002412(gb|WP_000716386)	112	111.0	100.0	9.6e-34	WP_000716386	yagY/ecpB	ECP (VF0404) - Adherence (VFC0001)	Escherichia coli O157:H7 str. EDL933	(yagY/ecpB) E. coli common pilus chaperone EcpB [ECP (VF0404) - Adherence (VFC0001)] [Escherichia coli O157:H7 str. EDL933]
H1	VFG002417(gb|WP_001301550)	108	113.0	98.0	1.68e-34	WP_001301550	yagV/ecpE	ECP (VF0404) - Adherence (VFC0001)	Escherichia coli O157:H7 str. EDL933	(yagV/ecpE) E. coli common pilus chaperone EcpE [ECP (VF0404) - Adherence (VFC0001)] [Escherichia coli O157:H7 str. EDL933]
H1	VFG049120(gb|WP_012737535)	107	115.0	98.0	8.55e-34	WP_012737535	allB	Allantion utilization (VF0572) - Nutritional/Metabolic factor (VFC0272)	Klebsiella pneumoniae subsp. pneumoniae NTUH-K2044	(allB) allantoinase [Allantion utilization (VF0572) - Nutritional/Metabolic factor (VFC0272)] [Klebsiella pneumoniae subsp. pneumoniae NTUH-K2044]
H1	VFG049915(gb|WP_001142968)	106	114.0	100.0	2.43e-35	WP_001142968	hcp2/tssD2	T6SS (VF0579) - Effector delivery system (VFC0086)	Shigella sonnei Ss046	(hcp2/tssD2) Type VI secretion system protein, Hcp family [T6SS (VF0579) - Effector delivery system (VFC0086)] [Shigella sonnei Ss046]
H1	VFG049018(gb|WP_002913007)	103	104.0	100.0	3.12e-31	WP_002913007	rcsB	RcsAB (VF0571) - Regulation (VFC0301)	Klebsiella pneumoniae subsp. pneumoniae NTUH-K2044	(rcsB) transcriptional regulator RcsB [RcsAB (VF0571) - Regulation (VFC0301)] [Klebsiella pneumoniae subsp. pneumoniae NTUH-K2044]
H1	VFG002414(gb|WP_000730972)	102	101.0	100.0	3.01e-30	WP_000730972	yagZ/ecpA	ECP (VF0404) - Adherence (VFC0001)	Escherichia coli O157:H7 str. EDL933	(yagZ/ecpA) E. coli common pilus structural subunit EcpA [ECP (VF0404) - Adherence (VFC0001)] [Escherichia coli O157:H7 str. EDL933]
H1	VFG034873(gb|WP_001270084)	101	105.0	100.0	4.88e-30	WP_001270084	espX5	TTSS secreted effectors (VF1110) - Effector delivery system (VFC0086)	Escherichia coli O157:H7 str. EDL933	(espX5) Type III secretion system effector EspX5 [TTSS secreted effectors (VF1110) - Effector delivery system (VFC0086)] [Escherichia coli O157:H7 str. EDL933]
H1	VFG034624(gb|WP_000755097)	100	102.0	100.0	1.02e-30	WP_000755097	cfaB	Adhesive fimbriae (VF0213) - Adherence (VFC0001)	Escherichia coli E24377A	(cfaB) colonization factor antigen 1 [Adhesive fimbriae (VF0213) - Adherence (VFC0001)] [Escherichia coli E24377A]
H1	VFG045791(gb|WP_000481500)	97	114.0	100.0	7.65e-35	WP_000481500	cgsD	Curli fibers (VF1138) - Adherence (VFC0001)	Escherichia coli O25b:H4-ST131	(cgsD) transcriptional regulator CsgD [Curli fibers (VF1138) - Adherence (VFC0001)] [Escherichia coli O25b:H4-ST131]
H1	VFG049898(gb|WP_001284199)	95	104.0	100.0	7.59e-32	WP_001284199	hcp1/tssD1	T6SS (VF0579) - Effector delivery system (VFC0086)	Shigella sonnei Ss046	(hcp1/tssD1) type VI secretion system protein, Hcp family [T6SS (VF0579) - Effector delivery system (VFC0086)] [Shigella sonnei Ss046]
H1	VFG000934(gb|WP_000348393)	93	108.0	100.0	2.05e-32	WP_000348393	entA	Enterobactin (VF0228) - Nutritional/Metabolic factor (VFC0272)	Escherichia coli CFT073	(entA) 2,3-dihydro-2,3-dihydroxybenzoate dehydrogenase EntA [Enterobactin (VF0228) - Nutritional/Metabolic factor (VFC0272)] [Escherichia coli CFT073]
H1	VFG002053(gb|WP_001250462)	92	108.0	100.0	9.18e-33	WP_001250462	gspJ	T2SS (VF0333) - Effector delivery system (VFC0086)	Shigella dysenteriae Sd197	(gspJ) general secretion pathway protein J [T2SS (VF0333) - Effector delivery system (VFC0086)] [Shigella dysenteriae Sd197]
H1	VFG052340(gb|NP_463157.1)	92	108.0	98.0	1.13e-32	NP_463157.1	pmrA	PmrAB (VF1355) - Regulation (VFC0301)	Salmonella enterica subsp. enterica serovar Typhimurium str. LT2	(pmrA) response regulator PmrA [PmrAB (VF1355) - Regulation (VFC0301)] [Salmonella enterica subsp. enterica serovar Typhimurium str. LT2]
H1	VFG000877(gb|WP_001244821)	91	106.0	100.0	2.88e-32	WP_001244821	fimF	Type 1 fimbriae (VF0221) - Adherence (VFC0001)	Escherichia coli CFT073	(fimF) FimF protein precursor [Type 1 fimbriae (VF0221) - Adherence (VFC0001)] [Escherichia coli CFT073]
H1	VFG045788(gb|WP_001189322)	90	104.0	100.0	1.1e-30	WP_001189322	cgsG	Curli fibers (VF1138) - Adherence (VFC0001)	Escherichia coli O25b:H4-ST131	(cgsG) curli production assembly/transport protein CsgG [Curli fibers (VF1138) - Adherence (VFC0001)] [Escherichia coli O25b:H4-ST131]
H1	VFG000878(gb|WP_000872015)	89	104.0	100.0	1.3e-31	WP_000872015	fimG	Type 1 fimbriae (VF0221) - Adherence (VFC0001)	Escherichia coli CFT073	(fimG) FimG protein precursor [Type 1 fimbriae (VF0221) - Adherence (VFC0001)] [Escherichia coli CFT073]
H1	VFG053359(gb|WP_003859716.1)	87	103.0	93.9	1.38e-29	WP_003859716.1	cheB	Flagella (VF1400) - Motility (VFC0204)	Enterobacter cloacae strain M12X01451	(cheB) protein-glutamate methylesterase/protein-glutamine glutaminase [Flagella (VF1400) - Motility (VFC0204)] [Enterobacter cloacae strain M12X01451]
H1	VFG000925(gb|WP_000140634)	84	110.0	100.0	5.74e-33	WP_000140634	fepC	Enterobactin (VF0228) - Nutritional/Metabolic factor (VFC0272)	Escherichia coli CFT073	(fepC) ferrienterobactin ABC transporter ATPase [Enterobactin (VF0228) - Nutritional/Metabolic factor (VFC0272)] [Escherichia coli CFT073]
H1	VFG043209(gb|WP_005168769)	84	88.2	98.0	1.36e-23	WP_005168769	cheD	Flagella (VF0394) - Motility (VFC0204)	Yersinia enterocolitica subsp. enterocolitica 8081	(cheD) methyl-accepting chemotaxis protein CheD [Flagella (VF0394) - Motility (VFC0204)] [Yersinia enterocolitica subsp. enterocolitica 8081]
H1	VFG000871(gb|WP_000790574)	83	111.0	100.0	5.81e-34	WP_000790574	fimB	Type 1 fimbriae (VF0221) - Adherence (VFC0001)	Escherichia coli CFT073	(fimB) Type 1 fimbriae Regulatory protein fimB [Type 1 fimbriae (VF0221) - Adherence (VFC0001)] [Escherichia coli CFT073]
H1	VFG049914(gb|WP_000037389)	83	101.0	100.0	1.45e-30	WP_000037389	tssB	T6SS (VF0579) - Effector delivery system (VFC0086)	Shigella sonnei Ss046	(tssB) Type VI secretion system protein TssB [T6SS (VF0579) - Effector delivery system (VFC0086)] [Shigella sonnei Ss046]
H1	VFG002413(gb|WP_000389022)	82	105.0	100.0	4.52e-32	WP_000389022	ykgK/ecpR	ECP (VF0404) - Adherence (VFC0001)	Escherichia coli O157:H7 str. EDL933	(ykgK/ecpR) regulator protein EcpR [ECP (VF0404) - Adherence (VFC0001)] [Escherichia coli O157:H7 str. EDL933]
H1	VFG002050(gb|WP_001087302)	80	114.0	100.0	1.35e-35	WP_001087302	gspG	T2SS (VF0333) - Effector delivery system (VFC0086)	Shigella dysenteriae Sd197	(gspG) general secretion pathway protein G [T2SS (VF0333) - Effector delivery system (VFC0086)] [Shigella dysenteriae Sd197]
H1	VFG048885(gb|WP_014907227)	79	110.0	100.0	2.52e-32	WP_014907227	gmd	Capsule (VF0560) - Immune modulation (VFC0258)	Klebsiella pneumoniae subsp. pneumoniae NTUH-K2044	(gmd) GDP-mannose 4,6-dehydratase [Capsule (VF0560) - Immune modulation (VFC0258)] [Klebsiella pneumoniae subsp. pneumoniae NTUH-K2044]
H1	VFG049908(gb|WP_001080148)	75	106.0	100.0	1.93e-32	WP_001080148	tssJ	T6SS (VF0579) - Effector delivery system (VFC0086)	Shigella sonnei Ss046	(tssJ) Type VI secretion system protein TssJ [T6SS (VF0579) - Effector delivery system (VFC0086)] [Shigella sonnei Ss046]
H1	VFG053576(gb|WP_013097738.1)	73	99.0	98.0	9.9e-29	WP_013097738.1	fliP	Flagella (VF1400) - Motility (VFC0204)	Enterobacter cloacae strain M12X01451	(fliP) flagellar type III secretion system pore protein FliP [Flagella (VF1400) - Motility (VFC0204)] [Enterobacter cloacae strain M12X01451]
H1	VFG002051(gb|WP_001115126)	72	106.0	98.0	3.82e-32	WP_001115126	gspH	T2SS (VF0333) - Effector delivery system (VFC0086)	Shigella dysenteriae Sd197	(gspH) general secretion pathway protein H [T2SS (VF0333) - Effector delivery system (VFC0086)] [Shigella dysenteriae Sd197]
H1	VFG048990(gb|WP_001741945)	71	102.0	96.0	1.25e-29	WP_001741945	galF	Capsule (VF0560) - Immune modulation (VFC0258)	Klebsiella pneumoniae subsp. pneumoniae NTUH-K2044	(galF) GalU regulator GalF [Capsule (VF0560) - Immune modulation (VFC0258)] [Klebsiella pneumoniae subsp. pneumoniae NTUH-K2044]
H1	VFG053429(gb|WP_003857987.1)	71	104.0	98.0	6.35e-31	WP_003857987.1	flgH	Flagella (VF1400) - Motility (VFC0204)	Enterobacter cloacae strain M12X01451	(flgH) flagellar basal body L-ring protein FlgH [Flagella (VF1400) - Motility (VFC0204)] [Enterobacter cloacae strain M12X01451]
H1	VFG000475(gb|NP_460201)	70	101.0	94.0	8.38e-30	NP_460201	phoP	PhoPQ (VF0111) - Regulation (VFC0301)	Salmonella enterica subsp. enterica serovar Typhimurium str. LT2	(phoP) response regulator in two-component regulatory system with PhoQ [PhoPQ (VF0111) - Regulation (VFC0301)] [Salmonella enterica subsp. enterica serovar Typhimurium str. LT2]
H1	VFG053450(gb|WP_013097136.1)	68	101.0	95.9	1.34e-28	WP_013097136.1	flgE	Flagella (VF1400) - Motility (VFC0204)	Enterobacter cloacae strain M12X01451	(flgE) flagellar hook protein FlgE [Flagella (VF1400) - Motility (VFC0204)] [Enterobacter cloacae strain M12X01451]
H1	VFG053464(gb|WP_013097138.1)	68	99.8	94.0	3.5e-30	WP_013097138.1	flgC	Flagella (VF1400) - Motility (VFC0204)	Enterobacter cloacae strain M12X01451	(flgC) flagellar basal body rod protein FlgC [Flagella (VF1400) - Motility (VFC0204)] [Enterobacter cloacae strain M12X01451]
H1	VFG053506(gb|WP_023619799.1)	66	102.0	100.0	1.68e-28	WP_023619799.1	fliF	Flagella (VF1400) - Motility (VFC0204)	Enterobacter cloacae strain M12X01451	(fliF) flagellar basal-body MS-ring/collar protein FliF [Flagella (VF1400) - Motility (VFC0204)] [Enterobacter cloacae strain M12X01451]
H1	VFG012095(gb|WP_003435012)	64	100.0	96.0	5.72e-28	WP_003435012	groEL	GroEL (VF0594) - Adherence (VFC0001)	Clostridium difficile 630	(groEL) chaperonin GroEL [GroEL (VF0594) - Adherence (VFC0001)] [Clostridium difficile 630]
H1	VFG037028(gb|WP_002218620)	63	107.0	94.0	2.22e-30	WP_002218620	katA	KatA (VF0454) - Stress survival (VFC0282)	Neisseria meningitidis MC58	(katA) catalase [KatA (VF0454) - Stress survival (VFC0282)] [Neisseria meningitidis MC58]
H1	VFG048600(gb|WP_004213920)	63	108.0	96.0	5.87e-31	WP_004213920	iucA	Aerobactin (VF0565) - Nutritional/Metabolic factor (VFC0272)	Klebsiella pneumoniae subsp. pneumoniae NTUH-K2044	(iucA) aerobactin Synthetase IucA [Aerobactin (VF0565) - Nutritional/Metabolic factor (VFC0272)] [Klebsiella pneumoniae subsp. pneumoniae NTUH-K2044]
H1	VFG053331(gb|WP_013096052.1)	62	106.0	98.0	5.26e-31	WP_013096052.1	motB	Flagella (VF1400) - Motility (VFC0204)	Enterobacter cloacae strain M12X01451	(motB) flagellar motor protein MotB [Flagella (VF1400) - Motility (VFC0204)] [Enterobacter cloacae strain M12X01451]
H1	VFG053436(gb|WP_008500810.1)	62	101.0	96.0	1.27e-29	WP_008500810.1	flgG	Flagella (VF1400) - Motility (VFC0204)	Enterobacter cloacae strain M12X01451	(flgG) flagellar basal-body rod protein FlgG [Flagella (VF1400) - Motility (VFC0204)] [Enterobacter cloacae strain M12X01451]
H1	VFG001898(gb|YP_002343757)	61	100.0	100.0	1.37e-28	YP_002343757	fliG	Flagella (VF0114) - Motility (VFC0204)	Campylobacter jejuni subsp. jejuni NCTC 11168	(fliG) flagellar motor switch protein G [Flagella (VF0114) - Motility (VFC0204)] [Campylobacter jejuni subsp. jejuni NCTC 11168]
H1	VFG049118(gb|WP_012737529)	61	101.0	90.0	2.25e-29	WP_012737529	allR	Allantion utilization (VF0572) - Nutritional/Metabolic factor (VFC0272)	Klebsiella pneumoniae subsp. pneumoniae NTUH-K2044	(allR) DNA-binding transcriptional repressor AllR [Allantion utilization (VF0572) - Nutritional/Metabolic factor (VFC0272)] [Klebsiella pneumoniae subsp. pneumoniae NTUH-K2044]
H1	VFG001896(gb|YP_002343653)	60	102.0	100.0	5.77e-29	YP_002343653	fliI	Flagella (VF0114) - Motility (VFC0204)	Campylobacter jejuni subsp. jejuni NCTC 11168	(fliI) flagellum-specific ATP synthase FliI [Flagella (VF0114) - Motility (VFC0204)] [Campylobacter jejuni subsp. jejuni NCTC 11168]
H1	VFG045790(gb|WP_000833288)	59	113.0	100.0	1.02e-35	WP_000833288	cgsE	Curli fibers (VF1138) - Adherence (VFC0001)	Escherichia coli O25b:H4-ST131	(cgsE) curli production assembly/transport protein CsgE [Curli fibers (VF1138) - Adherence (VFC0001)] [Escherichia coli O25b:H4-ST131]
H1	VFG053520(gb|WP_013097731.1)	59	105.0	95.9	2.47e-31	WP_013097731.1	fliH	Flagella (VF1400) - Motility (VFC0204)	Enterobacter cloacae strain M12X01451	(fliH) flagellar assembly protein FliH [Flagella (VF1400) - Motility (VFC0204)] [Enterobacter cloacae strain M12X01451]
H1	VFG000478(gb|NP_459678)	58	111.0	100.0	1.07e-34	NP_459678	fur	Fur (VF0113) - Regulation (VFC0301)	Salmonella enterica subsp. enterica serovar Typhimurium str. LT2	(fur) ferric iron uptake transcriptional regulator [Fur (VF0113) - Regulation (VFC0301)] [Salmonella enterica subsp. enterica serovar Typhimurium str. LT2]
H1	VFG034815(gb|WP_000671689)	58	103.0	95.9	3.03e-29	WP_000671689	espR1	TTSS secreted effectors (VF1110) - Effector delivery system (VFC0086)	Escherichia coli O157:H7 str. EDL933	(espR1) Type III secretion system effector espR1 [TTSS secreted effectors (VF1110) - Effector delivery system (VFC0086)] [Escherichia coli O157:H7 str. EDL933]
H1	VFG045789(gb|WP_001264082)	58	105.0	98.0	2.93e-32	WP_001264082	cgsF	Curli fibers (VF1138) - Adherence (VFC0001)	Escherichia coli O25b:H4-ST131	(cgsF) curli production assembly/transport protein CsgF [Curli fibers (VF1138) - Adherence (VFC0001)] [Escherichia coli O25b:H4-ST131]
H1	VFG049133(gb|WP_004177236)	58	100.0	94.0	3.57e-28	WP_004177236	acrA	AcrAB (VF0568) - Antimicrobial activity/Competitive advantage (VFC0325)	Klebsiella pneumoniae subsp. pneumoniae NTUH-K2044	(acrA) acriflavine resistance protein A [AcrAB (VF0568) - Antimicrobial activity/Competitive advantage (VFC0325)] [Klebsiella pneumoniae subsp. pneumoniae NTUH-K2044]
H1	VFG043365(gb|WP_000843374)	56	90.1	96.0	2.91e-24	WP_000843374	tlpC	Flagella (VF0051) - Motility (VFC0204)	Helicobacter pylori 26695	(tlpC) membrane-bound chemoreceptor [Flagella (VF0051) - Motility (VFC0204)] [Helicobacter pylori 26695]
H1	VFG052339(gb|NP_463156.1)	56	99.4	95.9	4.26e-28	NP_463156.1	pmrB	PmrAB (VF1355) - Regulation (VFC0301)	Salmonella enterica subsp. enterica serovar Typhimurium str. LT2	(pmrB) sensory kinase PmrB [PmrAB (VF1355) - Regulation (VFC0301)] [Salmonella enterica subsp. enterica serovar Typhimurium str. LT2]
H1	VFG002052(gb|WP_000820136)	55	100.0	94.0	9.03e-31	WP_000820136	gspI	T2SS (VF0333) - Effector delivery system (VFC0086)	Shigella dysenteriae Sd197	(gspI) general secretion pathway protein I [T2SS (VF0333) - Effector delivery system (VFC0086)] [Shigella dysenteriae Sd197]
H1	VFG053324(gb|WP_008500417.1)	54	100.0	96.0	9.41e-29	WP_008500417.1	motA	Flagella (VF1400) - Motility (VFC0204)	Enterobacter cloacae strain M12X01451	(motA) flagellar motor stator protein MotA [Flagella (VF1400) - Motility (VFC0204)] [Enterobacter cloacae strain M12X01451]
H1	VFG053380(gb|WP_013096066.1)	53	103.0	100.0	2.09e-29	WP_013096066.1	flhB	Flagella (VF1400) - Motility (VFC0204)	Enterobacter cloacae strain M12X01451	(flhB) flagellar biosynthesis protein FlhB [Flagella (VF1400) - Motility (VFC0204)] [Enterobacter cloacae strain M12X01451]
H1	VFG048797(gb|WP_004175261)	52	107.0	92.0	6.07e-31	WP_004175261	ugd	Capsule (VF0560) - Immune modulation (VFC0258)	Klebsiella pneumoniae subsp. pneumoniae NTUH-K2044	(ugd) UDP-glucose 6-dehydrogenase [Capsule (VF0560) - Immune modulation (VFC0258)] [Klebsiella pneumoniae subsp. pneumoniae NTUH-K2044]
H1	VFG001902(gb|YP_002343775)	51	106.0	98.0	1.99e-31	YP_002343775	motA	Flagella (VF0114) - Motility (VFC0204)	Campylobacter jejuni subsp. jejuni NCTC 11168	(motA) flagellar motor protein MotA [Flagella (VF0114) - Motility (VFC0204)] [Campylobacter jejuni subsp. jejuni NCTC 11168]
H1	VFG000474(gb|NP_460200)	50	102.0	98.0	6.97e-29	NP_460200	phoQ	PhoPQ (VF0111) - Regulation (VFC0301)	Salmonella enterica subsp. enterica serovar Typhimurium str. LT2	(phoQ) sensor protein PhoQ [PhoPQ (VF0111) - Regulation (VFC0301)] [Salmonella enterica subsp. enterica serovar Typhimurium str. LT2]
H1	VFG038395(gb|WP_011705721)	50	103.0	94.0	3.95e-29	WP_011705721	clpB	T6SS (VF0480) - Effector delivery system (VFC0086)	Aeromonas hydrophila subsp. hydrophila ATCC 7966	(clpB) type VI secretion system ATPase ClpV1 [T6SS (VF0480) - Effector delivery system (VFC0086)] [Aeromonas hydrophila subsp. hydrophila ATCC 7966]
H1	VFG045794(gb|WP_000992818)	48	101.0	100.0	3.1e-31	WP_000992818	csgC	Curli fibers (VF1138) - Adherence (VFC0001)	Escherichia coli O25b:H4-ST131	(csgC) curli assembly protein CsgC [Curli fibers (VF1138) - Adherence (VFC0001)] [Escherichia coli O25b:H4-ST131]
H1	VFG053345(gb|WP_013096054.1)	46	102.0	100.0	1.05e-30	WP_013096054.1	cheW	Flagella (VF1400) - Motility (VFC0204)	Enterobacter cloacae strain M12X01451	(cheW) chemotaxis protein CheW [Flagella (VF1400) - Motility (VFC0204)] [Enterobacter cloacae strain M12X01451]
H1	VFG001444(gb|AAG10151)	45	87.4	95.7	2.21e-23	AAG10151	aslA	AslA (VF0238) - Invasion (VFC0083)	Escherichia coli O18:K1:H7 str. RS218	(aslA) putative arylsulfatase [AslA (VF0238) - Invasion (VFC0083)] [Escherichia coli O18:K1:H7 str. RS218]
H1	VFG001916(gb|YP_002344282)	45	100.0	98.0	4.76e-28	YP_002344282	flhA	Flagella (VF0114) - Motility (VFC0204)	Campylobacter jejuni subsp. jejuni NCTC 11168	(flhA) flagellar biosynthesis protein FlhA [Flagella (VF0114) - Motility (VFC0204)] [Campylobacter jejuni subsp. jejuni NCTC 11168]
H1	VFG053317(gb|WP_013096051.1)	45	108.0	92.0	3.81e-33	WP_013096051.1	flhC	Flagella (VF1400) - Motility (VFC0204)	Enterobacter cloacae strain M12X01451	(flhC) flagellar transcriptional regulator FlhC [Flagella (VF1400) - Motility (VFC0204)] [Enterobacter cloacae strain M12X01451]
H1	VFG000079(gb|NP_463763)	44	100.0	90.0	8.87e-28	NP_463763	clpC	ClpC (VF0072) - Stress survival (VFC0282)	Listeria monocytogenes EGD-e	(clpC) endopeptidase Clp ATP-binding chain C [ClpC (VF0072) - Stress survival (VFC0282)] [Listeria monocytogenes EGD-e]
H1	VFG001814(gb|NP_215678)	43	119.0	100.0	1.38e-34	NP_215678	narH	Nitrate reductase (VF0302) - Nutritional/Metabolic factor (VFC0272)	Mycobacterium tuberculosis H37Rv	(narH) nitrate reductase subunit beta [Nitrate reductase (VF0302) - Nutritional/Metabolic factor (VFC0272)] [Mycobacterium tuberculosis H37Rv]
H1	VFG001923(gb|YP_002344726)	42	96.7	98.0	1.4e-26	YP_002344726	flaB	Flagella (VF0114) - Motility (VFC0204)	Campylobacter jejuni subsp. jejuni NCTC 11168	(flaB) flagellin [Flagella (VF0114) - Motility (VFC0204)] [Campylobacter jejuni subsp. jejuni NCTC 11168]
H1	VFG011850(gb|YP_002343527)	42	104.0	98.0	1.98e-30	YP_002343527	flhG	Flagella (VF0114) - Motility (VFC0204)	Campylobacter jejuni subsp. jejuni NCTC 11168	(flhG) ATP-binding protein [Flagella (VF0114) - Motility (VFC0204)] [Campylobacter jejuni subsp. jejuni NCTC 11168]
H1	VFG043373(gb|WP_000342347)	42	97.1	98.0	1.07e-26	WP_000342347	cheA	Flagella (VF0051) - Motility (VFC0204)	Helicobacter pylori 26695	(cheA) histidine kinase CheA [Flagella (VF0051) - Motility (VFC0204)] [Helicobacter pylori 26695]
H1	VFG001893(gb|YP_002343524)	41	107.0	100.0	4.16e-31	YP_002343524	fliM	Flagella (VF0114) - Motility (VFC0204)	Campylobacter jejuni subsp. jejuni NCTC 11168	(fliM) flagellar motor switch protein FliM [Flagella (VF0114) - Motility (VFC0204)] [Campylobacter jejuni subsp. jejuni NCTC 11168]
H1	VFG053443(gb|WP_095907672.1)	41	99.0	92.0	1.17e-28	WP_095907672.1	flgF	Flagella (VF1400) - Motility (VFC0204)	Enterobacter cloacae strain M12X01451	(flgF) flagellar basal body rod protein FlgF [Flagella (VF1400) - Motility (VFC0204)] [Enterobacter cloacae strain M12X01451]
H1	VFG001855(gb|WP_197535493)	39	92.8	100.0	3.15e-25	WP_197535493	htpB	Hsp60 (VF0159) - Adherence (VFC0001)	Legionella pneumophila subsp. pneumophila str. Philadelphia 1	(htpB) Hsp60, 60K heat shock protein HtpB [Hsp60 (VF0159) - Adherence (VFC0001)] [Legionella pneumophila subsp. pneumophila str. Philadelphia 1]
H1	VFG001895(gb|YP_002343528)	39	103.0	100.0	3.61e-29	YP_002343528	flhF	Flagella (VF0114) - Motility (VFC0204)	Campylobacter jejuni subsp. jejuni NCTC 11168	(flhF) flagellar biosynthesis regulator FlhF [Flagella (VF0114) - Motility (VFC0204)] [Campylobacter jejuni subsp. jejuni NCTC 11168]
H1	VFG001930(gb|YP_002345095)	38	108.0	96.0	6.91e-31	YP_002345095	flgE2	Flagella (VF0114) - Motility (VFC0204)	Campylobacter jejuni subsp. jejuni NCTC 11168	(flgE2) flagellar hook protein [Flagella (VF0114) - Motility (VFC0204)] [Campylobacter jejuni subsp. jejuni NCTC 11168]
H1	VFG000617(gb|NP_709456)	37	105.0	98.0	1.34e-29	NP_709456	iucC	Aerobactin (VF0123) - Nutritional/Metabolic factor (VFC0272)	Shigella flexneri 2a str. 301	(iucC) aerobactin synthesis protein IucC [Aerobactin (VF0123) - Nutritional/Metabolic factor (VFC0272)] [Shigella flexneri 2a str. 301]
H1	VFG000618(gb|NP_709457)	36	105.0	98.0	5.53e-30	NP_709457	iucD	Aerobactin (VF0123) - Nutritional/Metabolic factor (VFC0272)	Shigella flexneri 2a str. 301	(iucD) aerobactin synthesis protein IucC, lysine 6-monooxygenase [Aerobactin (VF0123) - Nutritional/Metabolic factor (VFC0272)] [Shigella flexneri 2a str. 301]
H1	VFG001926(gb|YP_002344844)	34	99.0	98.0	5.62e-28	YP_002344844	flgI	Flagella (VF0114) - Motility (VFC0204)	Campylobacter jejuni subsp. jejuni NCTC 11168	(flgI) flagellar P-ring protein precursor FlgI [Flagella (VF0114) - Motility (VFC0204)] [Campylobacter jejuni subsp. jejuni NCTC 11168]
H1	VFG002331(gb|WP_026018001)	34	102.0	100.0	7.96e-29	WP_026018001	fliI	Flagella (VF0394) - Motility (VFC0204)	Yersinia enterocolitica subsp. enterocolitica 8081	(fliI) flagellum-specific ATP synthase FliI [Flagella (VF0394) - Motility (VFC0204)] [Yersinia enterocolitica subsp. enterocolitica 8081]
H1	VFG012002(gb|YP_002344683)	33	108.0	100.0	1.4e-31	YP_002344683	pseB	Flagella (VF0114) - Motility (VFC0204)	Campylobacter jejuni subsp. jejuni NCTC 11168	(pseB) UDP-GlcNAc-specific C4,6 dehydratase/C5 epimerase [Flagella (VF0114) - Motility (VFC0204)] [Campylobacter jejuni subsp. jejuni NCTC 11168]
H1	VFG000277(gb|WP_000010001)	32	94.7	98.0	6.17e-26	WP_000010001	flaB	Flagella (VF0051) - Motility (VFC0204)	Helicobacter pylori 26695	(flaB) flagellin B FlaB [Flagella (VF0051) - Motility (VFC0204)] [Helicobacter pylori 26695]
H1	VFG048609(gb|WP_004213923)	31	104.0	100.0	9e-30	WP_004213923	iucD	Aerobactin (VF0565) - Nutritional/Metabolic factor (VFC0272)	Klebsiella pneumoniae subsp. pneumoniae NTUH-K2044	(iucD) lysine 6-monooxygenase IucD [Aerobactin (VF0565) - Nutritional/Metabolic factor (VFC0272)] [Klebsiella pneumoniae subsp. pneumoniae NTUH-K2044]
H1	VFG053373(gb|WP_013096065.1)	30	95.5	94.0	1.18e-27	WP_013096065.1	cheZ	Flagella (VF1400) - Motility (VFC0204)	Enterobacter cloacae strain M12X01451	(cheZ) protein phosphatase CheZ [Flagella (VF1400) - Motility (VFC0204)] [Enterobacter cloacae strain M12X01451]
H1	VFG053562(gb|WP_008500318.1)	29	99.0	100.0	7.66e-30	WP_008500318.1	fliN	Flagella (VF1400) - Motility (VFC0204)	Enterobacter cloacae strain M12X01451	(fliN) flagellar motor switch protein FliN [Flagella (VF1400) - Motility (VFC0204)] [Enterobacter cloacae strain M12X01451]
H1	VFG002319(gb|WP_005160341)	28	101.0	98.0	1.19e-29	WP_005160341	fliA	Flagella (VF0394) - Motility (VFC0204)	Yersinia enterocolitica subsp. enterocolitica 8081	(fliA) flagellar biosynthesis sigma factor [Flagella (VF0394) - Motility (VFC0204)] [Yersinia enterocolitica subsp. enterocolitica 8081]
H1	VFG000278(gb|WP_000946389)	27	95.9	94.0	2.73e-26	WP_000946389	flgE_1	Flagella (VF0051) - Motility (VFC0204)	Helicobacter pylori 26695	(flgE_1) flagellar hook protein [Flagella (VF0051) - Motility (VFC0204)] [Helicobacter pylori 26695]
H1	VFG053631(gb|WP_010992804.1)	27	69.3	94.1	3.87e-18	WP_010992804.1	tssD/hcp2	GA3 T6SS (VF1417) - Effector delivery system (VFC0086)	Bacteroides fragilis NCTC 9343	(tssD/hcp2) type VI secretion system tube protein TssD [GA3 T6SS (VF1417) - Effector delivery system (VFC0086)] [Bacteroides fragilis NCTC 9343]
H1	VFG000873(gb|WP_000695571)	26	90.9	96.0	3.62e-26	WP_000695571	fimA	Type 1 fimbriae (VF0221) - Adherence (VFC0001)	Escherichia coli CFT073	(fimA) Type-1 fimbrial protein, A chain precursor [Type 1 fimbriae (VF0221) - Adherence (VFC0001)] [Escherichia coli CFT073]
H1	VFG045792(gb|WP_000791650)	26	93.2	100.0	2e-27	WP_000791650	csgB	Curli fibers (VF1138) - Adherence (VFC0001)	Escherichia coli O25b:H4-ST131	(csgB) curlin minor subunit CsgB [Curli fibers (VF1138) - Adherence (VFC0001)] [Escherichia coli O25b:H4-ST131]
H1	VFG053352(gb|WP_008500429.1)	26	106.0	100.0	2.46e-31	WP_008500429.1	cheR	Flagella (VF1400) - Motility (VFC0204)	Enterobacter cloacae strain M12X01451	(cheR) protein-glutamate O-methyltransferase CheR [Flagella (VF1400) - Motility (VFC0204)] [Enterobacter cloacae strain M12X01451]
H1	VFG000936(gb|WP_016265865)	25	106.0	100.0	6.08e-30	WP_016265865	iutA	Aerobactin (VF0229) - Nutritional/Metabolic factor (VFC0272)	Escherichia coli CFT073	(iutA) ferric aerobactin receptor precusor IutA [Aerobactin (VF0229) - Nutritional/Metabolic factor (VFC0272)] [Escherichia coli CFT073]
H1	VFG001911(gb|YP_002344105)	25	99.4	100.0	5.59e-29	YP_002344105	flgH	Flagella (VF0114) - Motility (VFC0204)	Campylobacter jejuni subsp. jejuni NCTC 11168	(flgH) flagellar L-ring protein precursor FlgH [Flagella (VF0114) - Motility (VFC0204)] [Campylobacter jejuni subsp. jejuni NCTC 11168]
H1	VFG002356(gb|WP_011816614)	25	102.0	98.0	1.86e-28	WP_011816614	flhA	Flagella (VF0394) - Motility (VFC0204)	Yersinia enterocolitica subsp. enterocolitica 8081	(flhA) flagellar biosynthesis protein FlhA [Flagella (VF0394) - Motility (VFC0204)] [Yersinia enterocolitica subsp. enterocolitica 8081]
H1	VFG006577(gb|WP_001262893)	24	97.8	98.0	5.5e-27	WP_001262893	flhA	Flagella (VF0051) - Motility (VFC0204)	Helicobacter pylori 26695	(flhA) flagellar biosynthesis protein [Flagella (VF0051) - Motility (VFC0204)] [Helicobacter pylori 26695]
H1	VFG013346(gb|WP_005693178)	24	93.2	94.0	4.13e-26	WP_005693178	galU	LOS (VF0044) - Immune modulation (VFC0258)	Haemophilus influenzae Rd KW20	(galU) glucosephosphate uridylyltransferase [LOS (VF0044) - Immune modulation (VFC0258)] [Haemophilus influenzae Rd KW20]
H1	VFG043366(gb|WP_000033553)	24	87.8	97.9	1.89e-23	WP_000033553	tlpA	Flagella (VF0051) - Motility (VFC0204)	Helicobacter pylori 26695	(tlpA) membrane-bound chemoreceptor sensing arginine and bicarbonate [Flagella (VF0051) - Motility (VFC0204)] [Helicobacter pylori 26695]
H1	VFG006592(gb|WP_000763575)	23	100.0	94.0	1.15e-28	WP_000763575	fliM	Flagella (VF0051) - Motility (VFC0204)	Helicobacter pylori 26695	(fliM) flagellar motor switch protein FliM [Flagella (VF0051) - Motility (VFC0204)] [Helicobacter pylori 26695]
H1	VFG000276(gb|WP_000885496)	22	92.4	92.0	4.07e-25	WP_000885496	flaA	Flagella (VF0051) - Motility (VFC0204)	Helicobacter pylori 26695	(flaA) flagellin A FlaA [Flagella (VF0051) - Motility (VFC0204)] [Helicobacter pylori 26695]
H1	VFG001915(gb|YP_002344227)	22	101.0	96.0	9.16e-30	YP_002344227	fliP	Flagella (VF0114) - Motility (VFC0204)	Campylobacter jejuni subsp. jejuni NCTC 11168	(fliP) flagellar biosynthesis protein FliP [Flagella (VF0114) - Motility (VFC0204)] [Campylobacter jejuni subsp. jejuni NCTC 11168]
H1	VFG043378(gb|WP_000467802)	22	90.9	98.0	1.13e-24	WP_000467802	cheV3	Flagella (VF0051) - Motility (VFC0204)	Helicobacter pylori 26695	(cheV3) chemotaxis coupling protein CheV3 [Flagella (VF0051) - Motility (VFC0204)] [Helicobacter pylori 26695]
H1	VFG048603(gb|WP_004213921)	22	99.0	93.3	3.57e-28	WP_004213921	iucB	Aerobactin (VF0565) - Nutritional/Metabolic factor (VFC0272)	Klebsiella pneumoniae subsp. pneumoniae NTUH-K2044	(iucB) N-acetyltransferase IucB [Aerobactin (VF0565) - Nutritional/Metabolic factor (VFC0272)] [Klebsiella pneumoniae subsp. pneumoniae NTUH-K2044]
H1	VFG053583(gb|WP_008500315.1)	22	91.3	91.8	2.14e-27	WP_008500315.1	fliQ	Flagella (VF1400) - Motility (VFC0204)	Enterobacter cloacae strain M12X01451	(fliQ) flagellar biosynthesis protein FliQ [Flagella (VF1400) - Motility (VFC0204)] [Enterobacter cloacae strain M12X01451]
H1	VFG001913(gb|YP_002344116)	21	94.4	94.0	8.81e-27	YP_002344116	flgG	Flagella (VF0114) - Motility (VFC0204)	Campylobacter jejuni subsp. jejuni NCTC 11168	(flgG) flagellar basal-body rod protein FlgG [Flagella (VF0114) - Motility (VFC0204)] [Campylobacter jejuni subsp. jejuni NCTC 11168]
H1	VFG043400(gb|YP_002344421)	21	100.0	100.0	3.31e-30	YP_002344421	flgP	Flagella (VF0114) - Motility (VFC0204)	Campylobacter jejuni subsp. jejuni NCTC 11168	(flgP) required for flagellar motility [Flagella (VF0114) - Motility (VFC0204)] [Campylobacter jejuni subsp. jejuni NCTC 11168]
H1	VFG053310(gb|WP_013096050.1)	21	89.7	90.0	1.91e-26	WP_013096050.1	flhD	Flagella (VF1400) - Motility (VFC0204)	Enterobacter cloacae strain M12X01451	(flhD) flagellar transcriptional regulator FlhD [Flagella (VF1400) - Motility (VFC0204)] [Enterobacter cloacae strain M12X01451]
H1	VFG053499(gb|WP_013097729.1)	21	97.8	98.0	8.73e-30	WP_013097729.1	fliE	Flagella (VF1400) - Motility (VFC0204)	Enterobacter cloacae strain M12X01451	(fliE) flagellar hook-basal body complex protein FliE [Flagella (VF1400) - Motility (VFC0204)] [Enterobacter cloacae strain M12X01451]
H1	VFG001826(gb|NP_217099)	20	97.8	92.0	5.75e-27	NP_217099	relA	RelA (VF0287) - Regulation (VFC0301)	Mycobacterium tuberculosis H37Rv	(relA) Probable GTP pyrophosphokinase RelA (ATP:GTP 3'-pyrophosphotransferase) (PPGPP synthetase I) ((P)PPGPP synthetase) (GTP diphosphokinase) [RelA (VF0287) - Regulation (VFC0301)] [Mycobacterium tuberculosis H37Rv]
H1	VFG001897(gb|YP_002343756)	20	93.2	93.9	2.22e-25	YP_002343756	fliF	Flagella (VF0114) - Motility (VFC0204)	Campylobacter jejuni subsp. jejuni NCTC 11168	(fliF) flagellar M-ring protein FliF [Flagella (VF0114) - Motility (VFC0204)] [Campylobacter jejuni subsp. jejuni NCTC 11168]
H1	VFG002365(gb|WP_005167740)	20	105.0	98.0	1.89e-30	WP_005167740	gmd	O-antigen (VF0392) - Immune modulation (VFC0258)	Yersinia enterocolitica subsp. enterocolitica 8081	(gmd) GDP-mannose 4,6-dehydratase [O-antigen (VF0392) - Immune modulation (VFC0258)] [Yersinia enterocolitica subsp. enterocolitica 8081]
H1	VFG047708(gb|WP_003022611)	20	95.5	92.0	3.72e-26	WP_003022611	carB	Pyrimidine biosynthesis (VF0558) - Nutritional/Metabolic factor (VFC0272)	Francisella tularensis subsp. tularensis SCHU S4	(carB) carbamoyl phosphate synthase large subunit [Pyrimidine biosynthesis (VF0558) - Nutritional/Metabolic factor (VFC0272)] [Francisella tularensis subsp. tularensis SCHU S4]
H1	VFG001953(gb|YP_002344808)	19	104.0	98.0	3.28e-30	YP_002344808	hddA	Capsule (VF0323) - Immune modulation (VFC0258)	Campylobacter jejuni subsp. jejuni NCTC 11168	(hddA) D-glycero-D-manno-heptose 7-phosphate kinase [Capsule (VF0323) - Immune modulation (VFC0258)] [Campylobacter jejuni subsp. jejuni NCTC 11168]
H1	VFG043395(gb|YP_002343726)	19	102.0	94.0	1.8e-29	YP_002343726	cheV	Flagella (VF0114) - Motility (VFC0204)	Campylobacter jejuni subsp. jejuni NCTC 11168	(cheV) chemotaxis protein [Flagella (VF0114) - Motility (VFC0204)] [Campylobacter jejuni subsp. jejuni NCTC 11168]
H1	VFG048606(gb|WP_004213922)	19	100.0	98.0	6.09e-28	WP_004213922	iucC	Aerobactin (VF0565) - Nutritional/Metabolic factor (VFC0272)	Klebsiella pneumoniae subsp. pneumoniae NTUH-K2044	(iucC) aerobactin siderophore biosynthesis protein IucC [Aerobactin (VF0565) - Nutritional/Metabolic factor (VFC0272)] [Klebsiella pneumoniae subsp. pneumoniae NTUH-K2044]
H1	VFG000615(gb|NP_709454)	18	105.0	96.0	1.43e-29	NP_709454	iucA	Aerobactin (VF0123) - Nutritional/Metabolic factor (VFC0272)	Shigella flexneri 2a str. 301	(iucA) aerobactin synthesis protein IucA [Aerobactin (VF0123) - Nutritional/Metabolic factor (VFC0272)] [Shigella flexneri 2a str. 301]
H1	VFG002329(gb|WP_005160381)	18	95.9	98.0	6.45e-27	WP_005160381	fliG	Flagella (VF0394) - Motility (VFC0204)	Yersinia enterocolitica subsp. enterocolitica 8081	(fliG) flagellar motor switch protein G [Flagella (VF0394) - Motility (VFC0204)] [Yersinia enterocolitica subsp. enterocolitica 8081]
H1	VFG034817(gb|WP_000671691)	18	100.0	98.0	3e-28	WP_000671691	espR1	TTSS secreted effectors (VF1111) - Effector delivery system (VFC0086)	Escherichia coli O55:H7 str. CB9615	(espR1) Type III secretion system effector espR1 [TTSS secreted effectors (VF1111) - Effector delivery system (VFC0086)] [Escherichia coli O55:H7 str. CB9615]
H1	VFG049124(gb|WP_012737540)	18	101.0	93.9	7.36e-29	WP_012737540	allD	Allantion utilization (VF0572) - Nutritional/Metabolic factor (VFC0272)	Klebsiella pneumoniae subsp. pneumoniae NTUH-K2044	(allD) ureidoglycolate dehydrogenase [Allantion utilization (VF0572) - Nutritional/Metabolic factor (VFC0272)] [Klebsiella pneumoniae subsp. pneumoniae NTUH-K2044]
H1	VFG053408(gb|WP_013097132.1)	18	94.0	92.0	1.22e-25	WP_013097132.1	flgK	Flagella (VF1400) - Motility (VFC0204)	Enterobacter cloacae strain M12X01451	(flgK) flagellar hook-associated protein FlgK [Flagella (VF1400) - Motility (VFC0204)] [Enterobacter cloacae strain M12X01451]
H1	VFG053607(gb|WP_005786166.1)	18	104.0	92.0	4.63e-30	WP_005786166.1	wcfM	PSA (VF1415) - Immune modulation (VFC0258)	Bacteroides fragilis NCTC 9343	(wcfM) UDP-galactopyranose mutase [PSA (VF1415) - Immune modulation (VFC0258)] [Bacteroides fragilis NCTC 9343]
H1	VFG043398(gb|YP_002344200)	16	91.7	94.0	2.81e-25	YP_002344200	flgS	Flagella (VF0114) - Motility (VFC0204)	Campylobacter jejuni subsp. jejuni NCTC 11168	(flgS) signal transduction histidine kinase [Flagella (VF0114) - Motility (VFC0204)] [Campylobacter jejuni subsp. jejuni NCTC 11168]
H1	VFG001927(gb|YP_002344848)	15	95.9	92.0	2.68e-26	YP_002344848	flgK	Flagella (VF0114) - Motility (VFC0204)	Campylobacter jejuni subsp. jejuni NCTC 11168	(flgK) flagellar hook-associated protein 1 FlgK [Flagella (VF0114) - Motility (VFC0204)] [Campylobacter jejuni subsp. jejuni NCTC 11168]
H1	VFG013374(gb|WP_005693262)	15	104.0	92.0	4.72e-30	WP_005693262	lpxD	LOS (VF0044) - Immune modulation (VFC0258)	Haemophilus influenzae Rd KW20	(lpxD) UDP-3-O-(3-hydroxymyristoyl) glucosamine N-acyltransferase [LOS (VF0044) - Immune modulation (VFC0258)] [Haemophilus influenzae Rd KW20]
H1	VFG013465(gb|WP_005693586)	15	99.8	91.8	1.05e-28	WP_005693586	kdsA	LOS (VF0044) - Immune modulation (VFC0258)	Haemophilus influenzae Rd KW20	(kdsA) 2-dehydro-3-deoxyphosphooctonate aldolase [LOS (VF0044) - Immune modulation (VFC0258)] [Haemophilus influenzae Rd KW20]
H1	VFG043206(gb|WP_005164479)	15	90.9	91.8	9.1e-27	WP_005164479	cheY	Flagella (VF0394) - Motility (VFC0204)	Yersinia enterocolitica subsp. enterocolitica 8081	(cheY) chemotaxis regulatory protein CheY [Flagella (VF0394) - Motility (VFC0204)] [Yersinia enterocolitica subsp. enterocolitica 8081]
H1	VFG043393(gb|YP_002343724)	15	102.0	95.9	8.28e-31	YP_002343724	cheW	Flagella (VF0114) - Motility (VFC0204)	Campylobacter jejuni subsp. jejuni NCTC 11168	(cheW) chemotaxis protein [Flagella (VF0114) - Motility (VFC0204)] [Campylobacter jejuni subsp. jejuni NCTC 11168]
H1	VFG001376(gb|WP_000695335)	14	109.0	98.0	8.87e-32	WP_000695335	cps4L	Capsule (VF0144) - Immune modulation (VFC0258)	Streptococcus pneumoniae TIGR4	(cps4L) capsular polysaccharide biosynthesis protein Cps4L [Capsule (VF0144) - Immune modulation (VFC0258)] [Streptococcus pneumoniae TIGR4]
H1	VFG001903(gb|YP_002343789)	14	99.4	100.0	1.94e-30	YP_002343789	fliN	Flagella (VF0114) - Motility (VFC0204)	Campylobacter jejuni subsp. jejuni NCTC 11168	(fliN) flagellar motor switch protein FliN [Flagella (VF0114) - Motility (VFC0204)] [Campylobacter jejuni subsp. jejuni NCTC 11168]
H1	VFG042979(gb|WP_002379311)	14	63.2	90.0	6.34e-15	WP_002379311	srtC	Ebp pili (VF0538) - Adherence (VFC0001)	Enterococcus faecalis V583	(srtC) sortase [Ebp pili (VF0538) - Adherence (VFC0001)] [Enterococcus faecalis V583]
H1	VFG047039(gb|WP_003018140)	14	62.0	90.3	1.7e-14	WP_003018140	wbtL	LPS (VF0542) - Immune modulation (VFC0258)	Francisella tularensis subsp. tularensis SCHU S4	(wbtL) glucose-1-phosphate thymidylyltransferase [LPS (VF0542) - Immune modulation (VFC0258)] [Francisella tularensis subsp. tularensis SCHU S4]
H1	VFG053219(gb|WP_028027948.1)	14	105.0	100.0	5.79e-31	WP_028027948.1	csgG	Curli (VF1397) - Biofilm (VFC0271)	Enterobacter cloacae strain M12X01451	(csgG) curli production assembly/transport protein CsgG [Curli (VF1397) - Biofilm (VFC0271)] [Enterobacter cloacae strain M12X01451]
H1	VFG001955(gb|YP_002344810)	13	104.0	94.0	2.18e-30	YP_002344810	Cj1427c	Capsule (VF0323) - Immune modulation (VFC0258)	Campylobacter jejuni subsp. jejuni NCTC 11168	(Cj1427c) sugar-nucleotide epimerase/dehydratease [Capsule (VF0323) - Immune modulation (VFC0258)] [Campylobacter jejuni subsp. jejuni NCTC 11168]
H1	VFG006597(gb|WP_001150629)	13	93.6	90.0	2.6e-26	WP_001150629	fliY	Flagella (VF0051) - Motility (VFC0204)	Helicobacter pylori 26695	(fliY) flagellar motor switch protein [Flagella (VF0051) - Motility (VFC0204)] [Helicobacter pylori 26695]
H1	VFG034875(gb|WP_001270087)	13	96.3	91.8	1.16e-26	WP_001270087	espX5	TTSS secreted effectors (VF1111) - Effector delivery system (VFC0086)	Escherichia coli O55:H7 str. CB9615	(espX5) Type III secretion system effector EspX5 [TTSS secreted effectors (VF1111) - Effector delivery system (VFC0086)] [Escherichia coli O55:H7 str. CB9615]
H1	VFG043207(gb|WP_005164481)	13	107.0	94.0	5.05e-31	WP_005164481	cheB	Flagella (VF0394) - Motility (VFC0204)	Yersinia enterocolitica subsp. enterocolitica 8081	(cheB) chemotaxis-specific methylesterase CheB [Flagella (VF0394) - Motility (VFC0204)] [Yersinia enterocolitica subsp. enterocolitica 8081]
H1	VFG001892(gb|YP_002343523)	12	98.2	100.0	3.8e-28	YP_002343523	fliY	Flagella (VF0114) - Motility (VFC0204)	Campylobacter jejuni subsp. jejuni NCTC 11168	(fliY) flagellar motor switch protein FliY [Flagella (VF0114) - Motility (VFC0204)] [Campylobacter jejuni subsp. jejuni NCTC 11168]
H1	VFG001894(gb|YP_002343525)	12	99.4	92.0	6.35e-29	YP_002343525	fliA	Flagella (VF0114) - Motility (VFC0204)	Campylobacter jejuni subsp. jejuni NCTC 11168	(fliA) flagellar biosynthesis sigma factor [Flagella (VF0114) - Motility (VFC0204)] [Campylobacter jejuni subsp. jejuni NCTC 11168]
H1	VFG001906(gb|YP_002343958)	12	102.0	98.0	6.84e-31	YP_002343958	flgC	Flagella (VF0114) - Motility (VFC0204)	Campylobacter jejuni subsp. jejuni NCTC 11168	(flgC) flagellar basal body rod protein FlgC [Flagella (VF0114) - Motility (VFC0204)] [Campylobacter jejuni subsp. jejuni NCTC 11168]
H1	VFG001912(gb|YP_002344115)	12	101.0	90.0	2.17e-29	YP_002344115	flgG2	Flagella (VF0114) - Motility (VFC0204)	Campylobacter jejuni subsp. jejuni NCTC 11168	(flgG2) flagellar basal-body rod protein [Flagella (VF0114) - Motility (VFC0204)] [Campylobacter jejuni subsp. jejuni NCTC 11168]
H1	VFG053366(gb|WP_008500431.1)	12	103.0	98.0	6.5e-32	WP_008500431.1	cheY	Flagella (VF1400) - Motility (VFC0204)	Enterobacter cloacae strain M12X01451	(cheY) chemotaxis response regulator CheY [Flagella (VF1400) - Motility (VFC0204)] [Enterobacter cloacae strain M12X01451]
H1	VFG001891(gb|YP_002343514)	11	99.4	93.8	1.42e-27	YP_002343514	flgE	Flagella (VF0114) - Motility (VFC0204)	Campylobacter jejuni subsp. jejuni NCTC 11168	(flgE) flagellar hook protein FlgE [Flagella (VF0114) - Motility (VFC0204)] [Campylobacter jejuni subsp. jejuni NCTC 11168]
H1	VFG001907(gb|YP_002343959)	11	99.0	100.0	8.63e-30	YP_002343959	flgB	Flagella (VF0114) - Motility (VFC0204)	Campylobacter jejuni subsp. jejuni NCTC 11168	(flgB) flagellar basal body rod protein FlgB [Flagella (VF0114) - Motility (VFC0204)] [Campylobacter jejuni subsp. jejuni NCTC 11168]
H1	VFG001924(gb|YP_002344727)	11	93.6	94.0	1.72e-25	YP_002344727	flaA	Flagella (VF0114) - Motility (VFC0204)	Campylobacter jejuni subsp. jejuni NCTC 11168	(flaA) flagellin [Flagella (VF0114) - Motility (VFC0204)] [Campylobacter jejuni subsp. jejuni NCTC 11168]
H1	VFG006701(gb|WP_000946438)	11	89.0	92.0	1.01e-24	WP_000946438	flgG_2	Flagella (VF0051) - Motility (VFC0204)	Helicobacter pylori 26695	(flgG_2) flagellar basal-body rod protein (flgG) [Flagella (VF0051) - Motility (VFC0204)] [Helicobacter pylori 26695]
H1	VFG011946(gb|YP_002344419)	11	98.2	100.0	2.35e-27	YP_002344419	flgR	Flagella (VF0114) - Motility (VFC0204)	Campylobacter jejuni subsp. jejuni NCTC 11168	(flgR) sigma-54 associated transcriptional activator [Flagella (VF0114) - Motility (VFC0204)] [Campylobacter jejuni subsp. jejuni NCTC 11168]
H1	VFG011674(gb|YP_002344802)	10	102.0	94.0	3.94e-30	YP_002344802	Cj1419c	Capsule (VF0323) - Immune modulation (VFC0258)	Campylobacter jejuni subsp. jejuni NCTC 11168	(Cj1419c) methyltransferase [Capsule (VF0323) - Immune modulation (VFC0258)] [Campylobacter jejuni subsp. jejuni NCTC 11168]
H1	VFG018241(gb|WP_001130227)	10	75.9	90.0	1.54e-20	WP_001130227	luxS	AI-2 (VF0406) - Biofilm (VFC0271)	Vibrio cholerae O1 biovar El Tor str. N16961	(luxS) S-ribosylhomocysteinase [AI-2 (VF0406) - Biofilm (VFC0271)] [Vibrio cholerae O1 biovar El Tor str. N16961]
H1	VFG043386(gb|WP_000772151)	10	99.4	90.0	3.77e-30	WP_000772151	cheY	Flagella (VF0051) - Motility (VFC0204)	Helicobacter pylori 26695	(cheY) chemotaxis response regulator CheY [Flagella (VF0051) - Motility (VFC0204)] [Helicobacter pylori 26695]
H1	VFG048247(gb|WP_002916190)	10	89.4	95.9	1.39e-25	WP_002916190	fimA	Type I fimbriae (VF0566) - Adherence (VFC0001)	Klebsiella pneumoniae subsp. pneumoniae NTUH-K2044	(fimA) type 1 major fimbrial subunit precursor [Type I fimbriae (VF0566) - Adherence (VFC0001)] [Klebsiella pneumoniae subsp. pneumoniae NTUH-K2044]
H1	VFG000551(gb|NP_461811)	9	89.0	93.9	5.05e-25	NP_461811	spaP	TTSS (SPI-1 encode) (VF0116) - Effector delivery system (VFC0086)	Salmonella enterica subsp. enterica serovar Typhimurium str. LT2	(spaP) type III secretion system minor export apparatus protein SpaP [TTSS (SPI-1 encode) (VF0116) - Effector delivery system (VFC0086)] [Salmonella enterica subsp. enterica serovar Typhimurium str. LT2]
H1	VFG001900(gb|YP_002343773)	9	95.5	98.0	1.32e-26	YP_002343773	flhB	Flagella (VF0114) - Motility (VFC0204)	Campylobacter jejuni subsp. jejuni NCTC 11168	(flhB) flagellar biosynthetic protein [Flagella (VF0114) - Motility (VFC0204)] [Campylobacter jejuni subsp. jejuni NCTC 11168]
H1	VFG001929(gb|YP_002345043)	9	89.4	91.7	1.24e-26	YP_002345043	fliQ	Flagella (VF0114) - Motility (VFC0204)	Campylobacter jejuni subsp. jejuni NCTC 11168	(fliQ) flagellar biosynthesis protein FliQ [Flagella (VF0114) - Motility (VFC0204)] [Campylobacter jejuni subsp. jejuni NCTC 11168]
H1	VFG001971(gb|YP_002344826)	9	96.7	93.9	2.57e-27	YP_002344826	kpsF	Capsule (VF0323) - Immune modulation (VFC0258)	Campylobacter jejuni subsp. jejuni NCTC 11168	(kpsF) D-arabinose 5-phosphate isomerase [Capsule (VF0323) - Immune modulation (VFC0258)] [Campylobacter jejuni subsp. jejuni NCTC 11168]
H1	VFG001972(gb|YP_002344827)	9	97.4	90.0	7.27e-27	YP_002344827	kpsD	Capsule (VF0323) - Immune modulation (VFC0258)	Campylobacter jejuni subsp. jejuni NCTC 11168	(kpsD) capsule polysaccharide ABC transporter substrate-binding protein [Capsule (VF0323) - Immune modulation (VFC0258)] [Campylobacter jejuni subsp. jejuni NCTC 11168]
H1	VFG053415(gb|WP_020689612.1)	9	97.4	90.0	1.41e-27	WP_020689612.1	flgJ	Flagella (VF1400) - Motility (VFC0204)	Enterobacter cloacae strain M12X01451	(flgJ) flagellar assembly peptidoglycan hydrolase FlgJ [Flagella (VF1400) - Motility (VFC0204)] [Enterobacter cloacae strain M12X01451]
H1	VFG000274(gb|WP_000238762)	8	100.0	92.0	1.33e-29	WP_000238762	ureG	Urease (VF0050) - Stress survival (VFC0282)	Helicobacter pylori 26695	(ureG) urease accessory protein (ureG) [Urease (VF0050) - Stress survival (VFC0282)] [Helicobacter pylori 26695]
H1	VFG000332(gb|WP_005632797)	8	91.7	91.7	1.83e-25	WP_005632797	rfaD	LOS (VF0044) - Immune modulation (VFC0258)	Haemophilus influenzae Rd KW20	(rfaD) ADP-L-glycero-D-mannoheptose-6-epimerase [LOS (VF0044) - Immune modulation (VFC0258)] [Haemophilus influenzae Rd KW20]
H1	VFG001901(gb|YP_002343774)	8	107.0	98.0	7.93e-32	YP_002343774	motB	Flagella (VF0114) - Motility (VFC0204)	Campylobacter jejuni subsp. jejuni NCTC 11168	(motB) flagellar motor protein MotB [Flagella (VF0114) - Motility (VFC0204)] [Campylobacter jejuni subsp. jejuni NCTC 11168]
H1	VFG001904(gb|YP_002343808)	8	93.2	100.0	6.74e-27	YP_002343808	Cj0371	Flagella (VF0114) - Motility (VFC0204)	Campylobacter jejuni subsp. jejuni NCTC 11168	(Cj0371) hypothetical protein [Flagella (VF0114) - Motility (VFC0204)] [Campylobacter jejuni subsp. jejuni NCTC 11168]
H1	VFG001925(gb|YP_002344791)	8	95.1	96.0	7.25e-28	YP_002344791	fliL	Flagella (VF0114) - Motility (VFC0204)	Campylobacter jejuni subsp. jejuni NCTC 11168	(fliL) flagellar basal body protein FliL [Flagella (VF0114) - Motility (VFC0204)] [Campylobacter jejuni subsp. jejuni NCTC 11168]
H1	VFG053471(gb|WP_013097139.1)	8	96.3	96.0	9.33e-29	WP_013097139.1	flgB	Flagella (VF1400) - Motility (VFC0204)	Enterobacter cloacae strain M12X01451	(flgB) flagellar basal body rod protein FlgB [Flagella (VF1400) - Motility (VFC0204)] [Enterobacter cloacae strain M12X01451]
H1	VFG048488(gb|WP_002893737)	7	102.0	100.0	6.93e-30	WP_002893737	fepC	Ent (VF0562) - Nutritional/Metabolic factor (VFC0272)	Klebsiella pneumoniae subsp. pneumoniae NTUH-K2044	(fepC) iron-enterobactin transporter ATP-binding protein [Ent (VF0562) - Nutritional/Metabolic factor (VFC0272)] [Klebsiella pneumoniae subsp. pneumoniae NTUH-K2044]
H1	VFG049122(gb|WP_012737539)	7	95.1	91.7	2.71e-26	WP_012737539	allC	Allantion utilization (VF0572) - Nutritional/Metabolic factor (VFC0272)	Klebsiella pneumoniae subsp. pneumoniae NTUH-K2044	(allC) allantoate amidohydrolase [Allantion utilization (VF0572) - Nutritional/Metabolic factor (VFC0272)] [Klebsiella pneumoniae subsp. pneumoniae NTUH-K2044]
H1	VFG053198(gb|WP_095907668.1)	7	85.9	100.0	6.69e-24	WP_095907668.1	csgD	Curli (VF1397) - Biofilm (VFC0271)	Enterobacter cloacae strain M12X01451	(csgD) biofilm master transcriptional regulator CsgD [Curli (VF1397) - Biofilm (VFC0271)] [Enterobacter cloacae strain M12X01451]
H1	VFG053548(gb|WP_014832480.1)	7	93.6	94.0	1.68e-27	WP_014832480.1	fliL	Flagella (VF1400) - Motility (VFC0204)	Enterobacter cloacae strain M12X01451	(fliL) flagellar basal body-associated protein FliL [Flagella (VF1400) - Motility (VFC0204)] [Enterobacter cloacae strain M12X01451]
H1	VFG000331(gb|WP_005693548)	6	97.8	90.0	4.28e-27	WP_005693548	rfaE	LOS (VF0044) - Immune modulation (VFC0258)	Haemophilus influenzae Rd KW20	(rfaE) ADP-heptose synthase [LOS (VF0044) - Immune modulation (VFC0258)] [Haemophilus influenzae Rd KW20]
H1	VFG000390(gb|WP_002212955)	6	98.6	95.9	1.84e-27	WP_002212955	yscN	TTSS (VF0140) - Effector delivery system (VFC0086)	Yersinia pestis CO92	(yscN) type III secretion system ATPase YscN [TTSS (VF0140) - Effector delivery system (VFC0086)] [Yersinia pestis CO92]
H1	VFG001952(gb|YP_002344807)	6	95.5	94.0	8.85e-28	YP_002344807	gmhA2	Capsule (VF0323) - Immune modulation (VFC0258)	Campylobacter jejuni subsp. jejuni NCTC 11168	(gmhA2) phosphoheptose isomerase [Capsule (VF0323) - Immune modulation (VFC0258)] [Campylobacter jejuni subsp. jejuni NCTC 11168]
H1	VFG001974(gb|YP_002344829)	6	95.5	92.0	1.35e-27	YP_002344829	kpsT	Capsule (VF0323) - Immune modulation (VFC0258)	Campylobacter jejuni subsp. jejuni NCTC 11168	(kpsT) capsule polysaccharide ABC transporter ATP-binding protein [Capsule (VF0323) - Immune modulation (VFC0258)] [Campylobacter jejuni subsp. jejuni NCTC 11168]
H1	VFG011671(gb|YP_002344801)	6	110.0	96.0	1.46e-31	YP_002344801	Cj1418c	Capsule (VF0323) - Immune modulation (VFC0258)	Campylobacter jejuni subsp. jejuni NCTC 11168	(Cj1418c) hypothetical protein [Capsule (VF0323) - Immune modulation (VFC0258)] [Campylobacter jejuni subsp. jejuni NCTC 11168]
H1	VFG043402(gb|YP_002344511)	6	100.0	92.0	2.21e-30	YP_002344511	cheY	Flagella (VF0114) - Motility (VFC0204)	Campylobacter jejuni subsp. jejuni NCTC 11168	(cheY) chemotaxis regulatory protein [Flagella (VF0114) - Motility (VFC0204)] [Campylobacter jejuni subsp. jejuni NCTC 11168]
H1	VFG048972(gb|WP_014907221)	6	109.0	92.0	7.15e-32	WP_014907221	KP1_RS17340	Capsule (VF0560) - Immune modulation (VFC0258)	Klebsiella pneumoniae subsp. pneumoniae NTUH-K2044	(KP1_RS17340) polysaccharide export protein [Capsule (VF0560) - Immune modulation (VFC0258)] [Klebsiella pneumoniae subsp. pneumoniae NTUH-K2044]
H1	VFG053457(gb|WP_095907671.1)	6	90.5	93.9	1.55e-25	WP_095907671.1	flgD	Flagella (VF1400) - Motility (VFC0204)	Enterobacter cloacae strain M12X01451	(flgD) flagellar hook assembly protein FlgD [Flagella (VF1400) - Motility (VFC0204)] [Enterobacter cloacae strain M12X01451]
H1	VFG053485(gb|WP_013097141.1)	6	89.7	92.0	1.13e-26	WP_013097141.1	flgM	Flagella (VF1400) - Motility (VFC0204)	Enterobacter cloacae strain M12X01451	(flgM) flagellar biosynthesis anti-sigma factor FlgM [Flagella (VF1400) - Motility (VFC0204)] [Enterobacter cloacae strain M12X01451]
H1	VFG053655(gb|WP_005802593.1)	6	112.0	96.0	3.07e-32	WP_005802593.1	PAAR_Rhs	GA2 T6SS (VF1419) - Effector delivery system (VFC0086)	Bacteroides fragilis CL05T00C42	(PAAR_Rhs) DUF6531 domain-containing protein [GA2 T6SS (VF1419) - Effector delivery system (VFC0086)] [Bacteroides fragilis CL05T00C42]
H1	VFG053661(gb|WP_005802600.1)	6	100.0	92.0	8.87e-28	WP_005802600.1	tssH/clpV	GA2 T6SS (VF1419) - Effector delivery system (VFC0086)	Bacteroides fragilis CL05T00C42	(tssH/clpV) ATP-dependent Clp protease ATP-binding subunit [GA2 T6SS (VF1419) - Effector delivery system (VFC0086)] [Bacteroides fragilis CL05T00C42]
H1	VFG001890(gb|YP_002343513)	5	100.0	90.0	6.59e-29	YP_002343513	flgD	Flagella (VF0114) - Motility (VFC0204)	Campylobacter jejuni subsp. jejuni NCTC 11168	(flgD) flagellar basal-body rod modification protein FlgD [Flagella (VF0114) - Motility (VFC0204)] [Campylobacter jejuni subsp. jejuni NCTC 11168]
H1	VFG002349(gb|WP_005168797)	5	85.5	92.0	1.19e-23	WP_005168797	flgD	Flagella (VF0394) - Motility (VFC0204)	Yersinia enterocolitica subsp. enterocolitica 8081	(flgD) flagellar basal-body rod modification protein FlgD [Flagella (VF0394) - Motility (VFC0204)] [Yersinia enterocolitica subsp. enterocolitica 8081]
H1	VFG006647(gb|WP_000963306)	5	92.0	95.9	1.24e-25	WP_000963306	flgD	Flagella (VF0051) - Motility (VFC0204)	Helicobacter pylori 26695	(flgD) flagellar basal-body rod modification protein FlgD [Flagella (VF0051) - Motility (VFC0204)] [Helicobacter pylori 26695]
H1	VFG006672(gb|WP_001128709)	5	94.7	93.9	4.54e-26	WP_001128709	fliI	Flagella (VF0051) - Motility (VFC0204)	Helicobacter pylori 26695	(fliI) flagellum-specific ATP synthase FliI [Flagella (VF0051) - Motility (VFC0204)] [Helicobacter pylori 26695]
H1	VFG011677(gb|YP_002344803)	5	106.0	93.9	1.87e-31	YP_002344803	Cj1420c	Capsule (VF0323) - Immune modulation (VFC0258)	Campylobacter jejuni subsp. jejuni NCTC 11168	(Cj1420c) methyltransferase [Capsule (VF0323) - Immune modulation (VFC0258)] [Campylobacter jejuni subsp. jejuni NCTC 11168]
H1	VFG038380(gb|WP_043163044)	5	99.0	91.8	1.68e-27	WP_043163044	vipB	T6SS (VF0480) - Effector delivery system (VFC0086)	Aeromonas hydrophila subsp. hydrophila ATCC 7966	(vipB) Type VI secretion system contractile sheath large subunit TssC/VipB [T6SS (VF0480) - Effector delivery system (VFC0086)] [Aeromonas hydrophila subsp. hydrophila ATCC 7966]
H1	VFG043401(gb|YP_002344468)	5	102.0	96.0	1.86e-31	YP_002344468	fliW	Flagella (VF0114) - Motility (VFC0204)	Campylobacter jejuni subsp. jejuni NCTC 11168	(fliW) flagellar assembly protein FliW [Flagella (VF0114) - Motility (VFC0204)] [Campylobacter jejuni subsp. jejuni NCTC 11168]
H1	VFG045793(gb|WP_000771429)	5	63.9	92.2	6.04e-16	WP_000771429	csgA	Curli fibers (VF1138) - Adherence (VFC0001)	Escherichia coli O25b:H4-ST131	(csgA) curlin major subunit CsgA [Curli fibers (VF1138) - Adherence (VFC0001)] [Escherichia coli O25b:H4-ST131]
H1	VFG000964(gb|WP_010922799)	4	97.8	94.0	8.28e-28	WP_010922799	hasC	Hyaluronic acid capsule (VF0244) - Immune modulation (VFC0258)	Streptococcus pyogenes M1 GAS	(hasC) UTP--glucose-1-phosphate uridylyltransferase HasC [Hyaluronic acid capsule (VF0244) - Immune modulation (VFC0258)] [Streptococcus pyogenes M1 GAS]
H1	VFG001381(gb|YP_177728)	4	100.0	90.0	4.65e-28	YP_177728	icl	Isocitrate lyase (VF0253) - Others (VFC0346)	Mycobacterium tuberculosis H37Rv	(icl) Isocitrate lyase Icl (isocitrase) (isocitratase) [Isocitrate lyase (VF0253) - Others (VFC0346)] [Mycobacterium tuberculosis H37Rv]
H1	VFG001914(gb|YP_002344138)	4	88.2	98.0	1.53e-24	YP_002344138	flaC	Flagella (VF0114) - Motility (VFC0204)	Campylobacter jejuni subsp. jejuni NCTC 11168	(flaC) a secreted effector flagellin [Flagella (VF0114) - Motility (VFC0204)] [Campylobacter jejuni subsp. jejuni NCTC 11168]
H1	VFG001975(gb|YP_002344830)	4	59.3	96.3	1.35e-13	YP_002344830	kpsM	Capsule (VF0323) - Immune modulation (VFC0258)	Campylobacter jejuni subsp. jejuni NCTC 11168	(kpsM) capsule polysaccharide ABC transporter permease [Capsule (VF0323) - Immune modulation (VFC0258)] [Campylobacter jejuni subsp. jejuni NCTC 11168]
H1	VFG001986(gb|YP_002344796)	4	96.3	90.0	9.27e-27	YP_002344796	kpsS	Capsule (VF0323) - Immune modulation (VFC0258)	Campylobacter jejuni subsp. jejuni NCTC 11168	(kpsS) capsule polysaccharide modification protein [Capsule (VF0323) - Immune modulation (VFC0258)] [Campylobacter jejuni subsp. jejuni NCTC 11168]
H1	VFG006681(gb|WP_001147918)	4	88.2	90.0	6.41e-26	WP_001147918	fliE	Flagella (VF0051) - Motility (VFC0204)	Helicobacter pylori 26695	(fliE) flagellar hook-basal body complex protein FliE [Flagella (VF0051) - Motility (VFC0204)] [Helicobacter pylori 26695]
H1	VFG007158(gb|WP_005477722)	4	97.8	96.0	3.54e-27	WP_005477722	vscN	T3SS1 (VF0408) - Effector delivery system (VFC0086)	Vibrio parahaemolyticus RIMD 2210633	(vscN) type III secretion system ATPase VscN [T3SS1 (VF0408) - Effector delivery system (VFC0086)] [Vibrio parahaemolyticus RIMD 2210633]
H1	VFG011826(gb|YP_002343512)	4	93.2	92.0	2.38e-25	YP_002343512	fliK	Flagella (VF0114) - Motility (VFC0204)	Campylobacter jejuni subsp. jejuni NCTC 11168	(fliK) flagellar hook-length control protein FliK [Flagella (VF0114) - Motility (VFC0204)] [Campylobacter jejuni subsp. jejuni NCTC 11168]
H1	VFG013365(gb|WP_010869077)	4	97.8	90.0	4.19e-27	WP_010869077	wbaP/rfbP	LOS (VF0044) - Immune modulation (VFC0258)	Haemophilus influenzae Rd KW20	(wbaP/rfbP) undecaprenyl-phosphate galactosephosphotransferase [LOS (VF0044) - Immune modulation (VFC0258)] [Haemophilus influenzae Rd KW20]
H1	VFG043211(gb|WP_032902679)	4	94.4	98.0	9.47e-26	WP_032902679	cheA	Flagella (VF0394) - Motility (VFC0204)	Yersinia enterocolitica subsp. enterocolitica 8081	(cheA) chemotaxis protein CheA [Flagella (VF0394) - Motility (VFC0204)] [Yersinia enterocolitica subsp. enterocolitica 8081]
H1	VFG043404(gb|YP_002344845)	4	72.0	94.6	1.7e-19	YP_002344845	flgJ	Flagella (VF0114) - Motility (VFC0204)	Campylobacter jejuni subsp. jejuni NCTC 11168	(flgJ) flagellar rod assembly protein/muramidase FlgJ [Flagella (VF0114) - Motility (VFC0204)] [Campylobacter jejuni subsp. jejuni NCTC 11168]
H1	VFG053534(gb|WP_013097733.1)	4	94.4	92.0	6.62e-28	WP_013097733.1	fliJ	Flagella (VF1400) - Motility (VFC0204)	Enterobacter cloacae strain M12X01451	(fliJ) flagellar export protein FliJ [Flagella (VF1400) - Motility (VFC0204)] [Enterobacter cloacae strain M12X01451]
H1	VFG000446(gb|NP_459541)	3	102.0	90.0	1e-28	NP_459541	fimD	Type 1 fimbriae (VF0102) - Adherence (VFC0001)	Salmonella enterica subsp. enterica serovar Typhimurium str. LT2	(fimD) usher protein FimD [Type 1 fimbriae (VF0102) - Adherence (VFC0001)] [Salmonella enterica subsp. enterica serovar Typhimurium str. LT2]
H1	VFG000963(gb|WP_009880737)	3	52.0	92.0	7.41e-11	WP_009880737	hasB	Hyaluronic acid capsule (VF0244) - Immune modulation (VFC0258)	Streptococcus pyogenes M1 GAS	(hasB) UDP-glucose 6-dehydrogenase HasB [Hyaluronic acid capsule (VF0244) - Immune modulation (VFC0258)] [Streptococcus pyogenes M1 GAS]
H1	VFG001862(gb|WP_015444101)	3	80.9	91.7	5.17e-21	WP_015444101	katB	KatAB (VF0168) - Stress survival (VFC0282)	Legionella pneumophila subsp. pneumophila str. Philadelphia 1	(katB) catalase-peroxidase KatB [KatAB (VF0168) - Stress survival (VFC0282)] [Legionella pneumophila subsp. pneumophila str. Philadelphia 1]
H1	VFG001918(gb|YP_002344570)	3	84.7	94.0	3.74e-23	YP_002344570	fliR	Flagella (VF0114) - Motility (VFC0204)	Campylobacter jejuni subsp. jejuni NCTC 11168	(fliR) flagellar biosynthetic protein FliR [Flagella (VF0114) - Motility (VFC0204)] [Campylobacter jejuni subsp. jejuni NCTC 11168]
H1	VFG001973(gb|YP_002344828)	3	58.5	90.9	3.71e-13	YP_002344828	kpsE	Capsule (VF0323) - Immune modulation (VFC0258)	Campylobacter jejuni subsp. jejuni NCTC 11168	(kpsE) capsule polysaccharide ABC transporter permease [Capsule (VF0323) - Immune modulation (VFC0258)] [Campylobacter jejuni subsp. jejuni NCTC 11168]
H1	VFG001985(gb|YP_002344650)	3	73.6	95.2	1.75e-18	YP_002344650	porA	MOMP (VF0328) - Adherence (VFC0001)	Campylobacter jejuni subsp. jejuni NCTC 11168	(porA) major outer membrane protein [MOMP (VF0328) - Adherence (VFC0001)] [Campylobacter jejuni subsp. jejuni NCTC 11168]
H1	VFG002225(gb|WP_002963680)	3	102.0	92.0	3.34e-29	WP_002963680	gmd	LPS (VF0367) - Immune modulation (VFC0258)	Brucella melitensis bv. 1 str. 16M	(gmd) GDP-mannose 4,6-dehydratase [LPS (VF0367) - Immune modulation (VFC0258)] [Brucella melitensis bv. 1 str. 16M]
H1	VFG002340(gb|WP_005168816)	3	73.9	91.1	4.76e-19	WP_005168816	fliR	Flagella (VF0394) - Motility (VFC0204)	Yersinia enterocolitica subsp. enterocolitica 8081	(fliR) flagellar biosynthetic protein FliR [Flagella (VF0394) - Motility (VFC0204)] [Yersinia enterocolitica subsp. enterocolitica 8081]
H1	VFG002364(gb|WP_005167741)	3	103.0	92.0	9.59e-30	WP_005167741	YE_RS15425	O-antigen (VF0392) - Immune modulation (VFC0258)	Yersinia enterocolitica subsp. enterocolitica 8081	(YE_RS15425) GDP-L-fucose synthase [O-antigen (VF0392) - Immune modulation (VFC0258)] [Yersinia enterocolitica subsp. enterocolitica 8081]
H1	VFG013412(gb|WP_005693459)	3	92.8	90.0	6.69e-26	WP_005693459	lpxC	LOS (VF0044) - Immune modulation (VFC0258)	Haemophilus influenzae Rd KW20	(lpxC) UDP-3-O-(R-3-hydroxymyristoyl)-N-acetylglucosamine deacetylase [LOS (VF0044) - Immune modulation (VFC0258)] [Haemophilus influenzae Rd KW20]
H1	VFG013418(gb|WP_005694260)	3	108.0	94.0	5.68e-33	WP_005694260	gmhA/lpcA	LOS (VF0044) - Immune modulation (VFC0258)	Haemophilus influenzae Rd KW20	(gmhA/lpcA) phosphoheptose isomerase [LOS (VF0044) - Immune modulation (VFC0258)] [Haemophilus influenzae Rd KW20]
H1	VFG038683(gb|WP_016350056)	3	89.4	92.0	5.44e-24	WP_016350056	flhA	Polar flagella (VF0473) - Motility (VFC0204)	Aeromonas hydrophila ML09-119	(flhA) flagellar biosynthesis protein FlhA [Polar flagella (VF0473) - Motility (VFC0204)] [Aeromonas hydrophila ML09-119]
H1	VFG043382(gb|WP_000996418)	3	42.7	92.0	1.38e-07	WP_000996418	HP_RS03480	Flagella (VF0051) - Motility (VFC0204)	Helicobacter pylori 26695	(HP_RS03480) RNA polymerase factor sigma-54 [Flagella (VF0051) - Motility (VFC0204)] [Helicobacter pylori 26695]
H1	VFG048620(gb|WP_014907843)	3	95.9	94.0	2.73e-26	WP_014907843	iutA	Aerobactin (VF0565) - Nutritional/Metabolic factor (VFC0272)	Klebsiella pneumoniae subsp. pneumoniae NTUH-K2044	(iutA) ferric aerobactin receptor IutA [Aerobactin (VF0565) - Nutritional/Metabolic factor (VFC0272)] [Klebsiella pneumoniae subsp. pneumoniae NTUH-K2044]
H1	VFG053394(gb|WP_013096068.1)	3	63.2	90.3	6.42e-16	WP_013096068.1	flhE	Flagella (VF1400) - Motility (VFC0204)	Enterobacter cloacae strain M12X01451	(flhE) flagellar protein FlhE [Flagella (VF1400) - Motility (VFC0204)] [Enterobacter cloacae strain M12X01451]
H1	VFG000462(gb|NP_460110)	2	103.0	98.0	3.06e-30	NP_460110	csgG	Agf (VF0103) - Adherence (VFC0001)	Salmonella enterica subsp. enterica serovar Typhimurium str. LT2	(csgG) curli production assembly/transport protein CsgG [Agf (VF0103) - Adherence (VFC0001)] [Salmonella enterica subsp. enterica serovar Typhimurium str. LT2]
H1	VFG001373(gb|WP_000758382)	2	53.5	96.2	7.37e-12	WP_000758382	cps4I	Capsule (VF0144) - Immune modulation (VFC0258)	Streptococcus pneumoniae TIGR4	(cps4I) capsular polysaccharide biosynthesis protein Cps4I [Capsule (VF0144) - Immune modulation (VFC0258)] [Streptococcus pneumoniae TIGR4]
H1	VFG001899(gb|YP_002343758)	2	79.3	93.3	5.63e-21	YP_002343758	fliH	Flagella (VF0114) - Motility (VFC0204)	Campylobacter jejuni subsp. jejuni NCTC 11168	(fliH) flagellar assembly protein H [Flagella (VF0114) - Motility (VFC0204)] [Campylobacter jejuni subsp. jejuni NCTC 11168]
H1	VFG001905(gb|YP_002343957)	2	82.4	97.7	9.11e-24	YP_002343957	fliE	Flagella (VF0114) - Motility (VFC0204)	Campylobacter jejuni subsp. jejuni NCTC 11168	(fliE) flagellar hook-basal body complex protein FliE [Flagella (VF0114) - Motility (VFC0204)] [Campylobacter jejuni subsp. jejuni NCTC 11168]
H1	VFG002338(gb|WP_042661456)	2	57.8	93.1	4.67e-13	WP_042661456	fliP	Flagella (VF0394) - Motility (VFC0204)	Yersinia enterocolitica subsp. enterocolitica 8081	(fliP) flagellar biosynthetic protein FliP [Flagella (VF0394) - Motility (VFC0204)] [Yersinia enterocolitica subsp. enterocolitica 8081]
H1	VFG002522(gb|WP_004198639)	2	88.6	90.0	1.01e-23	WP_004198639	flhA	Flagella (VF0430) - Motility (VFC0204)	Burkholderia pseudomallei K96243	(flhA) flagellar biosynthesis protein FlhA [Flagella (VF0430) - Motility (VFC0204)] [Burkholderia pseudomallei K96243]
H1	VFG006562(gb|WP_000201853)	2	90.1	90.0	1.1e-24	WP_000201853	fliG	Flagella (VF0051) - Motility (VFC0204)	Helicobacter pylori 26695	(fliG) flagellar motor switch protein G [Flagella (VF0051) - Motility (VFC0204)] [Helicobacter pylori 26695]
H1	VFG006582(gb|WP_001862801)	2	90.1	98.0	2.28e-24	WP_001862801	flhF	Flagella (VF0051) - Motility (VFC0204)	Helicobacter pylori 26695	(flhF) flagellar biosynthesis protein [Flagella (VF0051) - Motility (VFC0204)] [Helicobacter pylori 26695]
H1	VFG007484(gb|WP_000079330)	2	96.3	93.9	1.48e-26	WP_000079330	fleR/flrC	Flagella (VF0519) - Motility (VFC0204)	Vibrio cholerae O1 biovar El Tor str. N16961	(fleR/flrC) sigma-54 dependent response regulator [Flagella (VF0519) - Motility (VFC0204)] [Vibrio cholerae O1 biovar El Tor str. N16961]
H1	VFG010882(gb|WP_010946597)	2	103.0	90.0	5.29e-29	WP_010946597	ccmF	CcmC (VF0292) - Nutritional/Metabolic factor (VFC0272)	Legionella pneumophila subsp. pneumophila str. Philadelphia 1	(ccmF) cytochrome c heme lyase subunit CcmF [CcmC (VF0292) - Nutritional/Metabolic factor (VFC0272)] [Legionella pneumophila subsp. pneumophila str. Philadelphia 1]
H1	VFG012104(gb|WP_011861612)	2	102.0	98.0	1.76e-28	WP_011861612	fbpA/fbp68	FbpA/Fbp68 (VF0595) - Adherence (VFC0001)	Clostridium difficile 630	(fbpA/fbp68) fibronectin-binding protein FbpA [FbpA/Fbp68 (VF0595) - Adherence (VFC0001)] [Clostridium difficile 630]
H1	VFG038348(gb|WP_005320755)	2	98.2	94.0	2.56e-27	WP_005320755	ascN	T3SS (VF0479) - Effector delivery system (VFC0086)	Aeromonas salmonicida subsp. salmonicida A449	(ascN) Type III secretion system ATPase [T3SS (VF0479) - Effector delivery system (VFC0086)] [Aeromonas salmonicida subsp. salmonicida A449]
H1	VFG043367(gb|WP_000971620)	2	75.1	90.9	5.32e-19	WP_000971620	tlpB	Flagella (VF0051) - Motility (VFC0204)	Helicobacter pylori 26695	(tlpB) membrane-bound chemoreceptor sensing pH and autoinducer-2 [Flagella (VF0051) - Motility (VFC0204)] [Helicobacter pylori 26695]
H1	VFG043385(gb|WP_001064464)	2	90.9	90.0	3.07e-25	WP_001064464	ylxH	Flagella (VF0051) - Motility (VFC0204)	Helicobacter pylori 26695	(ylxH) ATP-binding protein [Flagella (VF0051) - Motility (VFC0204)] [Helicobacter pylori 26695]
H1	VFG043396(gb|YP_002344093)	2	79.7	90.9	1.13e-20	YP_002344093	rpoN	Flagella (VF0114) - Motility (VFC0204)	Campylobacter jejuni subsp. jejuni NCTC 11168	(rpoN) RNA polymerase factor sigma-54 [Flagella (VF0114) - Motility (VFC0204)] [Campylobacter jejuni subsp. jejuni NCTC 11168]
H1	VFG048459(gb|WP_004147525)	2	91.7	100.0	5.32e-25	WP_004147525	entS	Ent (VF0562) - Nutritional/Metabolic factor (VFC0272)	Klebsiella pneumoniae subsp. pneumoniae NTUH-K2044	(entS) enterobactin exporter EntS [Ent (VF0562) - Nutritional/Metabolic factor (VFC0272)] [Klebsiella pneumoniae subsp. pneumoniae NTUH-K2044]
H1	VFG000270(gb|WP_000724295)	1	89.4	91.5	5.12e-24	WP_000724295	ureB	Urease (VF0050) - Stress survival (VFC0282)	Helicobacter pylori 26695	(ureB) urease beta subunit UreB, urea amidohydrolase [Urease (VF0050) - Stress survival (VFC0282)] [Helicobacter pylori 26695]
H1	VFG001360(gb|WP_001042179)	1	58.5	93.5	3.63e-13	WP_001042179	nanB	Neuraminidase (VF0148) - Exoenzyme (VFC0251)	Streptococcus pneumoniae TIGR4	(nanB) neuraminidase B [Neuraminidase (VF0148) - Exoenzyme (VFC0251)] [Streptococcus pneumoniae TIGR4]
H1	VFG001390(gb|NP_215496)	1	83.6	93.2	6.26e-23	NP_215496	mprA	MprAB (VF0298) - Regulation (VFC0301)	Mycobacterium tuberculosis H37Rv	(mprA) two-component response regulator MrpA [MprAB (VF0298) - Regulation (VFC0301)] [Mycobacterium tuberculosis H37Rv]
H1	VFG001919(gb|YP_002344702)	1	93.6	91.7	2.02e-26	YP_002344702	pseG	Flagella (VF0114) - Motility (VFC0204)	Campylobacter jejuni subsp. jejuni NCTC 11168	(pseG) UDP-2,4-diacetamido-2,4,6-trideoxy-beta-L-altropyranose hydrolase [Flagella (VF0114) - Motility (VFC0204)] [Campylobacter jejuni subsp. jejuni NCTC 11168]
H1	VFG001928(gb|YP_002344934)	1	68.9	96.9	8.21e-17	YP_002344934	pflA	Flagella (VF0114) - Motility (VFC0204)	Campylobacter jejuni subsp. jejuni NCTC 11168	(pflA) paralysed flagellum protein [Flagella (VF0114) - Motility (VFC0204)] [Campylobacter jejuni subsp. jejuni NCTC 11168]
H1	VFG001931(gb|YP_002344858)	1	58.2	90.0	4.75e-13	YP_002344858	cadF	CadF (VF0322) - Adherence (VFC0001)	Campylobacter jejuni subsp. jejuni NCTC 11168	(cadF) outer membrane fibronectin-binding protein [CadF (VF0322) - Adherence (VFC0001)] [Campylobacter jejuni subsp. jejuni NCTC 11168]
H1	VFG002026(gb|YP_002344540)	1	94.7	93.9	1.25e-27	YP_002344540	gmhA	LOS (VF0326) - Immune modulation (VFC0258)	Campylobacter jejuni subsp. jejuni NCTC 11168	(gmhA) phosphoheptose isomerase [LOS (VF0326) - Immune modulation (VFC0258)] [Campylobacter jejuni subsp. jejuni NCTC 11168]
H1	VFG002189(gb|WP_002359680)	1	62.0	90.0	1.43e-14	WP_002359680	cpsB/cdsA	Capsule (VF0361) - Immune modulation (VFC0258)	Enterococcus faecalis V583	(cpsB/cdsA) phosphatidate cytidylyltransferase [Capsule (VF0361) - Immune modulation (VFC0258)] [Enterococcus faecalis V583]
H1	VFG002322(gb|WP_011816590)	1	83.6	90.0	3.56e-22	WP_011816590	fliC	Flagella (VF0394) - Motility (VFC0204)	Yersinia enterocolitica subsp. enterocolitica 8081	(fliC) flagellin [Flagella (VF0394) - Motility (VFC0204)] [Yersinia enterocolitica subsp. enterocolitica 8081]
H1	VFG002346(gb|WP_005160438)	1	100.0	98.0	3.54e-29	WP_005160438	flgG	Flagella (VF0394) - Motility (VFC0204)	Yersinia enterocolitica subsp. enterocolitica 8081	(flgG) flagellar basal-body rod protein FlgG [Flagella (VF0394) - Motility (VFC0204)] [Yersinia enterocolitica subsp. enterocolitica 8081]
H1	VFG002499(gb|WP_004197164)	1	93.2	95.9	2.12e-25	WP_004197164	fliI	Flagella (VF0430) - Motility (VFC0204)	Burkholderia pseudomallei K96243	(fliI) flagellum-specific ATP synthase FliI [Flagella (VF0430) - Motility (VFC0204)] [Burkholderia pseudomallei K96243]
H1	VFG007162(gb|WP_005377232)	1	89.4	90.0	3.05e-25	WP_005377232	vscR	T3SS1 (VF0408) - Effector delivery system (VFC0086)	Vibrio parahaemolyticus RIMD 2210633	(vscR) type III secretion system C-ring protein VscR [T3SS1 (VF0408) - Effector delivery system (VFC0086)] [Vibrio parahaemolyticus RIMD 2210633]
H1	VFG007412(gb|WP_000831828)	1	82.4	98.0	5.16e-22	WP_000831828	fliP	Flagella (VF0519) - Motility (VFC0204)	Vibrio cholerae O1 biovar El Tor str. N16961	(fliP) flagellar biosynthesis protein [Flagella (VF0519) - Motility (VFC0204)] [Vibrio cholerae O1 biovar El Tor str. N16961]
H1	VFG013248(gb|WP_010868928)	1	89.0	93.9	7.36e-24	WP_010868928	msbA	LOS (VF0044) - Immune modulation (VFC0258)	Haemophilus influenzae Rd KW20	(msbA) lipid transporter ATP-binding/permease [LOS (VF0044) - Immune modulation (VFC0258)] [Haemophilus influenzae Rd KW20]
H1	VFG013265(gb|WP_005694045)	1	82.4	93.0	9.63e-23	WP_005694045	orfM	LOS (VF0044) - Immune modulation (VFC0258)	Haemophilus influenzae Rd KW20	(orfM) deoxyribonucleotide triphosphate pyrophosphatase [LOS (VF0044) - Immune modulation (VFC0258)] [Haemophilus influenzae Rd KW20]
H1	VFG013286(gb|WP_005694325)	1	101.0	93.9	6.34e-29	WP_005694325	galE	LOS (VF0044) - Immune modulation (VFC0258)	Haemophilus influenzae Rd KW20	(galE) UDP-glucose 4-epimerase [LOS (VF0044) - Immune modulation (VFC0258)] [Haemophilus influenzae Rd KW20]
H1	VFG014984(gb|NP_253136)	1	96.7	95.9	6.12e-27	NP_253136	algW	Alginate (VF0091) - Biofilm (VFC0271)	Pseudomonas aeruginosa PAO1	(algW) AlgW protein [Alginate (VF0091) - Biofilm (VFC0271)] [Pseudomonas aeruginosa PAO1]
H1	VFG038639(gb|WP_011705275)	1	87.4	90.0	2.1e-23	WP_011705275	fliI	Polar flagella (VF0473) - Motility (VFC0204)	Aeromonas hydrophila ML09-119	(fliI) flagellum-specific ATP synthase [Polar flagella (VF0473) - Motility (VFC0204)] [Aeromonas hydrophila ML09-119]
H1	VFG038655(gb|WP_011705279)	1	95.5	90.0	1.23e-26	WP_011705279	fliM	Polar flagella (VF0473) - Motility (VFC0204)	Aeromonas hydrophila ML09-119	(fliM) flagellar motor switch protein FliM [Polar flagella (VF0473) - Motility (VFC0204)] [Aeromonas hydrophila ML09-119]
H1	VFG038659(gb|WP_011705280)	1	70.1	94.6	1.41e-18	WP_011705280	fliN	Polar flagella (VF0473) - Motility (VFC0204)	Aeromonas hydrophila ML09-119	(fliN) flagellar motor switch protein FliN [Polar flagella (VF0473) - Motility (VFC0204)] [Aeromonas hydrophila ML09-119]
H1	VFG038840(gb|WP_005300916)	1	53.1	92.3	2.24e-11	WP_005300916	flmH	Polar flagella (VF0473) - Motility (VFC0204)	Aeromonas hydrophila ML09-119	(flmH) short chain dehydrogenase/reductase family oxidoreductase [Polar flagella (VF0473) - Motility (VFC0204)] [Aeromonas hydrophila ML09-119]
H1	VFG038857(gb|WP_005314307)	1	81.6	90.0	4.71e-22	WP_005314307	fliP	Lateral flagella (VF0474) - Motility (VFC0204)	Aeromonas salmonicida subsp. salmonicida A449	(fliP) flagellar biosynthesis protein FliP [Lateral flagella (VF0474) - Motility (VFC0204)] [Aeromonas salmonicida subsp. salmonicida A449]
H1	VFG038861(gb|WP_005314296)	1	84.3	90.0	3.12e-22	WP_005314296	lfhA	Lateral flagella (VF0474) - Motility (VFC0204)	Aeromonas salmonicida subsp. salmonicida A449	(lfhA) lateral flagellar biosynthesis protein [Lateral flagella (VF0474) - Motility (VFC0204)] [Aeromonas salmonicida subsp. salmonicida A449]
H1	VFG043210(gb|WP_011816618)	1	90.5	92.0	3.41e-26	WP_011816618	cheW	Flagella (VF0394) - Motility (VFC0204)	Yersinia enterocolitica subsp. enterocolitica 8081	(cheW) purine-binding chemotaxis protein CheW [Flagella (VF0394) - Motility (VFC0204)] [Yersinia enterocolitica subsp. enterocolitica 8081]
H1	VFG047149(gb|WP_003029668)	1	97.4	90.0	1.54e-27	WP_003029668	wbtF	LPS (VF0542) - Immune modulation (VFC0258)	Francisella tularensis subsp. tularensis SCHU S4	(wbtF) NAD dependent epimerase [LPS (VF0542) - Immune modulation (VFC0258)] [Francisella tularensis subsp. tularensis SCHU S4]
H1	VFG048841(gb|WP_014907232)	1	102.0	91.8	1.14e-28	WP_014907232	wcaJ	Capsule (VF0560) - Immune modulation (VFC0258)	Klebsiella pneumoniae subsp. pneumoniae NTUH-K2044	(wcaJ) undecaprenyl-phosphate glucose phosphotransferase [Capsule (VF0560) - Immune modulation (VFC0258)] [Klebsiella pneumoniae subsp. pneumoniae NTUH-K2044]
H1	VFG053401(gb|WP_095907673.1)	1	81.6	91.8	1.17e-21	WP_095907673.1	flgL	Flagella (VF1400) - Motility (VFC0204)	Enterobacter cloacae strain M12X01451	(flgL) flagellar hook-associated protein FlgL [Flagella (VF1400) - Motility (VFC0204)] [Enterobacter cloacae strain M12X01451]
H1	VFG053478(gb|WP_013097140.1)	1	53.1	90.3	1.88e-11	WP_013097140.1	flgA	Flagella (VF1400) - Motility (VFC0204)	Enterobacter cloacae strain M12X01451	(flgA) flagellar basal body P-ring formation chaperone FlgA [Flagella (VF1400) - Motility (VFC0204)] [Enterobacter cloacae strain M12X01451]
H1	VFG053612(gb|WP_005786172.1)	1	100.0	100.0	4.13e-29	WP_005786172.1	wcfQ	PSA (VF1415) - Immune modulation (VFC0258)	Bacteroides fragilis NCTC 9343	(wcfQ) glycosyltransferase [PSA (VF1415) - Immune modulation (VFC0258)] [Bacteroides fragilis NCTC 9343]
H1	VFG053658(gb|WP_005802597.1)	1	95.5	93.9	2.51e-26	WP_005802597.1	tagA	GA2 T6SS (VF1419) - Effector delivery system (VFC0086)	Bacteroides fragilis CL05T00C42	(tagA) hypothetical protein [GA2 T6SS (VF1419) - Effector delivery system (VFC0086)] [Bacteroides fragilis CL05T00C42]
H2	VFG046465(gb|WP_003028672)	27	102.0	96.0	6.69e-29	WP_003028672	tufA	EF-Tu (VF0460) - Adherence (VFC0001)	Francisella tularensis subsp. tularensis SCHU S4	(tufA) elongation factor Tu [EF-Tu (VF0460) - Adherence (VFC0001)] [Francisella tularensis subsp. tularensis SCHU S4]
H2	VFG049144(gb|WP_002892069)	23	100.0	93.9	4.55e-28	WP_002892069	acrB	AcrAB (VF0568) - Antimicrobial activity/Competitive advantage (VFC0325)	Klebsiella pneumoniae subsp. pneumoniae NTUH-K2044	(acrB) acriflavine resistance protein B [AcrAB (VF0568) - Antimicrobial activity/Competitive advantage (VFC0325)] [Klebsiella pneumoniae subsp. pneumoniae NTUH-K2044]
H2	VFG002331(gb|WP_026018001)	18	99.8	98.0	7.34e-28	WP_026018001	fliI	Flagella (VF0394) - Motility (VFC0204)	Yersinia enterocolitica subsp. enterocolitica 8081	(fliI) flagellum-specific ATP synthase FliI [Flagella (VF0394) - Motility (VFC0204)] [Yersinia enterocolitica subsp. enterocolitica 8081]
H2	VFG012509(gb|WP_001111200)	18	102.0	100.0	9.59e-29	WP_001111200	iroC	Salmochelin siderophore (VF0230) - Nutritional/Metabolic factor (VFC0272)	Escherichia coli CFT073	(iroC) ATP binding cassette transporter [Salmochelin siderophore (VF0230) - Nutritional/Metabolic factor (VFC0272)] [Escherichia coli CFT073]
H2	VFG001405(gb|NP_217219)	17	105.0	98.0	8.86e-30	NP_217219	sigA/rpoV	SigA (VF0257) - Regulation (VFC0301)	Mycobacterium tuberculosis H37Rv	(sigA/rpoV) RNA polymerase sigma factor SigA [SigA (VF0257) - Regulation (VFC0301)] [Mycobacterium tuberculosis H37Rv]
H2	VFG016058(gb|NP_251114)	16	112.0	100.0	4.18e-32	NP_251114	pvdL	Pyoverdine (VF0094) - Nutritional/Metabolic factor (VFC0272)	Pseudomonas aeruginosa PAO1	(pvdL) peptide synthase PvdL [Pyoverdine (VF0094) - Nutritional/Metabolic factor (VFC0272)] [Pseudomonas aeruginosa PAO1]
H2	VFG037028(gb|WP_002218620)	16	110.0	98.0	1.69e-31	WP_002218620	katA	KatA (VF0454) - Stress survival (VFC0282)	Neisseria meningitidis MC58	(katA) catalase [KatA (VF0454) - Stress survival (VFC0282)] [Neisseria meningitidis MC58]
H2	VFG038219(gb|WP_000076440)	14	103.0	100.0	2.04e-30	WP_000076440	bfmR	BfmRS (VF0463) - Regulation (VFC0301)	Acinetobacter baumannii ACICU	(bfmR) biofilm-controlling response regulator [BfmRS (VF0463) - Regulation (VFC0301)] [Acinetobacter baumannii ACICU]
H2	VFG053387(gb|WP_020687642.1)	14	100.0	94.0	8.85e-28	WP_020687642.1	flhA	Flagella (VF1400) - Motility (VFC0204)	Enterobacter cloacae strain M12X01451	(flhA) flagellar biosynthesis protein FlhA [Flagella (VF1400) - Motility (VFC0204)] [Enterobacter cloacae strain M12X01451]
H2	VFG000165(gb|NP_252915)	13	112.0	100.0	3.07e-32	NP_252915	pchF	Pyochelin (VF0095) - Nutritional/Metabolic factor (VFC0272)	Pseudomonas aeruginosa PAO1	(pchF) pyochelin synthetase PchF [Pyochelin (VF0095) - Nutritional/Metabolic factor (VFC0272)] [Pseudomonas aeruginosa PAO1]
H2	VFG000477(gb|NP_461845)	10	102.0	98.0	2.07e-29	NP_461845	rpoS	RpoS (VF0112) - Regulation (VFC0301)	Salmonella enterica subsp. enterica serovar Typhimurium str. LT2	(rpoS) RNA polymerase sigma factor RpoS [RpoS (VF0112) - Regulation (VFC0301)] [Salmonella enterica subsp. enterica serovar Typhimurium str. LT2]
H2	VFG000923(gb|WP_001034892)	10	111.0	98.0	1.06e-31	WP_001034892	fepA	Enterobactin (VF0228) - Nutritional/Metabolic factor (VFC0272)	Escherichia coli CFT073	(fepA) ferrienterobactin outer membrane transporter [Enterobactin (VF0228) - Nutritional/Metabolic factor (VFC0272)] [Escherichia coli CFT073]
H2	VFG048830(gb|WP_014907233)	10	100.0	95.9	3.02e-28	WP_014907233	gndA	Capsule (VF0560) - Immune modulation (VFC0258)	Klebsiella pneumoniae subsp. pneumoniae NTUH-K2044	(gndA) NADP-dependent phosphogluconate dehydrogenase [Capsule (VF0560) - Immune modulation (VFC0258)] [Klebsiella pneumoniae subsp. pneumoniae NTUH-K2044]
H2	VFG000930(gb|WP_000077767)	9	109.0	96.0	3.7e-31	WP_000077767	entF	Enterobactin (VF0228) - Nutritional/Metabolic factor (VFC0272)	Escherichia coli CFT073	(entF) enterobactin synthase multienzyme complex component, ATP-dependent [Enterobactin (VF0228) - Nutritional/Metabolic factor (VFC0272)] [Escherichia coli CFT073]
H2	VFG002059(gb|NP_248763)	9	108.0	100.0	1.19e-32	NP_248763	tagT	HSI-1 (VF0334) - Effector delivery system (VFC0086)	Pseudomonas aeruginosa PAO1	(tagT) type VI secretion associated protein TagT, ATP-binding component of ABC transporter [HSI-1 (VF0334) - Effector delivery system (VFC0086)] [Pseudomonas aeruginosa PAO1]
H2	VFG002074(gb|NP_248778)	9	108.0	100.0	8.78e-31	NP_248778	hsiG1/tssF	HSI-1 (VF0334) - Effector delivery system (VFC0086)	Pseudomonas aeruginosa PAO1	(hsiG1/tssF) type VI secretion system hcp secretion island protein HsiG1 [HSI-1 (VF0334) - Effector delivery system (VFC0086)] [Pseudomonas aeruginosa PAO1]
H2	VFG049018(gb|WP_002913007)	9	104.0	100.0	3.12e-31	WP_002913007	rcsB	RcsAB (VF0571) - Regulation (VFC0301)	Klebsiella pneumoniae subsp. pneumoniae NTUH-K2044	(rcsB) transcriptional regulator RcsB [RcsAB (VF0571) - Regulation (VFC0301)] [Klebsiella pneumoniae subsp. pneumoniae NTUH-K2044]
H2	VFG002076(gb|NP_248780)	8	102.0	98.0	1.87e-28	NP_248780	clpV1	HSI-1 (VF0334) - Effector delivery system (VFC0086)	Pseudomonas aeruginosa PAO1	(clpV1) type VI secretion system AAA+ family ATPase [HSI-1 (VF0334) - Effector delivery system (VFC0086)] [Pseudomonas aeruginosa PAO1]
H2	VFG002346(gb|WP_005160438)	8	95.9	95.9	2.13e-27	WP_005160438	flgG	Flagella (VF0394) - Motility (VFC0204)	Yersinia enterocolitica subsp. enterocolitica 8081	(flgG) flagellar basal-body rod protein FlgG [Flagella (VF0394) - Motility (VFC0204)] [Yersinia enterocolitica subsp. enterocolitica 8081]
H2	VFG002415(gb|WP_001131063)	8	107.0	98.0	1.76e-30	WP_001131063	yagX/ecpC	ECP (VF0404) - Adherence (VFC0001)	Escherichia coli O157:H7 str. EDL933	(yagX/ecpC) E. coli common pilus usher EcpC [ECP (VF0404) - Adherence (VFC0001)] [Escherichia coli O157:H7 str. EDL933]
H2	VFG045349(gb|WP_000092542)	8	112.0	98.0	5.72e-32	WP_000092542	fdeC	FdeC (VF0506) - Adherence (VFC0001)	Escherichia coli O45:K1:H7 str. S88	(fdeC) adhesin FdeC [FdeC (VF0506) - Adherence (VFC0001)] [Escherichia coli O45:K1:H7 str. S88]
H2	VFG051484(gb|NP_251374.1)	8	110.0	100.0	1.99e-31	NP_251374.1	tse5/rhsP1	HSI-1 T6SS secreted effectors (VF1194) - Effector delivery system (VFC0086)	Pseudomonas aeruginosa PAO1	(tse5/rhsP1) Toxin protein Tse5 [HSI-1 T6SS secreted effectors (VF1194) - Effector delivery system (VFC0086)] [Pseudomonas aeruginosa PAO1]
H2	VFG001268(gb|NP_252914)	7	102.0	100.0	2.82e-29	NP_252914	pchG	Pyochelin (VF0095) - Nutritional/Metabolic factor (VFC0272)	Pseudomonas aeruginosa PAO1	(pchG) pyochelin biosynthetic protein PchG [Pyochelin (VF0095) - Nutritional/Metabolic factor (VFC0272)] [Pseudomonas aeruginosa PAO1]
H2	VFG012513(gb|WP_001221122)	7	113.0	100.0	2.31e-33	WP_001221122	iroB	Salmochelin siderophore (VF0230) - Nutritional/Metabolic factor (VFC0272)	Escherichia coli CFT073	(iroB) glucosyltransferase IroB [Salmochelin siderophore (VF0230) - Nutritional/Metabolic factor (VFC0272)] [Escherichia coli CFT073]
H2	VFG041020(gb|NP_250353)	7	103.0	100.0	5.15e-29	NP_250353	tssH	HSI-2 (VF0943) - Effector delivery system (VFC0086)	Pseudomonas aeruginosa PAO1	(tssH) type VI secretion system ATPase TssH [HSI-2 (VF0943) - Effector delivery system (VFC0086)] [Pseudomonas aeruginosa PAO1]
H2	VFG050457(gb|WP_001274990.1)	7	97.1	95.9	9.76e-27	WP_001274990.1	pilB	TFP (VF1334) - Adherence (VFC0001)	Acinetobacter baumannii ACICU	(pilB) type IV-A pilus assembly ATPase PilB [TFP (VF1334) - Adherence (VFC0001)] [Acinetobacter baumannii ACICU]
H2	VFG000116(gb|NP_254170)	6	101.0	100.0	1.41e-28	NP_254170	algB	Alginate (VF0091) - Biofilm (VFC0271)	Pseudomonas aeruginosa PAO1	(algB) two-component response regulator AlgB [Alginate (VF0091) - Biofilm (VFC0271)] [Pseudomonas aeruginosa PAO1]
H2	VFG000166(gb|NP_252916)	6	103.0	98.0	7.02e-29	NP_252916	pchE	Pyochelin (VF0095) - Nutritional/Metabolic factor (VFC0272)	Pseudomonas aeruginosa PAO1	(pchE) dihydroaeruginoic acid synthetase PchE [Pyochelin (VF0095) - Nutritional/Metabolic factor (VFC0272)] [Pseudomonas aeruginosa PAO1]
H2	VFG000175(gb|NP_251786)	6	106.0	100.0	1.53e-30	NP_251786	xcpY	Xcp secretion system (VF0084) - Effector delivery system (VFC0086)	Pseudomonas aeruginosa PAO1	(xcpY) general secretion pathway protein L [Xcp secretion system (VF0084) - Effector delivery system (VFC0086)] [Pseudomonas aeruginosa PAO1]
H2	VFG000215(gb|NP_250411)	6	108.0	100.0	8.85e-34	NP_250411	pscG	TTSS (VF0083) - Effector delivery system (VFC0086)	Pseudomonas aeruginosa PAO1	(pscG) type III secretion system chaperone PscG for PscF [TTSS (VF0083) - Effector delivery system (VFC0086)] [Pseudomonas aeruginosa PAO1]
H2	VFG000935(gb|WP_001222189)	6	107.0	100.0	1.67e-30	WP_001222189	iroN	Salmochelin siderophore (VF0230) - Nutritional/Metabolic factor (VFC0272)	Escherichia coli CFT073	(iroN) salmochelin receptor IroN [Salmochelin siderophore (VF0230) - Nutritional/Metabolic factor (VFC0272)] [Escherichia coli CFT073]
H2	VFG000940(gb|WP_001299620)	6	98.2	100.0	3.82e-27	WP_001299620	iucA	Aerobactin (VF0229) - Nutritional/Metabolic factor (VFC0272)	Escherichia coli CFT073	(iucA) aerobactin siderophore biosynthesis protein IucD [Aerobactin (VF0229) - Nutritional/Metabolic factor (VFC0272)] [Escherichia coli CFT073]
H2	VFG001231(gb|NP_249104)	6	104.0	100.0	2.11e-29	NP_249104	chpA	Type IV pili (VF0082) - Adherence (VFC0001)	Pseudomonas aeruginosa PAO1	(chpA) still frameshift probable component of chemotactic signal transduction system [Type IV pili (VF0082) - Adherence (VFC0001)] [Pseudomonas aeruginosa PAO1]
H2	VFG001855(gb|WP_197535493)	6	89.7	95.8	3.54e-24	WP_197535493	htpB	Hsp60 (VF0159) - Adherence (VFC0001)	Legionella pneumophila subsp. pneumophila str. Philadelphia 1	(htpB) Hsp60, 60K heat shock protein HtpB [Hsp60 (VF0159) - Adherence (VFC0001)] [Legionella pneumophila subsp. pneumophila str. Philadelphia 1]
H2	VFG002070(gb|NP_248774)	6	114.0	100.0	6.4e-33	NP_248774	hsiC1/vipB/tssC	HSI-1 (VF0334) - Effector delivery system (VFC0086)	Pseudomonas aeruginosa PAO1	(hsiC1/vipB/tssC) type VI secretion system tubule-forming protein VipB [HSI-1 (VF0334) - Effector delivery system (VFC0086)] [Pseudomonas aeruginosa PAO1]
H2	VFG002319(gb|WP_005160341)	6	98.2	100.0	1.77e-28	WP_005160341	fliA	Flagella (VF0394) - Motility (VFC0204)	Yersinia enterocolitica subsp. enterocolitica 8081	(fliA) flagellar biosynthesis sigma factor [Flagella (VF0394) - Motility (VFC0204)] [Yersinia enterocolitica subsp. enterocolitica 8081]
H2	VFG002329(gb|WP_005160381)	6	97.8	96.0	1.21e-27	WP_005160381	fliG	Flagella (VF0394) - Motility (VFC0204)	Yersinia enterocolitica subsp. enterocolitica 8081	(fliG) flagellar motor switch protein G [Flagella (VF0394) - Motility (VFC0204)] [Yersinia enterocolitica subsp. enterocolitica 8081]
H2	VFG002345(gb|WP_005160434)	6	97.4	98.0	3.38e-28	WP_005160434	flgH	Flagella (VF0394) - Motility (VFC0204)	Yersinia enterocolitica subsp. enterocolitica 8081	(flgH) flagellar L-ring protein precursor FlgH [Flagella (VF0394) - Motility (VFC0204)] [Yersinia enterocolitica subsp. enterocolitica 8081]
H2	VFG015515(gb|NP_252903)	6	103.0	100.0	5.22e-29	NP_252903	phzE1	Pyocyanin (VF0100) - Nutritional/Metabolic factor (VFC0272)	Pseudomonas aeruginosa PAO1	(phzE1) phenazine biosynthesis protein PhzE [Pyocyanin (VF0100) - Nutritional/Metabolic factor (VFC0272)] [Pseudomonas aeruginosa PAO1]
H2	VFG034648(gb|WP_001245988)	6	114.0	100.0	7.36e-34	WP_001245988	cfaD/cfaE	Adhesive fimbriae (VF0213) - Adherence (VFC0001)	Escherichia coli E24377A	(cfaD/cfaE) minor pilin and initiator [Adhesive fimbriae (VF0213) - Adherence (VFC0001)] [Escherichia coli E24377A]
H2	VFG038365(gb|WP_011705044)	6	99.0	90.0	1.93e-29	WP_011705044	hcp1	T6SS (VF0480) - Effector delivery system (VFC0086)	Aeromonas hydrophila subsp. hydrophila ATCC 7966	(hcp1) HcpA-like protein [T6SS (VF0480) - Effector delivery system (VFC0086)] [Aeromonas hydrophila subsp. hydrophila ATCC 7966]
H2	VFG041018(gb|NP_250351)	6	112.0	100.0	2e-32	NP_250351	tssF	HSI-2 (VF0943) - Effector delivery system (VFC0086)	Pseudomonas aeruginosa PAO1	(tssF) type VI secretion system baseplate subunit TssF [HSI-2 (VF0943) - Effector delivery system (VFC0086)] [Pseudomonas aeruginosa PAO1]
H2	VFG044083(gb|NP_250948)	6	113.0	100.0	1.17e-33	NP_250948	ptxR	Pyoverdine (VF0094) - Nutritional/Metabolic factor (VFC0272)	Pseudomonas aeruginosa PAO1	(ptxR) transcriptional regulator PtxR [Pyoverdine (VF0094) - Nutritional/Metabolic factor (VFC0272)] [Pseudomonas aeruginosa PAO1]
H2	VFG044087(gb|NP_251078)	6	102.0	100.0	3.06e-29	NP_251078	fpvR	Pyoverdine (VF0094) - Nutritional/Metabolic factor (VFC0272)	Pseudomonas aeruginosa PAO1	(fpvR) protein FpvR [Pyoverdine (VF0094) - Nutritional/Metabolic factor (VFC0272)] [Pseudomonas aeruginosa PAO1]
H2	VFG049120(gb|WP_012737535)	6	109.0	98.0	1.56e-31	WP_012737535	allB	Allantion utilization (VF0572) - Nutritional/Metabolic factor (VFC0272)	Klebsiella pneumoniae subsp. pneumoniae NTUH-K2044	(allB) allantoinase [Allantion utilization (VF0572) - Nutritional/Metabolic factor (VFC0272)] [Klebsiella pneumoniae subsp. pneumoniae NTUH-K2044]
H2	VFG051488(gb|NP_253776.1)	6	110.0	100.0	2.7e-31	NP_253776.1	pldB/tle5b	HSI-3 T6SS secreted effectors (VF1350) - Effector delivery system (VFC0086)	Pseudomonas aeruginosa PAO1	(pldB/tle5b) phospholipase D [HSI-3 T6SS secreted effectors (VF1350) - Effector delivery system (VFC0086)] [Pseudomonas aeruginosa PAO1]
H2	VFG000079(gb|NP_463763)	5	95.1	96.0	5.08e-26	NP_463763	clpC	ClpC (VF0072) - Stress survival (VFC0282)	Listeria monocytogenes EGD-e	(clpC) endopeptidase Clp ATP-binding chain C [ClpC (VF0072) - Stress survival (VFC0282)] [Listeria monocytogenes EGD-e]
H2	VFG000112(gb|NP_253216)	5	97.8	98.0	5.18e-27	NP_253216	pilB	Type IV pili (VF0082) - Adherence (VFC0001)	Pseudomonas aeruginosa PAO1	(pilB) type 4 fimbrial biogenesis protein PilB [Type IV pili (VF0082) - Adherence (VFC0001)] [Pseudomonas aeruginosa PAO1]
H2	VFG000146(gb|NP_252413)	5	91.3	100.0	1.03e-24	NP_252413	lasB	LasB (VF0087) - Effector delivery system (VFC0086)	Pseudomonas aeruginosa PAO1	(lasB) elastase LasB [LasB (VF0087) - Effector delivery system (VFC0086)] [Pseudomonas aeruginosa PAO1]
H2	VFG000478(gb|NP_459678)	5	108.0	100.0	1.24e-33	NP_459678	fur	Fur (VF0113) - Regulation (VFC0301)	Salmonella enterica subsp. enterica serovar Typhimurium str. LT2	(fur) ferric iron uptake transcriptional regulator [Fur (VF0113) - Regulation (VFC0301)] [Salmonella enterica subsp. enterica serovar Typhimurium str. LT2]
H2	VFG001265(gb|NP_250145)	5	101.0	100.0	2.5e-29	NP_250145	fleN	Flagella (VF0273) - Motility (VFC0204)	Pseudomonas aeruginosa PAO1	(fleN) flagellar synthesis regulator FleN [Flagella (VF0273) - Motility (VFC0204)] [Pseudomonas aeruginosa PAO1]
H2	VFG002047(gb|WP_000498818)	5	103.0	98.0	3.91e-29	WP_000498818	gspD	T2SS (VF0333) - Effector delivery system (VFC0086)	Shigella dysenteriae Sd197	(gspD) general secretion pathway protein D [T2SS (VF0333) - Effector delivery system (VFC0086)] [Shigella dysenteriae Sd197]
H2	VFG002067(gb|NP_248771)	5	102.0	100.0	1.01e-28	NP_248771	fha1	HSI-1 (VF0334) - Effector delivery system (VFC0086)	Pseudomonas aeruginosa PAO1	(fha1) type VI secretion system forkhead-associated protein Fha1 [HSI-1 (VF0334) - Effector delivery system (VFC0086)] [Pseudomonas aeruginosa PAO1]
H2	VFG002069(gb|NP_248773)	5	100.0	100.0	3.39e-30	NP_248773	hsiB1/vipA/tssB	HSI-1 (VF0334) - Effector delivery system (VFC0086)	Pseudomonas aeruginosa PAO1	(hsiB1/vipA/tssB) type VI secretion system tubule-forming protein VipA [HSI-1 (VF0334) - Effector delivery system (VFC0086)] [Pseudomonas aeruginosa PAO1]
H2	VFG041092(gb|NP_459265)	5	99.0	94.0	2.22e-27	NP_459265	STM0268	SCI (Salmonella centrisome island)/SPI-6 T6SS (VF0974) - Effector delivery system (VFC0086)	Salmonella enterica subsp. enterica serovar Typhimurium str. LT2	(STM0268) type VI secretion protein [SCI (Salmonella centrisome island)/SPI-6 T6SS (VF0974) - Effector delivery system (VFC0086)] [Salmonella enterica subsp. enterica serovar Typhimurium str. LT2]
H2	VFG041096(gb|NP_459269)	5	103.0	98.0	3.78e-29	NP_459269	STM0272	SCI (Salmonella centrisome island)/SPI-6 T6SS (VF0974) - Effector delivery system (VFC0086)	Salmonella enterica subsp. enterica serovar Typhimurium str. LT2	(STM0272) ClpV1 family T6SS ATPase [SCI (Salmonella centrisome island)/SPI-6 T6SS (VF0974) - Effector delivery system (VFC0086)] [Salmonella enterica subsp. enterica serovar Typhimurium str. LT2]
H2	VFG043206(gb|WP_005164479)	5	74.7	90.2	2.11e-20	WP_005164479	cheY	Flagella (VF0394) - Motility (VFC0204)	Yersinia enterocolitica subsp. enterocolitica 8081	(cheY) chemotaxis regulatory protein CheY [Flagella (VF0394) - Motility (VFC0204)] [Yersinia enterocolitica subsp. enterocolitica 8081]
H2	VFG050386(gb|WP_000355489.1)	5	107.0	100.0	4.76e-31	WP_000355489.1	pilT	TFP (VF1334) - Adherence (VFC0001)	Acinetobacter baumannii ACICU	(pilT) type IV pilus twitching motility protein PilT [TFP (VF1334) - Adherence (VFC0001)] [Acinetobacter baumannii ACICU]
H2	VFG000077(gb|NP_465991)	4	90.1	90.0	1.04e-25	NP_465991	clpP	ClpP (VF0074) - Stress survival (VFC0282)	Listeria monocytogenes EGD-e	(clpP) ATP-dependent Clp protease proteolytic subunit [ClpP (VF0074) - Stress survival (VFC0282)] [Listeria monocytogenes EGD-e]
H2	VFG000115(gb|NP_249839)	4	105.0	100.0	8.04e-30	NP_249839	toxA	ExoA (VF0086) - Exotoxin (VFC0235)	Pseudomonas aeruginosa PAO1	(toxA) exotoxin A precursor [ExoA (VF0086) - Exotoxin (VFC0235)] [Pseudomonas aeruginosa PAO1]
H2	VFG000119(gb|NP_253948)	4	101.0	100.0	9.53e-30	NP_253948	algR	Alginate (VF0091) - Biofilm (VFC0271)	Pseudomonas aeruginosa PAO1	(algR) alginate biosynthesis regulatory protein AlgR [Alginate (VF0091) - Biofilm (VFC0271)] [Pseudomonas aeruginosa PAO1]
H2	VFG000121(gb|NP_249453)	4	106.0	100.0	4.26e-32	NP_249453	algU	Alginate (VF0091) - Biofilm (VFC0271)	Pseudomonas aeruginosa PAO1	(algU) alginate biosynthesis protein AlgZ/FimS [Alginate (VF0091) - Biofilm (VFC0271)] [Pseudomonas aeruginosa PAO1]
H2	VFG000123(gb|NP_252231)	4	76.6	100.0	9.24e-20	NP_252231	alg8	Alginate (VF0091) - Biofilm (VFC0271)	Pseudomonas aeruginosa PAO1	(alg8) alginate-c5-mannuronan-epimerase AlgG [Alginate (VF0091) - Biofilm (VFC0271)] [Pseudomonas aeruginosa PAO1]
H2	VFG000129(gb|NP_252237)	4	108.0	100.0	1.17e-31	NP_252237	algL	Alginate (VF0091) - Biofilm (VFC0271)	Pseudomonas aeruginosa PAO1	(algL) poly(beta-d-mannuronate) lyase precursor AlgL [Alginate (VF0091) - Biofilm (VFC0271)] [Pseudomonas aeruginosa PAO1]
H2	VFG000130(gb|NP_252238)	4	110.0	100.0	1.76e-31	NP_252238	algI	Alginate (VF0091) - Biofilm (VFC0271)	Pseudomonas aeruginosa PAO1	(algI) alginate o-acetyltransferase AlgI [Alginate (VF0091) - Biofilm (VFC0271)] [Pseudomonas aeruginosa PAO1]
H2	VFG000164(gb|NP_252911)	4	112.0	100.0	5.67e-32	NP_252911	fptA	Pyochelin (VF0095) - Nutritional/Metabolic factor (VFC0272)	Pseudomonas aeruginosa PAO1	(fptA) Fe(III)-pyochelin receptor precursor [Pyochelin (VF0095) - Nutritional/Metabolic factor (VFC0272)] [Pseudomonas aeruginosa PAO1]
H2	VFG000575(gb|NP_462663)	4	91.3	94.0	7.41e-26	NP_462663	mgtC	MgtC (VF1365) - Nutritional/Metabolic factor (VFC0272)	Salmonella enterica subsp. enterica serovar Typhimurium str. LT2	(mgtC) Salmonella virulence protein MgtC [MgtC (VF1365) - Nutritional/Metabolic factor (VFC0272)] [Salmonella enterica subsp. enterica serovar Typhimurium str. LT2]
H2	VFG000872(gb|WP_000044711)	4	106.0	100.0	5.05e-32	WP_000044711	fimE	Type 1 fimbriae (VF0221) - Adherence (VFC0001)	Escherichia coli CFT073	(fimE) Type 1 fimbriae Regulatory protein fimE [Type 1 fimbriae (VF0221) - Adherence (VFC0001)] [Escherichia coli CFT073]
H2	VFG000876(gb|WP_000120946)	4	108.0	98.0	1.23e-30	WP_000120946	fimD	Type 1 fimbriae (VF0221) - Adherence (VFC0001)	Escherichia coli CFT073	(fimD) Outer membrane usher protein fimD precursor [Type 1 fimbriae (VF0221) - Adherence (VFC0001)] [Escherichia coli CFT073]
H2	VFG000904(gb|WP_001034006)	4	108.0	100.0	9.41e-31	WP_001034006	vat	Vat (VF1112) - Effector delivery system (VFC0086)	Escherichia coli CFT073	(vat) vacuolating autotransporter toxin [Vat (VF1112) - Effector delivery system (VFC0086)] [Escherichia coli CFT073]
H2	VFG000931(gb|WP_001336900)	4	110.0	100.0	3.15e-32	WP_001336900	entC	Enterobactin (VF0228) - Nutritional/Metabolic factor (VFC0272)	Escherichia coli CFT073	(entC) isochorismate synthase 1 [Enterobactin (VF0228) - Nutritional/Metabolic factor (VFC0272)] [Escherichia coli CFT073]
H2	VFG000939(gb|WP_001287497)	4	107.0	98.0	2.11e-31	WP_001287497	iucB	Aerobactin (VF0229) - Nutritional/Metabolic factor (VFC0272)	Escherichia coli CFT073	(iucB) aerobactin siderophore biosynthesis protein IucB [Aerobactin (VF0229) - Nutritional/Metabolic factor (VFC0272)] [Escherichia coli CFT073]
H2	VFG001213(gb|NP_253236)	4	99.0	100.0	1.97e-27	NP_253236	pilS	Type IV pili (VF0082) - Adherence (VFC0001)	Pseudomonas aeruginosa PAO1	(pilS) two-component sensor PilS [Type IV pili (VF0082) - Adherence (VFC0001)] [Pseudomonas aeruginosa PAO1]
H2	VFG001267(gb|NP_252913)	4	97.8	100.0	5.21e-27	NP_252913	pchH	Pyochelin (VF0095) - Nutritional/Metabolic factor (VFC0272)	Pseudomonas aeruginosa PAO1	(pchH) ABC transporter ATP-binding protein [Pyochelin (VF0095) - Nutritional/Metabolic factor (VFC0272)] [Pseudomonas aeruginosa PAO1]
H2	VFG002060(gb|NP_248764)	4	99.4	100.0	1.58e-27	NP_248764	ppkA	HSI-1 (VF0334) - Effector delivery system (VFC0086)	Pseudomonas aeruginosa PAO1	(ppkA) serine/threonine protein kinase PpkA [HSI-1 (VF0334) - Effector delivery system (VFC0086)] [Pseudomonas aeruginosa PAO1]
H2	VFG002063(gb|NP_248767)	4	112.0	100.0	5.48e-32	NP_248767	icmF1/tssM1	HSI-1 (VF0334) - Effector delivery system (VFC0086)	Pseudomonas aeruginosa PAO1	(icmF1/tssM1) type VI secretion system protein IcmF1 [HSI-1 (VF0334) - Effector delivery system (VFC0086)] [Pseudomonas aeruginosa PAO1]
H2	VFG002064(gb|NP_248768)	4	109.0	100.0	2.18e-31	NP_248768	dotU1	HSI-1 (VF0334) - Effector delivery system (VFC0086)	Pseudomonas aeruginosa PAO1	(dotU1) type VI secretion system protein DotU [HSI-1 (VF0334) - Effector delivery system (VFC0086)] [Pseudomonas aeruginosa PAO1]
H2	VFG002348(gb|WP_005160443)	4	50.4	92.6	2.38e-10	WP_005160443	flgE	Flagella (VF0394) - Motility (VFC0204)	Yersinia enterocolitica subsp. enterocolitica 8081	(flgE) flagellar hook protein FlgE [Flagella (VF0394) - Motility (VFC0204)] [Yersinia enterocolitica subsp. enterocolitica 8081]
H2	VFG014473(gb|NP_250132)	4	105.0	100.0	4.75e-30	NP_250132	fliK	Flagella (VF0273) - Motility (VFC0204)	Pseudomonas aeruginosa PAO1	(fliK) flagellar hook-length control protein FliK [Flagella (VF0273) - Motility (VFC0204)] [Pseudomonas aeruginosa PAO1]
H2	VFG014642(gb|NP_252040)	4	102.0	100.0	3.56e-30	NP_252040	flgA	Flagella (VF0273) - Motility (VFC0204)	Pseudomonas aeruginosa PAO1	(flgA) flagellar basal body P-ring biosynthesis protein FlgA [Flagella (VF0273) - Motility (VFC0204)] [Pseudomonas aeruginosa PAO1]
H2	VFG014733(gb|NP_252216)	4	100.0	100.0	9.72e-29	NP_252216	motY	Flagella (VF0273) - Motility (VFC0204)	Pseudomonas aeruginosa PAO1	(motY) probable outer membrane protein precursor [Flagella (VF0273) - Motility (VFC0204)] [Pseudomonas aeruginosa PAO1]
H2	VFG014893(gb|NP_254009)	4	105.0	100.0	1.14e-29	NP_254009	algC	Alginate (VF0091) - Biofilm (VFC0271)	Pseudomonas aeruginosa PAO1	(algC) phosphomannomutase AlgC [Alginate (VF0091) - Biofilm (VFC0271)] [Pseudomonas aeruginosa PAO1]
H2	VFG034679(gb|WP_000074207)	4	95.5	100.0	2.5e-26	WP_000074207	ibeB	Ibes (VF0237) - Invasion (VFC0083)	Escherichia coli O45:K1:H7 str. S88	(ibeB) Cu(+)/Ag(+) efflux RND transporter outer membrane channel CusC [Ibes (VF0237) - Invasion (VFC0083)] [Escherichia coli O45:K1:H7 str. S88]
H2	VFG034754(gb|WP_000081129)	4	100.0	98.0	4.47e-28	WP_000081129	espL1	TTSS secreted effectors (VF1110) - Effector delivery system (VFC0086)	Escherichia coli O157:H7 str. EDL933	(espL1) Type III secretion system effector espL1 [TTSS secreted effectors (VF1110) - Effector delivery system (VFC0086)] [Escherichia coli O157:H7 str. EDL933]
H2	VFG041098(gb|NP_459271)	4	99.4	90.0	1.32e-27	NP_459271	STM0274	SCI (Salmonella centrisome island)/SPI-6 T6SS (VF0974) - Effector delivery system (VFC0086)	Salmonella enterica subsp. enterica serovar Typhimurium str. LT2	(STM0274) EvpB family type VI secretion protein [SCI (Salmonella centrisome island)/SPI-6 T6SS (VF0974) - Effector delivery system (VFC0086)] [Salmonella enterica subsp. enterica serovar Typhimurium str. LT2]
H2	VFG041109(gb|NP_459283)	4	102.0	93.9	9.59e-29	NP_459283	STM0285	SCI (Salmonella centrisome island)/SPI-6 T6SS (VF0974) - Effector delivery system (VFC0086)	Salmonella enterica subsp. enterica serovar Typhimurium str. LT2	(STM0285) hypothetical protein [SCI (Salmonella centrisome island)/SPI-6 T6SS (VF0974) - Effector delivery system (VFC0086)] [Salmonella enterica subsp. enterica serovar Typhimurium str. LT2]
H2	VFG041113(gb|NP_459287)	4	113.0	98.0	1.63e-32	NP_459287	vgrG	SCI (Salmonella centrisome island)/SPI-6 T6SS (VF0974) - Effector delivery system (VFC0086)	Salmonella enterica subsp. enterica serovar Typhimurium str. LT2	(vgrG) type VI secretion protein VgrG [SCI (Salmonella centrisome island)/SPI-6 T6SS (VF0974) - Effector delivery system (VFC0086)] [Salmonella enterica subsp. enterica serovar Typhimurium str. LT2]
H2	VFG042736(gb|NP_253152)	4	102.0	100.0	1.01e-28	NP_253152	rpoN	Type IV pili (VF0082) - Adherence (VFC0001)	Pseudomonas aeruginosa PAO1	(rpoN) RNA polymerase factor sigma-54 [Type IV pili (VF0082) - Adherence (VFC0001)] [Pseudomonas aeruginosa PAO1]
H2	VFG042738(gb|NP_253646)	4	102.0	100.0	1.78e-28	NP_253646	fimX	Type IV pili (VF0082) - Adherence (VFC0001)	Pseudomonas aeruginosa PAO1	(fimX) protein FimX [Type IV pili (VF0082) - Adherence (VFC0001)] [Pseudomonas aeruginosa PAO1]
H2	VFG043209(gb|WP_005168769)	4	85.5	98.0	1.16e-22	WP_005168769	cheD	Flagella (VF0394) - Motility (VFC0204)	Yersinia enterocolitica subsp. enterocolitica 8081	(cheD) methyl-accepting chemotaxis protein CheD [Flagella (VF0394) - Motility (VFC0204)] [Yersinia enterocolitica subsp. enterocolitica 8081]
H2	VFG044079(gb|NP_250944)	4	103.0	98.0	1.02e-29	NP_250944	pvcA	Pyoverdine (VF0094) - Nutritional/Metabolic factor (VFC0272)	Pseudomonas aeruginosa PAO1	(pvcA) paerucumarin biosynthesis protein PvcA [Pyoverdine (VF0094) - Nutritional/Metabolic factor (VFC0272)] [Pseudomonas aeruginosa PAO1]
H2	VFG044097(gb|NP_252909)	4	104.0	98.0	1.5e-29	NP_252909	PA4219	Pyochelin (VF0095) - Nutritional/Metabolic factor (VFC0272)	Pseudomonas aeruginosa PAO1	(PA4219) hypothetical protein [Pyochelin (VF0095) - Nutritional/Metabolic factor (VFC0272)] [Pseudomonas aeruginosa PAO1]
H2	VFG047708(gb|WP_003022611)	4	95.9	94.0	2.72e-26	WP_003022611	carB	Pyrimidine biosynthesis (VF0558) - Nutritional/Metabolic factor (VFC0272)	Francisella tularensis subsp. tularensis SCHU S4	(carB) carbamoyl phosphate synthase large subunit [Pyrimidine biosynthesis (VF0558) - Nutritional/Metabolic factor (VFC0272)] [Francisella tularensis subsp. tularensis SCHU S4]
H2	VFG048797(gb|WP_004175261)	4	108.0	95.9	2.99e-31	WP_004175261	ugd	Capsule (VF0560) - Immune modulation (VFC0258)	Klebsiella pneumoniae subsp. pneumoniae NTUH-K2044	(ugd) UDP-glucose 6-dehydrogenase [Capsule (VF0560) - Immune modulation (VFC0258)] [Klebsiella pneumoniae subsp. pneumoniae NTUH-K2044]
H2	VFG050670(gb|WP_000505931.1)	4	88.6	94.0	1.01e-23	WP_000505931.1	pilJ	TFP (VF1334) - Adherence (VFC0001)	Acinetobacter baumannii ACICU	(pilJ) methyl-accepting chemotaxis protein [TFP (VF1334) - Adherence (VFC0001)] [Acinetobacter baumannii ACICU]
H2	VFG053359(gb|WP_003859716.1)	4	99.4	91.8	4.08e-28	WP_003859716.1	cheB	Flagella (VF1400) - Motility (VFC0204)	Enterobacter cloacae strain M12X01451	(cheB) protein-glutamate methylesterase/protein-glutamine glutaminase [Flagella (VF1400) - Motility (VFC0204)] [Enterobacter cloacae strain M12X01451]
H2	VFG053513(gb|WP_008500327.1)	4	95.1	98.0	1.29e-26	WP_008500327.1	fliG	Flagella (VF1400) - Motility (VFC0204)	Enterobacter cloacae strain M12X01451	(fliG) flagellar motor switch protein FliG [Flagella (VF1400) - Motility (VFC0204)] [Enterobacter cloacae strain M12X01451]
H2	VFG000147(gb|NP_252530)	3	86.3	100.0	5.41e-23	NP_252530	exoS	TTSS secreted effectors (VF0853) - Effector delivery system (VFC0086)	Pseudomonas aeruginosa PAO1	(exoS) type III secretion system effector ExoS, ADP ribosyltransferase activity and GTPase-activating protein activity [TTSS secreted effectors (VF0853) - Effector delivery system (VFC0086)] [Pseudomonas aeruginosa PAO1]
H2	VFG000186(gb|NP_250382)	3	99.8	100.0	7.29e-29	NP_250382	pscT	TTSS (VF0083) - Effector delivery system (VFC0086)	Pseudomonas aeruginosa PAO1	(pscT) type III secretion system protein PscT [TTSS (VF0083) - Effector delivery system (VFC0086)] [Pseudomonas aeruginosa PAO1]
H2	VFG000212(gb|NP_250408)	3	102.0	100.0	6.79e-29	NP_250408	pscD	TTSS (VF0083) - Effector delivery system (VFC0086)	Pseudomonas aeruginosa PAO1	(pscD) type III secretion system basal body protein PscD [TTSS (VF0083) - Effector delivery system (VFC0086)] [Pseudomonas aeruginosa PAO1]
H2	VFG000873(gb|WP_000695571)	3	90.9	93.9	3.47e-26	WP_000695571	fimA	Type 1 fimbriae (VF0221) - Adherence (VFC0001)	Escherichia coli CFT073	(fimA) Type-1 fimbrial protein, A chain precursor [Type 1 fimbriae (VF0221) - Adherence (VFC0001)] [Escherichia coli CFT073]
H2	VFG000903(gb|WP_001045652)	3	103.0	98.0	3.94e-29	WP_001045652	pic	Pic (VF0232) - Effector delivery system (VFC0086)	Escherichia coli CFT073	(pic) Pic serine protease precursor, autotransporter [Pic (VF0232) - Effector delivery system (VFC0086)] [Escherichia coli CFT073]
H2	VFG000932(gb|WP_000026784)	3	100.0	100.0	5.64e-28	WP_000026784	entE	Enterobactin (VF0228) - Nutritional/Metabolic factor (VFC0272)	Escherichia coli CFT073	(entE) 2,3-dihydroxybenzoate-AMP ligase component of enterobactin synthase multienzyme complex [Enterobactin (VF0228) - Nutritional/Metabolic factor (VFC0272)] [Escherichia coli CFT073]
H2	VFG001224(gb|NP_249087)	3	102.0	100.0	3.03e-29	NP_249087	pilU	Type IV pili (VF0082) - Adherence (VFC0001)	Pseudomonas aeruginosa PAO1	(pilU) twitching motility protein PilU [Type IV pili (VF0082) - Adherence (VFC0001)] [Pseudomonas aeruginosa PAO1]
H2	VFG002046(gb|WP_000135089)	3	99.4	98.0	2.59e-28	WP_000135089	gspC	T2SS (VF0333) - Effector delivery system (VFC0086)	Shigella dysenteriae Sd197	(gspC) general secretion pathway protein C [T2SS (VF0333) - Effector delivery system (VFC0086)] [Shigella dysenteriae Sd197]
H2	VFG002048(gb|WP_000249362)	3	98.6	100.0	2.46e-27	WP_000249362	gspE	T2SS (VF0333) - Effector delivery system (VFC0086)	Shigella dysenteriae Sd197	(gspE) general secretion pathway protein E [T2SS (VF0333) - Effector delivery system (VFC0086)] [Shigella dysenteriae Sd197]
H2	VFG002049(gb|WP_001173470)	3	96.7	98.0	6.97e-27	WP_001173470	gspF	T2SS (VF0333) - Effector delivery system (VFC0086)	Shigella dysenteriae Sd197	(gspF) general secretion pathway protein F [T2SS (VF0333) - Effector delivery system (VFC0086)] [Shigella dysenteriae Sd197]
H2	VFG002050(gb|WP_001087302)	3	107.0	95.9	7e-33	WP_001087302	gspG	T2SS (VF0333) - Effector delivery system (VFC0086)	Shigella dysenteriae Sd197	(gspG) general secretion pathway protein G [T2SS (VF0333) - Effector delivery system (VFC0086)] [Shigella dysenteriae Sd197]
H2	VFG002077(gb|NP_248781)	3	105.0	95.9	7.73e-30	NP_248781	vgrG1a	HSI-1 (VF0334) - Effector delivery system (VFC0086)	Pseudomonas aeruginosa PAO1	(vgrG1a) type VI secretion system substrate VgrG1 [HSI-1 (VF0334) - Effector delivery system (VFC0086)] [Pseudomonas aeruginosa PAO1]
H2	VFG002322(gb|WP_011816590)	3	85.5	90.0	6.98e-23	WP_011816590	fliC	Flagella (VF0394) - Motility (VFC0204)	Yersinia enterocolitica subsp. enterocolitica 8081	(fliC) flagellin [Flagella (VF0394) - Motility (VFC0204)] [Yersinia enterocolitica subsp. enterocolitica 8081]
H2	VFG002356(gb|WP_011816614)	3	90.9	93.9	1.5e-24	WP_011816614	flhA	Flagella (VF0394) - Motility (VFC0204)	Yersinia enterocolitica subsp. enterocolitica 8081	(flhA) flagellar biosynthesis protein FlhA [Flagella (VF0394) - Motility (VFC0204)] [Yersinia enterocolitica subsp. enterocolitica 8081]
H2	VFG013374(gb|WP_005693262)	3	100.0	91.8	9.24e-29	WP_005693262	lpxD	LOS (VF0044) - Immune modulation (VFC0258)	Haemophilus influenzae Rd KW20	(lpxD) UDP-3-O-(3-hydroxymyristoyl) glucosamine N-acyltransferase [LOS (VF0044) - Immune modulation (VFC0258)] [Haemophilus influenzae Rd KW20]
H2	VFG015527(gb|NP_250591)	3	118.0	100.0	3.78e-37	NP_250591	phzB2	Pyocyanin (VF0100) - Nutritional/Metabolic factor (VFC0272)	Pseudomonas aeruginosa PAO1	(phzB2) phenazine biosynthesis protein PhzB [Pyocyanin (VF0100) - Nutritional/Metabolic factor (VFC0272)] [Pseudomonas aeruginosa PAO1]
H2	VFG034636(gb|WP_000358674)	3	105.0	100.0	1.55e-29	WP_000358674	cfaC	Adhesive fimbriae (VF0213) - Adherence (VFC0001)	Escherichia coli E24377A	(cfaC) colonisation factor antigen c, usher [Adhesive fimbriae (VF0213) - Adherence (VFC0001)] [Escherichia coli E24377A]
H2	VFG041023(gb|NP_250356)	3	97.8	98.0	2.46e-27	NP_250356	PA1665	HSI-2 (VF0943) - Effector delivery system (VFC0086)	Pseudomonas aeruginosa PAO1	(PA1665) hypothetical protein [HSI-2 (VF0943) - Effector delivery system (VFC0086)] [Pseudomonas aeruginosa PAO1]
H2	VFG043210(gb|WP_011816618)	3	79.0	92.9	1.08e-21	WP_011816618	cheW	Flagella (VF0394) - Motility (VFC0204)	Yersinia enterocolitica subsp. enterocolitica 8081	(cheW) purine-binding chemotaxis protein CheW [Flagella (VF0394) - Motility (VFC0204)] [Yersinia enterocolitica subsp. enterocolitica 8081]
H2	VFG044334(gb|WP_015874979)	3	105.0	98.0	1.55e-29	WP_015874979	iroN	Sal (VF0563) - Nutritional/Metabolic factor (VFC0272)	Klebsiella pneumoniae subsp. pneumoniae NTUH-K2044	(iroN) salmochelin receptor IroN [Sal (VF0563) - Nutritional/Metabolic factor (VFC0272)] [Klebsiella pneumoniae subsp. pneumoniae NTUH-K2044]
H2	VFG051487(gb|NP_248953.1)	3	116.0	100.0	1.87e-33	NP_248953.1	vgrG2b	HSI-2 T6SS secreted effectors (VF0915) - Effector delivery system (VFC0086)	Pseudomonas aeruginosa PAO1	(vgrG2b) Type VI secretion system spike protein VgrG2b; metallopeptidase effector VgrG2b [HSI-2 T6SS secreted effectors (VF0915) - Effector delivery system (VFC0086)] [Pseudomonas aeruginosa PAO1]
H2	VFG053317(gb|WP_013096051.1)	3	104.0	100.0	1.67e-31	WP_013096051.1	flhC	Flagella (VF1400) - Motility (VFC0204)	Enterobacter cloacae strain M12X01451	(flhC) flagellar transcriptional regulator FlhC [Flagella (VF1400) - Motility (VFC0204)] [Enterobacter cloacae strain M12X01451]
H2	VFG053338(gb|WP_028027937.1)	3	95.9	100.0	2.72e-26	WP_028027937.1	cheA	Flagella (VF1400) - Motility (VFC0204)	Enterobacter cloacae strain M12X01451	(cheA) chemotaxis protein CheA [Flagella (VF1400) - Motility (VFC0204)] [Enterobacter cloacae strain M12X01451]
H2	VFG000118(gb|NP_253942)	2	105.0	100.0	3.78e-32	NP_253942	algQ	Alginate (VF0091) - Biofilm (VFC0271)	Pseudomonas aeruginosa PAO1	(algQ) Alginate regulatory protein AlgQ [Alginate (VF0091) - Biofilm (VFC0271)] [Pseudomonas aeruginosa PAO1]
H2	VFG000122(gb|NP_252230)	2	106.0	100.0	2.56e-30	NP_252230	algD	Alginate (VF0091) - Biofilm (VFC0271)	Pseudomonas aeruginosa PAO1	(algD) GDP-mannose 6-dehydrogenase AlgD [Alginate (VF0091) - Biofilm (VFC0271)] [Pseudomonas aeruginosa PAO1]
H2	VFG000125(gb|NP_252233)	2	75.9	100.0	2.79e-19	NP_252233	algK	Alginate (VF0091) - Biofilm (VFC0271)	Pseudomonas aeruginosa PAO1	(algK) alginate biosynthesis protein Alg44 [Alginate (VF0091) - Biofilm (VFC0271)] [Pseudomonas aeruginosa PAO1]
H2	VFG000126(gb|NP_252234)	2	102.0	98.0	1.34e-28	NP_252234	algE	Alginate (VF0091) - Biofilm (VFC0271)	Pseudomonas aeruginosa PAO1	(algE) alginate biosynthetic protein AlgK precursor [Alginate (VF0091) - Biofilm (VFC0271)] [Pseudomonas aeruginosa PAO1]
H2	VFG000127(gb|NP_252235)	2	94.0	100.0	1.07e-25	NP_252235	algG	Alginate (VF0091) - Biofilm (VFC0271)	Pseudomonas aeruginosa PAO1	(algG) outer membrane protein AlgE [Alginate (VF0091) - Biofilm (VFC0271)] [Pseudomonas aeruginosa PAO1]
H2	VFG000128(gb|NP_252236)	2	101.0	100.0	2.16e-28	NP_252236	algX	Alginate (VF0091) - Biofilm (VFC0271)	Pseudomonas aeruginosa PAO1	(algX) alginate biosynthesis protein AlgX [Alginate (VF0091) - Biofilm (VFC0271)] [Pseudomonas aeruginosa PAO1]
H2	VFG000133(gb|NP_252241)	2	62.8	100.0	4.92e-15	NP_252241	algA	Alginate (VF0091) - Biofilm (VFC0271)	Pseudomonas aeruginosa PAO1	(algA) phosphomannose isomerase / guanosine 5'-diphospho-D-mannose pyrophosphorylase [Alginate (VF0091) - Biofilm (VFC0271)] [Pseudomonas aeruginosa PAO1]
H2	VFG000139(gb|NP_253697)	2	105.0	98.0	2.66e-30	NP_253697	waaG	LPS (VF0085) - Immune modulation (VFC0258)	Pseudomonas aeruginosa PAO1	(waaG) B-band O-antigen polymerase [LPS (VF0085) - Immune modulation (VFC0258)] [Pseudomonas aeruginosa PAO1]
H2	VFG000148(gb|NP_248734)	2	97.1	100.0	7.12e-27	NP_248734	exoT	TTSS secreted effectors (VF0853) - Effector delivery system (VFC0086)	Pseudomonas aeruginosa PAO1	(exoT) type III secretion system effector ExoT, ADP ribosyltransferase activity and GTPase-activating protein activity [TTSS secreted effectors (VF0853) - Effector delivery system (VFC0086)] [Pseudomonas aeruginosa PAO1]
H2	VFG000150(gb|NP_250881)	2	101.0	95.9	1.05e-28	NP_250881	exoY	TTSS secreted effectors (VF0853) - Effector delivery system (VFC0086)	Pseudomonas aeruginosa PAO1	(exoY) type III secretion system effector ExoY, adenylate cyclase [TTSS secreted effectors (VF0853) - Effector delivery system (VFC0086)] [Pseudomonas aeruginosa PAO1]
H2	VFG000151(gb|NP_250121)	2	105.0	100.0	2.53e-31	NP_250121	lasR	Quorum sensing (VF0093) - Biofilm (VFC0271)	Pseudomonas aeruginosa PAO1	(lasR) transcriptional regulator LasR [Quorum sensing (VF0093) - Biofilm (VFC0271)] [Pseudomonas aeruginosa PAO1]
H2	VFG000152(gb|NP_252167)	2	104.0	100.0	7.41e-31	NP_252167	rhlR	Quorum sensing (VF0093) - Biofilm (VFC0271)	Pseudomonas aeruginosa PAO1	(rhlR) transcriptional regulator RhlR [Quorum sensing (VF0093) - Biofilm (VFC0271)] [Pseudomonas aeruginosa PAO1]
H2	VFG000159(gb|NP_251076)	2	105.0	100.0	5.45e-30	NP_251076	pvdA	Pyoverdine (VF0094) - Nutritional/Metabolic factor (VFC0272)	Pseudomonas aeruginosa PAO1	(pvdA) L-ornithine N5-oxygenase PvdA [Pyoverdine (VF0094) - Nutritional/Metabolic factor (VFC0272)] [Pseudomonas aeruginosa PAO1]
H2	VFG000168(gb|NP_252918)	2	103.0	100.0	4.61e-29	NP_252918	pchD	Pyochelin (VF0095) - Nutritional/Metabolic factor (VFC0272)	Pseudomonas aeruginosa PAO1	(pchD) pyochelin biosynthesis protein PchD [Pyochelin (VF0095) - Nutritional/Metabolic factor (VFC0272)] [Pseudomonas aeruginosa PAO1]
H2	VFG000171(gb|NP_252921)	2	107.0	100.0	1.8e-30	NP_252921	pchA	Pyochelin (VF0095) - Nutritional/Metabolic factor (VFC0272)	Pseudomonas aeruginosa PAO1	(pchA) salicylate biosynthesis isochorismate synthase PchA [Pyochelin (VF0095) - Nutritional/Metabolic factor (VFC0272)] [Pseudomonas aeruginosa PAO1]
H2	VFG000172(gb|NP_252898)	2	103.0	98.0	1.12e-29	NP_252898	phzM	Pyocyanin (VF0100) - Nutritional/Metabolic factor (VFC0272)	Pseudomonas aeruginosa PAO1	(phzM) phenazine-specific methyltransferase PhzM (adenosylmethionine dependent methyltransferase) [Pyocyanin (VF0100) - Nutritional/Metabolic factor (VFC0272)] [Pseudomonas aeruginosa PAO1]
H2	VFG000174(gb|NP_251785)	2	91.3	95.9	2.03e-26	NP_251785	xcpZ	Xcp secretion system (VF0084) - Effector delivery system (VFC0086)	Pseudomonas aeruginosa PAO1	(xcpZ) general secretion pathway protein M [Xcp secretion system (VF0084) - Effector delivery system (VFC0086)] [Pseudomonas aeruginosa PAO1]
H2	VFG000183(gb|NP_251794)	2	89.4	100.0	4.44e-25	NP_251794	xcpP	Xcp secretion system (VF0084) - Effector delivery system (VFC0086)	Pseudomonas aeruginosa PAO1	(xcpP) secretion protein XcpP [Xcp secretion system (VF0084) - Effector delivery system (VFC0086)] [Pseudomonas aeruginosa PAO1]
H2	VFG000184(gb|NP_251795)	2	94.7	100.0	6.62e-26	NP_251795	xcpQ	Xcp secretion system (VF0084) - Effector delivery system (VFC0086)	Pseudomonas aeruginosa PAO1	(xcpQ) general secretion pathway protein D [Xcp secretion system (VF0084) - Effector delivery system (VFC0086)] [Pseudomonas aeruginosa PAO1]
H2	VFG000474(gb|NP_460200)	2	100.0	94.0	3.47e-28	NP_460200	phoQ	PhoPQ (VF0111) - Regulation (VFC0301)	Salmonella enterica subsp. enterica serovar Typhimurium str. LT2	(phoQ) sensor protein PhoQ [PhoPQ (VF0111) - Regulation (VFC0301)] [Salmonella enterica subsp. enterica serovar Typhimurium str. LT2]
H2	VFG000874(gb|WP_000824100)	2	102.0	96.0	1.43e-30	WP_000824100	fimI	Type 1 fimbriae (VF0221) - Adherence (VFC0001)	Escherichia coli CFT073	(fimI) Fimbrin-like protein fimI precursor [Type 1 fimbriae (VF0221) - Adherence (VFC0001)] [Escherichia coli CFT073]
H2	VFG000879(gb|WP_000832235)	2	101.0	100.0	2.64e-29	WP_000832235	fimH	Type 1 fimbriae (VF0221) - Adherence (VFC0001)	Escherichia coli CFT073	(fimH) FimH protein precursor [Type 1 fimbriae (VF0221) - Adherence (VFC0001)] [Escherichia coli CFT073]
H2	VFG000924(gb|WP_001234311)	2	97.4	98.0	1.43e-27	WP_001234311	fepB	Enterobactin (VF0228) - Nutritional/Metabolic factor (VFC0272)	Escherichia coli CFT073	(fepB) ferrienterobactin ABC transporter periplasmic binding protein [Enterobactin (VF0228) - Nutritional/Metabolic factor (VFC0272)] [Escherichia coli CFT073]
H2	VFG000925(gb|WP_000140634)	2	96.3	100.0	1.63e-27	WP_000140634	fepC	Enterobactin (VF0228) - Nutritional/Metabolic factor (VFC0272)	Escherichia coli CFT073	(fepC) ferrienterobactin ABC transporter ATPase [Enterobactin (VF0228) - Nutritional/Metabolic factor (VFC0272)] [Escherichia coli CFT073]
H2	VFG000926(gb|WP_001443194)	2	87.0	100.0	1.14e-23	WP_001443194	fepD	Enterobactin (VF0228) - Nutritional/Metabolic factor (VFC0272)	Escherichia coli CFT073	(fepD) ferrienterobactin ABC transporter permease [Enterobactin (VF0228) - Nutritional/Metabolic factor (VFC0272)] [Escherichia coli CFT073]
H2	VFG000934(gb|WP_000348393)	2	101.0	100.0	1.4e-29	WP_000348393	entA	Enterobactin (VF0228) - Nutritional/Metabolic factor (VFC0272)	Escherichia coli CFT073	(entA) 2,3-dihydro-2,3-dihydroxybenzoate dehydrogenase EntA [Enterobactin (VF0228) - Nutritional/Metabolic factor (VFC0272)] [Escherichia coli CFT073]
H2	VFG001221(gb|NP_253730)	2	95.9	98.0	5.6e-28	NP_253730	pilN	Type IV pili (VF0082) - Adherence (VFC0001)	Pseudomonas aeruginosa PAO1	(pilN) type IV pilus inner membrane platform protein PilN [Type IV pili (VF0082) - Adherence (VFC0001)] [Pseudomonas aeruginosa PAO1]
H2	VFG001223(gb|NP_249086)	2	67.8	100.0	7.93e-17	NP_249086	pilT	Type IV pili (VF0082) - Adherence (VFC0001)	Pseudomonas aeruginosa PAO1	(pilT) twitching motility protein PilT [Type IV pili (VF0082) - Adherence (VFC0001)] [Pseudomonas aeruginosa PAO1]
H2	VFG001227(gb|NP_249101)	2	109.0	100.0	1.87e-33	NP_249101	pilI	Type IV pili (VF0082) - Adherence (VFC0001)	Pseudomonas aeruginosa PAO1	(pilI) twitching motility protein PilI [Type IV pili (VF0082) - Adherence (VFC0001)] [Pseudomonas aeruginosa PAO1]
H2	VFG001236(gb|NP_249769)	2	100.0	100.0	3.28e-30	NP_249769	flgC	Flagella (VF0273) - Motility (VFC0204)	Pseudomonas aeruginosa PAO1	(flgC) flagellar basal-body rod protein FlgC [Flagella (VF0273) - Motility (VFC0204)] [Pseudomonas aeruginosa PAO1]
H2	VFG001238(gb|NP_249771)	2	101.0	100.0	2.11e-28	NP_249771	flgE	Flagella (VF0273) - Motility (VFC0204)	Pseudomonas aeruginosa PAO1	(flgE) flagellar hook protein FlgE [Flagella (VF0273) - Motility (VFC0204)] [Pseudomonas aeruginosa PAO1]
H2	VFG001243(gb|NP_249776)	2	95.9	100.0	1.35e-26	NP_249776	flgJ	Flagella (VF0273) - Motility (VFC0204)	Pseudomonas aeruginosa PAO1	(flgJ) flagellar rod assembly protein/muramidase FlgJ [Flagella (VF0273) - Motility (VFC0204)] [Pseudomonas aeruginosa PAO1]
H2	VFG001248(gb|NP_249788)	2	103.0	100.0	5.13e-29	NP_249788	fleQ	Flagella (VF0273) - Motility (VFC0204)	Pseudomonas aeruginosa PAO1	(fleQ) transcriptional regulator FleQ [Flagella (VF0273) - Motility (VFC0204)] [Pseudomonas aeruginosa PAO1]
H2	VFG001251(gb|NP_249792)	2	101.0	100.0	2.43e-28	NP_249792	fliF	Flagella (VF0273) - Motility (VFC0204)	Pseudomonas aeruginosa PAO1	(fliF) flagellar M-ring protein FliF [Flagella (VF0273) - Motility (VFC0204)] [Pseudomonas aeruginosa PAO1]
H2	VFG001256(gb|NP_250134)	2	100.0	100.0	1e-28	NP_250134	fliM	Flagella (VF0273) - Motility (VFC0204)	Pseudomonas aeruginosa PAO1	(fliM) flagellar motor switch protein FliM [Flagella (VF0273) - Motility (VFC0204)] [Pseudomonas aeruginosa PAO1]
H2	VFG001258(gb|NP_250136)	2	99.0	100.0	1.09e-29	NP_250136	fliO	Flagella (VF0273) - Motility (VFC0204)	Pseudomonas aeruginosa PAO1	(fliO) flagellar protein FliO [Flagella (VF0273) - Motility (VFC0204)] [Pseudomonas aeruginosa PAO1]
H2	VFG001814(gb|NP_215678)	2	109.0	94.0	4.07e-31	NP_215678	narH	Nitrate reductase (VF0302) - Nutritional/Metabolic factor (VFC0272)	Mycobacterium tuberculosis H37Rv	(narH) nitrate reductase subunit beta [Nitrate reductase (VF0302) - Nutritional/Metabolic factor (VFC0272)] [Mycobacterium tuberculosis H37Rv]
H2	VFG002053(gb|WP_001250462)	2	100.0	100.0	9.85e-30	WP_001250462	gspJ	T2SS (VF0333) - Effector delivery system (VFC0086)	Shigella dysenteriae Sd197	(gspJ) general secretion pathway protein J [T2SS (VF0333) - Effector delivery system (VFC0086)] [Shigella dysenteriae Sd197]
H2	VFG002054(gb|WP_000633233)	2	97.4	94.0	1.58e-27	WP_000633233	gspK	T2SS (VF0333) - Effector delivery system (VFC0086)	Shigella dysenteriae Sd197	(gspK) general secretion pathway protein K [T2SS (VF0333) - Effector delivery system (VFC0086)] [Shigella dysenteriae Sd197]
H2	VFG002061(gb|NP_248765)	2	97.1	96.0	5.4e-28	NP_248765	pppA	HSI-1 (VF0334) - Effector delivery system (VFC0086)	Pseudomonas aeruginosa PAO1	(pppA) Pseudomonas protein phosphatase PppA [HSI-1 (VF0334) - Effector delivery system (VFC0086)] [Pseudomonas aeruginosa PAO1]
H2	VFG002065(gb|NP_248769)	2	104.0	100.0	1.01e-29	NP_248769	hsiJ1	HSI-1 (VF0334) - Effector delivery system (VFC0086)	Pseudomonas aeruginosa PAO1	(hsiJ1) type VI secretion system hcp secretion island protein HsiJ1 [HSI-1 (VF0334) - Effector delivery system (VFC0086)] [Pseudomonas aeruginosa PAO1]
H2	VFG002338(gb|WP_042661456)	2	65.9	94.7	2.86e-16	WP_042661456	fliP	Flagella (VF0394) - Motility (VFC0204)	Yersinia enterocolitica subsp. enterocolitica 8081	(fliP) flagellar biosynthetic protein FliP [Flagella (VF0394) - Motility (VFC0204)] [Yersinia enterocolitica subsp. enterocolitica 8081]
H2	VFG002359(gb|WP_005164498)	2	68.9	94.7	2.87e-18	WP_005164498	flhD	Flagella (VF0394) - Motility (VFC0204)	Yersinia enterocolitica subsp. enterocolitica 8081	(flhD) flagellar transcriptional activator FlhD [Flagella (VF0394) - Motility (VFC0204)] [Yersinia enterocolitica subsp. enterocolitica 8081]
H2	VFG002413(gb|WP_000389022)	2	94.7	98.0	1.08e-27	WP_000389022	ykgK/ecpR	ECP (VF0404) - Adherence (VFC0001)	Escherichia coli O157:H7 str. EDL933	(ykgK/ecpR) regulator protein EcpR [ECP (VF0404) - Adherence (VFC0001)] [Escherichia coli O157:H7 str. EDL933]
H2	VFG002416(gb|WP_001265657)	2	101.0	100.0	2.24e-28	WP_001265657	yagW/ecpD	ECP (VF0404) - Adherence (VFC0001)	Escherichia coli O157:H7 str. EDL933	(yagW/ecpD) polymerized tip adhesin of ECP fibers [ECP (VF0404) - Adherence (VFC0001)] [Escherichia coli O157:H7 str. EDL933]
H2	VFG005185(gb|WP_002991968)	2	66.2	93.9	3.39e-16	WP_002991968	fbp54	FBPs (VF0243) - Adherence (VFC0001)	Streptococcus pyogenes MGAS6180	(fbp54) fibronectin-bing protein Fbp54 [FBPs (VF0243) - Adherence (VFC0001)] [Streptococcus pyogenes MGAS6180]
H2	VFG012501(gb|WP_000271272)	2	108.0	100.0	1.08e-31	WP_000271272	iroE	Salmochelin siderophore (VF0230) - Nutritional/Metabolic factor (VFC0272)	Escherichia coli CFT073	(iroE) esterase [Salmochelin siderophore (VF0230) - Nutritional/Metabolic factor (VFC0272)] [Escherichia coli CFT073]
H2	VFG013418(gb|WP_005694260)	2	108.0	96.0	4.01e-33	WP_005694260	gmhA/lpcA	LOS (VF0044) - Immune modulation (VFC0258)	Haemophilus influenzae Rd KW20	(gmhA/lpcA) phosphoheptose isomerase [LOS (VF0044) - Immune modulation (VFC0258)] [Haemophilus influenzae Rd KW20]
H2	VFG014369(gb|NP_249789)	2	103.0	100.0	1.86e-29	NP_249789	fleS	Flagella (VF0273) - Motility (VFC0204)	Pseudomonas aeruginosa PAO1	(fleS) two-component sensor [Flagella (VF0273) - Motility (VFC0204)] [Pseudomonas aeruginosa PAO1]
H2	VFG014486(gb|NP_250133)	2	100.0	100.0	6.98e-30	NP_250133	fliL	Flagella (VF0273) - Motility (VFC0204)	Pseudomonas aeruginosa PAO1	(fliL) flagellar basal body protein FliL [Flagella (VF0273) - Motility (VFC0204)] [Pseudomonas aeruginosa PAO1]
H2	VFG014681(gb|NP_253640)	2	104.0	98.0	5.14e-30	NP_253640	motB	Flagella (VF0273) - Motility (VFC0204)	Pseudomonas aeruginosa PAO1	(motB) flagellar motor protein [Flagella (VF0273) - Motility (VFC0204)] [Pseudomonas aeruginosa PAO1]
H2	VFG015000(gb|NP_252339)	2	112.0	100.0	1.53e-32	NP_252339	mucP	Alginate (VF0091) - Biofilm (VFC0271)	Pseudomonas aeruginosa PAO1	(mucP) metalloprotease protease [Alginate (VF0091) - Biofilm (VFC0271)] [Pseudomonas aeruginosa PAO1]
H2	VFG015045(gb|NP_249821)	2	103.0	100.0	4.98e-30	NP_249821	rhlC	Rhamnolipid (VF0089) - Immune modulation (VFC0258)	Pseudomonas aeruginosa PAO1	(rhlC) rhamnosyltransferase 2 [Rhamnolipid (VF0089) - Immune modulation (VFC0258)] [Pseudomonas aeruginosa PAO1]
H2	VFG015506(gb|NP_252900)	2	106.0	100.0	1.34e-32	NP_252900	phzB1	Pyocyanin (VF0100) - Nutritional/Metabolic factor (VFC0272)	Pseudomonas aeruginosa PAO1	(phzB1) phenazine biosynthesis protein PhzB [Pyocyanin (VF0100) - Nutritional/Metabolic factor (VFC0272)] [Pseudomonas aeruginosa PAO1]
H2	VFG015512(gb|NP_252902)	2	105.0	100.0	1.21e-31	NP_252902	phzD1	Pyocyanin (VF0100) - Nutritional/Metabolic factor (VFC0272)	Pseudomonas aeruginosa PAO1	(phzD1) phenazine biosynthesis protein PhzD, isochorismatase [Pyocyanin (VF0100) - Nutritional/Metabolic factor (VFC0272)] [Pseudomonas aeruginosa PAO1]
H2	VFG015551(gb|NP_248741)	2	104.0	100.0	2.01e-29	NP_248741	phzH	Pyocyanin (VF0100) - Nutritional/Metabolic factor (VFC0272)	Pseudomonas aeruginosa PAO1	(phzH) phenazine-modifying enzyme [Pyocyanin (VF0100) - Nutritional/Metabolic factor (VFC0272)] [Pseudomonas aeruginosa PAO1]
H2	VFG015950(gb|NP_251075)	2	102.0	100.0	1.71e-28	NP_251075	pvdQ	Pyoverdine (VF0094) - Nutritional/Metabolic factor (VFC0272)	Pseudomonas aeruginosa PAO1	(pvdQ) 3-oxo-C12-homoserine lactone acylase PvdQ [Pyoverdine (VF0094) - Nutritional/Metabolic factor (VFC0272)] [Pseudomonas aeruginosa PAO1]
H2	VFG015983(gb|NP_251083)	2	97.4	91.8	5.14e-27	NP_251083	pvdM	Pyoverdine (VF0094) - Nutritional/Metabolic factor (VFC0272)	Pseudomonas aeruginosa PAO1	(pvdM) dipeptidase precursor [Pyoverdine (VF0094) - Nutritional/Metabolic factor (VFC0272)] [Pseudomonas aeruginosa PAO1]
H2	VFG034772(gb|WP_000627910)	2	104.0	100.0	2.02e-29	WP_000627910	espL4	TTSS secreted effectors (VF1110) - Effector delivery system (VFC0086)	Escherichia coli O157:H7 str. EDL933	(espL4) Type III secretion system effector EspL4 [TTSS secreted effectors (VF1110) - Effector delivery system (VFC0086)] [Escherichia coli O157:H7 str. EDL933]
H2	VFG037203(gb|WP_000079188)	2	96.3	91.7	1.76e-26	WP_000079188	plcD	Phospholipase D (VF0469) - Exotoxin (VFC0235)	Acinetobacter baumannii ACICU	(plcD) phosphatidylserine/phosphatidylglycerophosphate/cardiolipin synthase [Phospholipase D (VF0469) - Exotoxin (VFC0235)] [Acinetobacter baumannii ACICU]
H2	VFG037897(gb|WP_001165095)	2	99.4	91.8	8.29e-28	WP_001165095	tviB	Capsule (VF0465) - Immune modulation (VFC0258)	Acinetobacter baumannii ACICU	(tviB) Vi polysaccharide biosynthesis UDP-N-acetylglucosamine C-6 dehydrogenase TviB [Capsule (VF0465) - Immune modulation (VFC0258)] [Acinetobacter baumannii ACICU]
H2	VFG041010(gb|NP_248760)	2	85.5	91.8	3.65e-23	NP_248760	tagQ	HSI-1 (VF0334) - Effector delivery system (VFC0086)	Pseudomonas aeruginosa PAO1	(tagQ) type VI secretiona ssociated protein TagQ, outer membrane lipoprotein [HSI-1 (VF0334) - Effector delivery system (VFC0086)] [Pseudomonas aeruginosa PAO1]
H2	VFG041013(gb|NP_250203)	2	58.5	100.0	1e-13	NP_250203	hcpA	HSI-2 (VF0943) - Effector delivery system (VFC0086)	Pseudomonas aeruginosa PAO1	(hcpA) Hcp family type VI secretion system effector [HSI-2 (VF0943) - Effector delivery system (VFC0086)] [Pseudomonas aeruginosa PAO1]
H2	VFG041017(gb|NP_250350)	2	95.9	100.0	1.19e-28	NP_250350	tssE	HSI-2 (VF0943) - Effector delivery system (VFC0086)	Pseudomonas aeruginosa PAO1	(tssE) type VI secretion system baseplate subunit TssE [HSI-2 (VF0943) - Effector delivery system (VFC0086)] [Pseudomonas aeruginosa PAO1]
H2	VFG041021(gb|NP_250354)	2	103.0	100.0	5.22e-29	NP_250354	PA1663	HSI-2 (VF0943) - Effector delivery system (VFC0086)	Pseudomonas aeruginosa PAO1	(PA1663) transcriptional regulator [HSI-2 (VF0943) - Effector delivery system (VFC0086)] [Pseudomonas aeruginosa PAO1]
H2	VFG041027(gb|NP_250360)	2	103.0	98.0	7.03e-29	NP_250360	tssM	HSI-2 (VF0943) - Effector delivery system (VFC0086)	Pseudomonas aeruginosa PAO1	(tssM) type VI secretion system membrane subunit TssM [HSI-2 (VF0943) - Effector delivery system (VFC0086)] [Pseudomonas aeruginosa PAO1]
H2	VFG041028(gb|NP_250361)	2	106.0	100.0	1.42e-31	NP_250361	stp1	HSI-2 (VF0943) - Effector delivery system (VFC0086)	Pseudomonas aeruginosa PAO1	(stp1) serine/threonine phosphoprotein phosphatase Stp1 [HSI-2 (VF0943) - Effector delivery system (VFC0086)] [Pseudomonas aeruginosa PAO1]
H2	VFG041031(gb|NP_251049)	2	63.9	100.0	4.25e-15	NP_251049	PA2359	HSI-3 (VF0944) - Effector delivery system (VFC0086)	Pseudomonas aeruginosa PAO1	(PA2359) transcriptional regulator [HSI-3 (VF0944) - Effector delivery system (VFC0086)] [Pseudomonas aeruginosa PAO1]
H2	VFG041033(gb|NP_251051)	2	54.7	100.0	2.68e-12	NP_251051	tssM	HSI-3 (VF0944) - Effector delivery system (VFC0086)	Pseudomonas aeruginosa PAO1	(tssM) type VI secretion system membrane subunit [HSI-3 (VF0944) - Effector delivery system (VFC0086)] [Pseudomonas aeruginosa PAO1]
H2	VFG041034(gb|NP_251052)	2	104.0	100.0	9.79e-31	NP_251052	icmH/tssL	HSI-3 (VF0944) - Effector delivery system (VFC0086)	Pseudomonas aeruginosa PAO1	(icmH/tssL) DotU/TssL family secretion system protein [HSI-3 (VF0944) - Effector delivery system (VFC0086)] [Pseudomonas aeruginosa PAO1]
H2	VFG041035(gb|NP_251053)	2	106.0	100.0	2.04e-30	NP_251053	tssK	HSI-3 (VF0944) - Effector delivery system (VFC0086)	Pseudomonas aeruginosa PAO1	(tssK) type VI secretion system baseplate subunit TssK [HSI-3 (VF0944) - Effector delivery system (VFC0086)] [Pseudomonas aeruginosa PAO1]
H2	VFG041038(gb|NP_251056)	2	107.0	100.0	2.1e-30	NP_251056	tssC	HSI-3 (VF0944) - Effector delivery system (VFC0086)	Pseudomonas aeruginosa PAO1	(tssC) type VI secretion system contractile sheath large subunit [HSI-3 (VF0944) - Effector delivery system (VFC0086)] [Pseudomonas aeruginosa PAO1]
H2	VFG041043(gb|NP_251061)	2	102.0	100.0	1e-28	NP_251061	tssH	HSI-3 (VF0944) - Effector delivery system (VFC0086)	Pseudomonas aeruginosa PAO1	(tssH) type VI secretion system ATPase TssH [HSI-3 (VF0944) - Effector delivery system (VFC0086)] [Pseudomonas aeruginosa PAO1]
H2	VFG041046(gb|NP_251392)	2	103.0	100.0	1.44e-31	NP_251392	tse2	HSI-1 T6SS secreted effectors (VF1194) - Effector delivery system (VFC0086)	Pseudomonas aeruginosa PAO1	(tse2) type VI secretion system effector Tse2 [HSI-1 T6SS secreted effectors (VF1194) - Effector delivery system (VFC0086)] [Pseudomonas aeruginosa PAO1]
H2	VFG041097(gb|NP_459270)	2	100.0	100.0	5.89e-30	NP_459270	STM0273	SCI (Salmonella centrisome island)/SPI-6 T6SS (VF0974) - Effector delivery system (VFC0086)	Salmonella enterica subsp. enterica serovar Typhimurium str. LT2	(STM0273) type VI secretion system-associated protein [SCI (Salmonella centrisome island)/SPI-6 T6SS (VF0974) - Effector delivery system (VFC0086)] [Salmonella enterica subsp. enterica serovar Typhimurium str. LT2]
H2	VFG042735(gb|NP_250513)	2	100.0	100.0	7.81e-28	NP_250513	fimL	Type IV pili (VF0082) - Adherence (VFC0001)	Pseudomonas aeruginosa PAO1	(fimL) hypothetical protein [Type IV pili (VF0082) - Adherence (VFC0001)] [Pseudomonas aeruginosa PAO1]
H2	VFG042739(gb|NP_254019)	2	106.0	100.0	1.38e-31	NP_254019	crc	Type IV pili (VF0082) - Adherence (VFC0001)	Pseudomonas aeruginosa PAO1	(crc) catabolite repression control protein [Type IV pili (VF0082) - Adherence (VFC0001)] [Pseudomonas aeruginosa PAO1]
H2	VFG043648(gb|NP_252312)	2	67.8	100.0	8.37e-17	NP_252312	rpoS	Type IV pili (VF0082) - Adherence (VFC0001)	Pseudomonas aeruginosa PAO1	(rpoS) RNA polymerase sigma factor RpoS [Type IV pili (VF0082) - Adherence (VFC0001)] [Pseudomonas aeruginosa PAO1]
H2	VFG044084(gb|NP_251073)	2	105.0	100.0	6.71e-31	NP_251073	PA2383	Pyoverdine (VF0094) - Nutritional/Metabolic factor (VFC0272)	Pseudomonas aeruginosa PAO1	(PA2383) transcriptional regulator [Pyoverdine (VF0094) - Nutritional/Metabolic factor (VFC0272)] [Pseudomonas aeruginosa PAO1]
H2	VFG044085(gb|NP_251074)	2	73.9	100.0	2.55e-20	NP_251074	PA2384	Pyoverdine (VF0094) - Nutritional/Metabolic factor (VFC0272)	Pseudomonas aeruginosa PAO1	(PA2384) hypothetical protein [Pyoverdine (VF0094) - Nutritional/Metabolic factor (VFC0272)] [Pseudomonas aeruginosa PAO1]
H2	VFG044165(gb|WP_001041793)	2	97.1	100.0	5.51e-27	WP_001041793	entS	Enterobactin (VF0228) - Nutritional/Metabolic factor (VFC0272)	Escherichia coli CFT073	(entS) enterobactin exporter, iron-regulated [Enterobactin (VF0228) - Nutritional/Metabolic factor (VFC0272)] [Escherichia coli CFT073]
H2	VFG045792(gb|WP_000791650)	2	77.0	100.0	4.43e-21	WP_000791650	csgB	Curli fibers (VF1138) - Adherence (VFC0001)	Escherichia coli O25b:H4-ST131	(csgB) curlin minor subunit CsgB [Curli fibers (VF1138) - Adherence (VFC0001)] [Escherichia coli O25b:H4-ST131]
H2	VFG048603(gb|WP_004213921)	2	59.7	92.6	1.26e-13	WP_004213921	iucB	Aerobactin (VF0565) - Nutritional/Metabolic factor (VFC0272)	Klebsiella pneumoniae subsp. pneumoniae NTUH-K2044	(iucB) N-acetyltransferase IucB [Aerobactin (VF0565) - Nutritional/Metabolic factor (VFC0272)] [Klebsiella pneumoniae subsp. pneumoniae NTUH-K2044]
H2	VFG048621(gb|WP_004213924)	2	101.0	100.0	3.33e-28	WP_004213924	iutA	Aerobactin (VF0565) - Nutritional/Metabolic factor (VFC0272)	Klebsiella pneumoniae subsp. pneumoniae NTUH-K2044	(iutA) ferric aerobactin receptor IutA [Aerobactin (VF0565) - Nutritional/Metabolic factor (VFC0272)] [Klebsiella pneumoniae subsp. pneumoniae NTUH-K2044]
H2	VFG049902(gb|WP_011310140)	2	105.0	100.0	9.75e-30	WP_011310140	tssM	T6SS (VF0579) - Effector delivery system (VFC0086)	Shigella sonnei Ss046	(tssM) Type VI secretion system protein TssM [T6SS (VF0579) - Effector delivery system (VFC0086)] [Shigella sonnei Ss046]
H2	VFG050298(gb|NP_250643)	2	107.0	100.0	2.37e-32	NP_250643	fapD	Fap (VF1191) - Adherence (VFC0001)	Pseudomonas aeruginosa PAO1	(fapD) periplasmic accessory protein FapD [Fap (VF1191) - Adherence (VFC0001)] [Pseudomonas aeruginosa PAO1]
H2	VFG050299(gb|NP_250642)	2	99.0	100.0	1.14e-28	NP_250642	fapE	Fap (VF1191) - Adherence (VFC0001)	Pseudomonas aeruginosa PAO1	(fapE) chaprone FapE [Fap (VF1191) - Adherence (VFC0001)] [Pseudomonas aeruginosa PAO1]
H2	VFG050742(gb|WP_001196426.1)	2	91.7	92.0	8.39e-25	WP_001196426.1	gspD	T2SS (VF1335) - Effector delivery system (VFC0086)	Acinetobacter baumannii ACICU	(gspD) general secretion pathway protein D [T2SS (VF1335) - Effector delivery system (VFC0086)] [Acinetobacter baumannii ACICU]
H2	VFG051483(gb|NP_251464.1)	2	98.6	100.0	4.82e-29	NP_251464.1	tse4	HSI-1 T6SS secreted effectors (VF1194) - Effector delivery system (VFC0086)	Pseudomonas aeruginosa PAO1	(tse4) Toxin protein Tse4 [HSI-1 T6SS secreted effectors (VF1194) - Effector delivery system (VFC0086)] [Pseudomonas aeruginosa PAO1]
H2	VFG053097(gb|WP_032643427.1)	2	62.4	93.3	6.71e-15	WP_032643427.1	tssC2	T6SS-2 (VF1396) - Effector delivery system (VFC0086)	Enterobacter chengduensis strain WCHECl-C4 = WCHECh050004	(tssC2) type VI secretion system contractile sheath large subunit [T6SS-2 (VF1396) - Effector delivery system (VFC0086)] [Enterobacter chengduensis strain WCHECl-C4 = WCHECh050004]
H2	VFG053345(gb|WP_013096054.1)	2	94.0	93.9	1.57e-27	WP_013096054.1	cheW	Flagella (VF1400) - Motility (VFC0204)	Enterobacter cloacae strain M12X01451	(cheW) chemotaxis protein CheW [Flagella (VF1400) - Motility (VFC0204)] [Enterobacter cloacae strain M12X01451]
H2	VFG053422(gb|WP_013097134.1)	2	96.3	95.9	6.71e-27	WP_013097134.1	flgI	Flagella (VF1400) - Motility (VFC0204)	Enterobacter cloacae strain M12X01451	(flgI) flagellar basal body P-ring protein FlgI [Flagella (VF1400) - Motility (VFC0204)] [Enterobacter cloacae strain M12X01451]
H2	VFG053429(gb|WP_003857987.1)	2	82.4	100.0	1.44e-22	WP_003857987.1	flgH	Flagella (VF1400) - Motility (VFC0204)	Enterobacter cloacae strain M12X01451	(flgH) flagellar basal body L-ring protein FlgH [Flagella (VF1400) - Motility (VFC0204)] [Enterobacter cloacae strain M12X01451]
H2	VFG053520(gb|WP_013097731.1)	2	62.8	94.3	5.95e-15	WP_013097731.1	fliH	Flagella (VF1400) - Motility (VFC0204)	Enterobacter cloacae strain M12X01451	(fliH) flagellar assembly protein FliH [Flagella (VF1400) - Motility (VFC0204)] [Enterobacter cloacae strain M12X01451]
H2	VFG053555(gb|WP_013097736.1)	2	97.1	98.0	2.39e-27	WP_013097736.1	fliM	Flagella (VF1400) - Motility (VFC0204)	Enterobacter cloacae strain M12X01451	(fliM) flagellar motor switch protein FliM [Flagella (VF1400) - Motility (VFC0204)] [Enterobacter cloacae strain M12X01451]
H2	VFG000117(gb|NP_253940)	1	47.0	100.0	4.36e-09	NP_253940	algP/algR3	Alginate (VF0091) - Biofilm (VFC0271)	Pseudomonas aeruginosa PAO1	(algP/algR3) alginate regulatory protein AlgP [Alginate (VF0091) - Biofilm (VFC0271)] [Pseudomonas aeruginosa PAO1]
H2	VFG000167(gb|NP_252917)	1	88.2	100.0	3.17e-24	NP_252917	pchR	Pyochelin (VF0095) - Nutritional/Metabolic factor (VFC0272)	Pseudomonas aeruginosa PAO1	(pchR) transcriptional regulator PchR [Pyochelin (VF0095) - Nutritional/Metabolic factor (VFC0272)] [Pseudomonas aeruginosa PAO1]
H2	VFG000197(gb|NP_250393)	1	46.6	100.0	1.39e-09	NP_250393	pcr4	TTSS (VF0083) - Effector delivery system (VFC0086)	Pseudomonas aeruginosa PAO1	(pcr4) type III secretion system protein Pcr4 [TTSS (VF0083) - Effector delivery system (VFC0086)] [Pseudomonas aeruginosa PAO1]
H2	VFG000198(gb|NP_250394)	1	75.1	100.0	5.56e-19	NP_250394	pcrD	TTSS (VF0083) - Effector delivery system (VFC0086)	Pseudomonas aeruginosa PAO1	(pcrD) type III secretion system protein PcrD [TTSS (VF0083) - Effector delivery system (VFC0086)] [Pseudomonas aeruginosa PAO1]
H2	VFG000203(gb|NP_250399)	1	90.5	100.0	1.21e-24	NP_250399	popB	TTSS (VF0083) - Effector delivery system (VFC0086)	Pseudomonas aeruginosa PAO1	(popB) type III secretion system hydrophobic translocator, pore protein PopB [TTSS (VF0083) - Effector delivery system (VFC0086)] [Pseudomonas aeruginosa PAO1]
H2	VFG000211(gb|NP_250407)	1	100.0	100.0	5.98e-28	NP_250407	pscC	TTSS (VF0083) - Effector delivery system (VFC0086)	Pseudomonas aeruginosa PAO1	(pscC) type III secretion system secretin PscC [TTSS (VF0083) - Effector delivery system (VFC0086)] [Pseudomonas aeruginosa PAO1]
H2	VFG000213(gb|NP_250409)	1	67.0	100.0	4.82e-18	NP_250409	pscE	TTSS (VF0083) - Effector delivery system (VFC0086)	Pseudomonas aeruginosa PAO1	(pscE) type III secretion system cochaperone PscE for PscG [TTSS (VF0083) - Effector delivery system (VFC0086)] [Pseudomonas aeruginosa PAO1]
H2	VFG000232(gb|WP_002218487)	1	89.7	90.0	1.6e-24	WP_002218487	pilT	Type IV pili (VF0075) - Adherence (VFC0001)	Neisseria meningitidis MC58	(pilT) twitching motility protein PilT [Type IV pili (VF0075) - Adherence (VFC0001)] [Neisseria meningitidis MC58]
H2	VFG000551(gb|NP_461811)	1	82.4	90.0	1.69e-22	NP_461811	spaP	TTSS (SPI-1 encode) (VF0116) - Effector delivery system (VFC0086)	Salmonella enterica subsp. enterica serovar Typhimurium str. LT2	(spaP) type III secretion system minor export apparatus protein SpaP [TTSS (SPI-1 encode) (VF0116) - Effector delivery system (VFC0086)] [Salmonella enterica subsp. enterica serovar Typhimurium str. LT2]
H2	VFG000557(gb|NP_461817)	1	87.0	90.0	3.53e-23	NP_461817	invA	TTSS (SPI-1 encode) (VF0116) - Effector delivery system (VFC0086)	Salmonella enterica subsp. enterica serovar Typhimurium str. LT2	(invA) type III secretion system major export apparatus protein InvA [TTSS (SPI-1 encode) (VF0116) - Effector delivery system (VFC0086)] [Salmonella enterica subsp. enterica serovar Typhimurium str. LT2]
H2	VFG000574(gb|NP_462662)	1	103.0	91.8	7.03e-29	NP_462662	mgtB	MgtB (VF0106) - Nutritional/Metabolic factor (VFC0272)	Salmonella enterica subsp. enterica serovar Typhimurium str. LT2	(mgtB) Mg2+ transport protein [MgtB (VF0106) - Nutritional/Metabolic factor (VFC0272)] [Salmonella enterica subsp. enterica serovar Typhimurium str. LT2]
H2	VFG000618(gb|NP_709457)	1	104.0	98.0	1.47e-29	NP_709457	iucD	Aerobactin (VF0123) - Nutritional/Metabolic factor (VFC0272)	Shigella flexneri 2a str. 301	(iucD) aerobactin synthesis protein IucC, lysine 6-monooxygenase [Aerobactin (VF0123) - Nutritional/Metabolic factor (VFC0272)] [Shigella flexneri 2a str. 301]
H2	VFG000861(gb|WP_001045649)	1	102.0	92.0	1.37e-28	WP_001045649	pic	Pic (VF0218) - Effector delivery system (VFC0086)	Escherichia coli O44:H18 042	(pic) Pic serine protease precursor, autotransporter [Pic (VF0218) - Effector delivery system (VFC0086)] [Escherichia coli O44:H18 042]
H2	VFG000871(gb|WP_000790574)	1	105.0	100.0	1.44e-31	WP_000790574	fimB	Type 1 fimbriae (VF0221) - Adherence (VFC0001)	Escherichia coli CFT073	(fimB) Type 1 fimbriae Regulatory protein fimB [Type 1 fimbriae (VF0221) - Adherence (VFC0001)] [Escherichia coli CFT073]
H2	VFG000877(gb|WP_001244821)	1	100.0	100.0	7.22e-30	WP_001244821	fimF	Type 1 fimbriae (VF0221) - Adherence (VFC0001)	Escherichia coli CFT073	(fimF) FimF protein precursor [Type 1 fimbriae (VF0221) - Adherence (VFC0001)] [Escherichia coli CFT073]
H2	VFG000929(gb|WP_001375021)	1	100.0	94.0	1.11e-29	WP_001375021	entD	Enterobactin (VF0228) - Nutritional/Metabolic factor (VFC0272)	Escherichia coli CFT073	(entD) phosphopantetheinyl transferase component of enterobactin synthase multienzyme complex [Enterobactin (VF0228) - Nutritional/Metabolic factor (VFC0272)] [Escherichia coli CFT073]
H2	VFG000933(gb|WP_001007140)	1	107.0	98.0	1.22e-31	WP_001007140	entB	Enterobactin (VF0228) - Nutritional/Metabolic factor (VFC0272)	Escherichia coli CFT073	(entB) isochorismatase [Enterobactin (VF0228) - Nutritional/Metabolic factor (VFC0272)] [Escherichia coli CFT073]
H2	VFG000937(gb|WP_000750139)	1	107.0	100.0	1.44e-30	WP_000750139	iucD	Aerobactin (VF0229) - Nutritional/Metabolic factor (VFC0272)	Escherichia coli CFT073	(iucD) L-lysine 6-monooxygenase IucD [Aerobactin (VF0229) - Nutritional/Metabolic factor (VFC0272)] [Escherichia coli CFT073]
H2	VFG001226(gb|NP_249100)	1	77.4	92.3	1.57e-21	NP_249100	pilH	Type IV pili (VF0082) - Adherence (VFC0001)	Pseudomonas aeruginosa PAO1	(pilH) twitching motility protein PilH [Type IV pili (VF0082) - Adherence (VFC0001)] [Pseudomonas aeruginosa PAO1]
H2	VFG001230(gb|NP_251805)	1	72.0	100.0	6.76e-18	NP_251805	fimV	Type IV pili (VF0082) - Adherence (VFC0001)	Pseudomonas aeruginosa PAO1	(fimV) a polar peptidoglycan-binding protein involved in type IV pilus assembly [Type IV pili (VF0082) - Adherence (VFC0001)] [Pseudomonas aeruginosa PAO1]
H2	VFG001253(gb|NP_249794)	1	103.0	100.0	2.68e-30	NP_249794	fliH	Flagella (VF0273) - Motility (VFC0204)	Pseudomonas aeruginosa PAO1	(fliH) flagellar assembly protein H [Flagella (VF0273) - Motility (VFC0204)] [Pseudomonas aeruginosa PAO1]
H2	VFG001254(gb|NP_249795)	1	59.7	100.0	1.48e-13	NP_249795	fliI	Flagella (VF0273) - Motility (VFC0204)	Pseudomonas aeruginosa PAO1	(fliI) flagellum-specific ATP synthase FliI [Flagella (VF0273) - Motility (VFC0204)] [Pseudomonas aeruginosa PAO1]
H2	VFG001275(gb|WP_000783428)	1	90.5	90.0	6.47e-25	WP_000783428	hlgB	Gamma-hemolysin (VF0011) - Exotoxin (VFC0235)	Staphylococcus aureus subsp. aureus MW2	(hlgB) gamma-hemolysin component B [Gamma-hemolysin (VF0011) - Exotoxin (VFC0235)] [Staphylococcus aureus subsp. aureus MW2]
H2	VFG001276(gb|WP_024937002)	1	92.0	92.0	1.75e-25	WP_024937002	lukF-PV	PVL (VF0018) - Exotoxin (VFC0235)	Staphylococcus aureus subsp. aureus MW2	(lukF-PV) Panton-Valentine leukocidin chain F precursor [PVL (VF0018) - Exotoxin (VFC0235)] [Staphylococcus aureus subsp. aureus MW2]
H2	VFG001300(gb|WP_000940793)	1	61.2	93.5	4.25e-14	WP_000940793	cap8D	Capsule (VF0003) - Immune modulation (VFC0258)	Staphylococcus aureus subsp. aureus MW2	(cap8D) type 8 capsular polysaccharide synthesis protein Cap8D [Capsule (VF0003) - Immune modulation (VFC0258)] [Staphylococcus aureus subsp. aureus MW2]
H2	VFG001311(gb|WP_000779494)	1	102.0	92.0	4.43e-29	WP_000779494	cap8O	Capsule (VF0003) - Immune modulation (VFC0258)	Staphylococcus aureus subsp. aureus MW2	(cap8O) type 8 capsular polysaccharide synthesis protein Cap8O [Capsule (VF0003) - Immune modulation (VFC0258)] [Staphylococcus aureus subsp. aureus MW2]
H2	VFG001316(gb|WP_000943814)	1	90.9	98.0	1.56e-24	WP_000943814	geh	Lipase (VF0012) - Exoenzyme (VFC0251)	Staphylococcus aureus subsp. aureus MW2	(geh) glycerol ester hydrolase [Lipase (VF0012) - Exoenzyme (VFC0251)] [Staphylococcus aureus subsp. aureus MW2]
H2	VFG001391(gb|NP_215677)	1	110.0	92.0	1.46e-31	NP_215677	narG	Nitrate reductase (VF0302) - Nutritional/Metabolic factor (VFC0272)	Mycobacterium tuberculosis H37Rv	(narG) nitrate reductase subunit alpha [Nitrate reductase (VF0302) - Nutritional/Metabolic factor (VFC0272)] [Mycobacterium tuberculosis H37Rv]
H2	VFG001826(gb|NP_217099)	1	105.0	98.0	1.09e-29	NP_217099	relA	RelA (VF0287) - Regulation (VFC0301)	Mycobacterium tuberculosis H37Rv	(relA) Probable GTP pyrophosphokinase RelA (ATP:GTP 3'-pyrophosphotransferase) (PPGPP synthetase I) ((P)PPGPP synthetase) (GTP diphosphokinase) [RelA (VF0287) - Regulation (VFC0301)] [Mycobacterium tuberculosis H37Rv]
H2	VFG001862(gb|WP_015444101)	1	99.0	90.0	2.26e-27	WP_015444101	katB	KatAB (VF0168) - Stress survival (VFC0282)	Legionella pneumophila subsp. pneumophila str. Philadelphia 1	(katB) catalase-peroxidase KatB [KatAB (VF0168) - Stress survival (VFC0282)] [Legionella pneumophila subsp. pneumophila str. Philadelphia 1]
H2	VFG002058(gb|NP_248762)	1	97.1	100.0	4.81e-27	NP_248762	tagS	HSI-1 (VF0334) - Effector delivery system (VFC0086)	Pseudomonas aeruginosa PAO1	(tagS) type VI secretion associated protein TagS, forming a stable inner membrane complex with TagT [HSI-1 (VF0334) - Effector delivery system (VFC0086)] [Pseudomonas aeruginosa PAO1]
H2	VFG002068(gb|NP_248772)	1	72.8	100.0	2.71e-18	NP_248772	hsiA1	HSI-1 (VF0334) - Effector delivery system (VFC0086)	Pseudomonas aeruginosa PAO1	(hsiA1) type VI secretion system hcp secretion island protein HsiA1 [HSI-1 (VF0334) - Effector delivery system (VFC0086)] [Pseudomonas aeruginosa PAO1]
H2	VFG002073(gb|NP_248777)	1	90.9	92.0	2.65e-26	NP_248777	hsiF1/tssE	HSI-1 (VF0334) - Effector delivery system (VFC0086)	Pseudomonas aeruginosa PAO1	(hsiF1/tssE) type VI secretion system hcp secretion island protein HsiF1, a gp25-like protein, but not exhibit lysozyme activity [HSI-1 (VF0334) - Effector delivery system (VFC0086)] [Pseudomonas aeruginosa PAO1]
H2	VFG002335(gb|WP_005160396)	1	97.1	91.8	2.39e-27	WP_005160396	fliM	Flagella (VF0394) - Motility (VFC0204)	Yersinia enterocolitica subsp. enterocolitica 8081	(fliM) flagellar motor switch protein FliM [Flagella (VF0394) - Motility (VFC0204)] [Yersinia enterocolitica subsp. enterocolitica 8081]
H2	VFG002357(gb|WP_005164474)	1	95.1	91.8	2.15e-26	WP_005164474	flhB	Flagella (VF0394) - Motility (VFC0204)	Yersinia enterocolitica subsp. enterocolitica 8081	(flhB) flagellar biosynthetic protein FlhB [Flagella (VF0394) - Motility (VFC0204)] [Yersinia enterocolitica subsp. enterocolitica 8081]
H2	VFG002358(gb|WP_005164496)	1	87.0	92.0	1.48e-24	WP_005164496	flhC	Flagella (VF0394) - Motility (VFC0204)	Yersinia enterocolitica subsp. enterocolitica 8081	(flhC) flagellar biosynthesis transcription activator FlhC [Flagella (VF0394) - Motility (VFC0204)] [Yersinia enterocolitica subsp. enterocolitica 8081]
H2	VFG002412(gb|WP_000716386)	1	86.7	98.0	3.63e-24	WP_000716386	yagY/ecpB	ECP (VF0404) - Adherence (VFC0001)	Escherichia coli O157:H7 str. EDL933	(yagY/ecpB) E. coli common pilus chaperone EcpB [ECP (VF0404) - Adherence (VFC0001)] [Escherichia coli O157:H7 str. EDL933]
H2	VFG002414(gb|WP_000730972)	1	98.2	98.0	6.53e-29	WP_000730972	yagZ/ecpA	ECP (VF0404) - Adherence (VFC0001)	Escherichia coli O157:H7 str. EDL933	(yagZ/ecpA) E. coli common pilus structural subunit EcpA [ECP (VF0404) - Adherence (VFC0001)] [Escherichia coli O157:H7 str. EDL933]
H2	VFG003561(gb|WP_005173823)	1	95.5	94.0	3.14e-26	WP_005173823	yst1E	Yst1 T2SS (VF0635) - Effector delivery system (VFC0086)	Yersinia enterocolitica subsp. enterocolitica 8081	(yst1E) type II secretion system ATPase GspE [Yst1 T2SS (VF0635) - Effector delivery system (VFC0086)] [Yersinia enterocolitica subsp. enterocolitica 8081]
H2	VFG010882(gb|WP_010946597)	1	102.0	90.0	1.84e-28	WP_010946597	ccmF	CcmC (VF0292) - Nutritional/Metabolic factor (VFC0272)	Legionella pneumophila subsp. pneumophila str. Philadelphia 1	(ccmF) cytochrome c heme lyase subunit CcmF [CcmC (VF0292) - Nutritional/Metabolic factor (VFC0272)] [Legionella pneumophila subsp. pneumophila str. Philadelphia 1]
H2	VFG011430(gb|WP_002963616)	1	60.1	96.8	3.65e-15	WP_002963616	acpXL	LPS (VF0367) - Immune modulation (VFC0258)	Brucella melitensis bv. 1 str. 16M	(acpXL) acyl carrier protein [LPS (VF0367) - Immune modulation (VFC0258)] [Brucella melitensis bv. 1 str. 16M]
H2	VFG011626(gb|WP_002965156)	1	97.1	94.0	5.08e-28	WP_002965156	bvrR	BvrR-BvrS (VF0368) - Regulation (VFC0301)	Brucella melitensis bv. 1 str. 16M	(bvrR) response regulator transcription factor [BvrR-BvrS (VF0368) - Regulation (VFC0301)] [Brucella melitensis bv. 1 str. 16M]
H2	VFG012095(gb|WP_003435012)	1	84.3	91.8	2.95e-22	WP_003435012	groEL	GroEL (VF0594) - Adherence (VFC0001)	Clostridium difficile 630	(groEL) chaperonin GroEL [GroEL (VF0594) - Adherence (VFC0001)] [Clostridium difficile 630]
H2	VFG012505(gb|WP_000933673)	1	52.8	100.0	4.14e-11	WP_000933673	iroD	Salmochelin siderophore (VF0230) - Nutritional/Metabolic factor (VFC0272)	Escherichia coli CFT073	(iroD) esterase [Salmochelin siderophore (VF0230) - Nutritional/Metabolic factor (VFC0272)] [Escherichia coli CFT073]
H2	VFG013346(gb|WP_005693178)	1	93.6	90.0	2.95e-26	WP_005693178	galU	LOS (VF0044) - Immune modulation (VFC0258)	Haemophilus influenzae Rd KW20	(galU) glucosephosphate uridylyltransferase [LOS (VF0044) - Immune modulation (VFC0258)] [Haemophilus influenzae Rd KW20]
H2	VFG013412(gb|WP_005693459)	1	94.4	92.0	1.74e-26	WP_005693459	lpxC	LOS (VF0044) - Immune modulation (VFC0258)	Haemophilus influenzae Rd KW20	(lpxC) UDP-3-O-(R-3-hydroxymyristoyl)-N-acetylglucosamine deacetylase [LOS (VF0044) - Immune modulation (VFC0258)] [Haemophilus influenzae Rd KW20]
H2	VFG014115(gb|YP_008719764)	1	47.0	92.3	2.69e-09	YP_008719764	PA3143	LPS (VF0085) - Immune modulation (VFC0258)	Pseudomonas aeruginosa PAO1	(PA3143) hypothetical protein [LPS (VF0085) - Immune modulation (VFC0258)] [Pseudomonas aeruginosa PAO1]
H2	VFG015509(gb|NP_252901)	1	68.9	96.8	7.82e-17	NP_252901	phzC1	Pyocyanin (VF0100) - Nutritional/Metabolic factor (VFC0272)	Pseudomonas aeruginosa PAO1	(phzC1) phenazine biosynthesis protein PhzC [Pyocyanin (VF0100) - Nutritional/Metabolic factor (VFC0272)] [Pseudomonas aeruginosa PAO1]
H2	VFG016087(gb|NP_251117)	1	95.5	94.0	2.87e-28	NP_251117	pvdY	Pyoverdine (VF0094) - Nutritional/Metabolic factor (VFC0272)	Pseudomonas aeruginosa PAO1	(pvdY) hypothetical protein [Pyoverdine (VF0094) - Nutritional/Metabolic factor (VFC0272)] [Pseudomonas aeruginosa PAO1]
H2	VFG034624(gb|WP_000755097)	1	98.6	98.0	2.25e-29	WP_000755097	cfaB	Adhesive fimbriae (VF0213) - Adherence (VFC0001)	Escherichia coli E24377A	(cfaB) colonization factor antigen 1 [Adhesive fimbriae (VF0213) - Adherence (VFC0001)] [Escherichia coli E24377A]
H2	VFG034721(gb|WP_000556298)	1	101.0	95.8	3.11e-28	WP_000556298	ibeC	Ibes (VF0237) - Invasion (VFC0083)	Escherichia coli O45:K1:H7 str. S88	(ibeC) phosphoethanolamine transferase CptA [Ibes (VF0237) - Invasion (VFC0083)] [Escherichia coli O45:K1:H7 str. S88]
H2	VFG034815(gb|WP_000671689)	1	89.0	95.1	5.27e-24	WP_000671689	espR1	TTSS secreted effectors (VF1110) - Effector delivery system (VFC0086)	Escherichia coli O157:H7 str. EDL933	(espR1) Type III secretion system effector espR1 [TTSS secreted effectors (VF1110) - Effector delivery system (VFC0086)] [Escherichia coli O157:H7 str. EDL933]
H2	VFG034849(gb|WP_000129338)	1	101.0	98.0	2.25e-28	WP_000129338	espX1	TTSS secreted effectors (VF1110) - Effector delivery system (VFC0086)	Escherichia coli O157:H7 str. EDL933	(espX1) Type III secretion system effector EspX1 [TTSS secreted effectors (VF1110) - Effector delivery system (VFC0086)] [Escherichia coli O157:H7 str. EDL933]
H2	VFG034866(gb|WP_000900547)	1	97.4	95.9	6.63e-27	WP_000900547	espX4	TTSS secreted effectors (VF1110) - Effector delivery system (VFC0086)	Escherichia coli O157:H7 str. EDL933	(espX4) Type III secretion system effector EspX4 [TTSS secreted effectors (VF1110) - Effector delivery system (VFC0086)] [Escherichia coli O157:H7 str. EDL933]
H2	VFG038369(gb|WP_011705706)	1	58.9	92.0	7.12e-14	WP_011705706	hcp	T6SS (VF0480) - Effector delivery system (VFC0086)	Aeromonas hydrophila subsp. hydrophila ATCC 7966	(hcp) hemolysin co-regulated protein [T6SS (VF0480) - Effector delivery system (VFC0086)] [Aeromonas hydrophila subsp. hydrophila ATCC 7966]
H2	VFG038395(gb|WP_011705721)	1	97.4	93.9	7.5e-27	WP_011705721	clpB	T6SS (VF0480) - Effector delivery system (VFC0086)	Aeromonas hydrophila subsp. hydrophila ATCC 7966	(clpB) type VI secretion system ATPase ClpV1 [T6SS (VF0480) - Effector delivery system (VFC0086)] [Aeromonas hydrophila subsp. hydrophila ATCC 7966]
H2	VFG038464(gb|WP_011707389)	1	93.6	90.0	5.65e-26	WP_011707389	tapT	Tap type IV pili (VF0475) - Adherence (VFC0001)	Aeromonas hydrophila ML09-119	(tapT) twitching ATPase [Tap type IV pili (VF0475) - Adherence (VFC0001)] [Aeromonas hydrophila ML09-119]
H2	VFG041011(gb|NP_248785)	1	102.0	98.0	1.79e-28	NP_248785	vgrG1b	HSI-1 (VF0334) - Effector delivery system (VFC0086)	Pseudomonas aeruginosa PAO1	(vgrG1b) type VI secretion system substrate VgrG1b [HSI-1 (VF0334) - Effector delivery system (VFC0086)] [Pseudomonas aeruginosa PAO1]
H2	VFG041012(gb|NP_250202)	1	102.0	100.0	9.61e-29	NP_250202	vgrG	HSI-2 (VF0943) - Effector delivery system (VFC0086)	Pseudomonas aeruginosa PAO1	(vgrG) type VI secretion system tip protein VgrG [HSI-2 (VF0943) - Effector delivery system (VFC0086)] [Pseudomonas aeruginosa PAO1]
H2	VFG041032(gb|NP_251050)	1	55.8	100.0	3.34e-12	NP_251050	tssA	HSI-3 (VF0944) - Effector delivery system (VFC0086)	Pseudomonas aeruginosa PAO1	(tssA) type VI secretion system protein TssA [HSI-3 (VF0944) - Effector delivery system (VFC0086)] [Pseudomonas aeruginosa PAO1]
H2	VFG041093(gb|NP_459266)	1	100.0	90.0	5.53e-30	NP_459266	STM0269	SCI (Salmonella centrisome island)/SPI-6 T6SS (VF0974) - Effector delivery system (VFC0086)	Salmonella enterica subsp. enterica serovar Typhimurium str. LT2	(STM0269) hypothetical protein [SCI (Salmonella centrisome island)/SPI-6 T6SS (VF0974) - Effector delivery system (VFC0086)] [Salmonella enterica subsp. enterica serovar Typhimurium str. LT2]
H2	VFG043205(gb|WP_005164477)	1	69.3	92.5	1.44e-17	WP_005164477	cheZ	Flagella (VF0394) - Motility (VFC0204)	Yersinia enterocolitica subsp. enterocolitica 8081	(cheZ) chemotaxis regulator CheZ [Flagella (VF0394) - Motility (VFC0204)] [Yersinia enterocolitica subsp. enterocolitica 8081]
H2	VFG044159(gb|WP_000125846)	1	85.9	92.1	6.01e-23	WP_000125846	fes	Enterobactin (VF0228) - Nutritional/Metabolic factor (VFC0272)	Escherichia coli CFT073	(fes) enterobactin/ferric enterobactin esterase [Enterobactin (VF0228) - Nutritional/Metabolic factor (VFC0272)] [Escherichia coli CFT073]
H2	VFG048808(gb|WP_004899416)	1	103.0	90.0	3.05e-29	WP_004899416	rfbK1	Capsule (VF0560) - Immune modulation (VFC0258)	Klebsiella pneumoniae subsp. pneumoniae NTUH-K2044	(rfbK1) O9 family phosphomannomutase RfbK1 [Capsule (VF0560) - Immune modulation (VFC0258)] [Klebsiella pneumoniae subsp. pneumoniae NTUH-K2044]
H2	VFG048885(gb|WP_014907227)	1	104.0	94.0	7.32e-30	WP_014907227	gmd	Capsule (VF0560) - Immune modulation (VFC0258)	Klebsiella pneumoniae subsp. pneumoniae NTUH-K2044	(gmd) GDP-mannose 4,6-dehydratase [Capsule (VF0560) - Immune modulation (VFC0258)] [Klebsiella pneumoniae subsp. pneumoniae NTUH-K2044]
H2	VFG049133(gb|WP_004177236)	1	91.3	95.9	6.33e-25	WP_004177236	acrA	AcrAB (VF0568) - Antimicrobial activity/Competitive advantage (VFC0325)	Klebsiella pneumoniae subsp. pneumoniae NTUH-K2044	(acrA) acriflavine resistance protein A [AcrAB (VF0568) - Antimicrobial activity/Competitive advantage (VFC0325)] [Klebsiella pneumoniae subsp. pneumoniae NTUH-K2044]
H2	VFG050313(gb|WP_004644147.1)	1	89.7	90.0	1.68e-24	WP_004644147.1	pilM	TFP (VF1334) - Adherence (VFC0001)	Acinetobacter baumannii ACICU	(pilM) pilus assembly protein PilM [TFP (VF1334) - Adherence (VFC0001)] [Acinetobacter baumannii ACICU]
H2	VFG050757(gb|WP_001166319.1)	1	93.6	95.9	1.46e-25	WP_001166319.1	gspE1	T2SS (VF1335) - Effector delivery system (VFC0086)	Acinetobacter baumannii ACICU	(gspE1) general secretion pathway protein E [T2SS (VF1335) - Effector delivery system (VFC0086)] [Acinetobacter baumannii ACICU]
H2	VFG051070(gb|WP_001066523.1)	1	108.0	96.0	4.16e-31	WP_001066523.1	tssC	T6SS (VF1337) - Effector delivery system (VFC0086)	Acinetobacter baumannii ACICU	(tssC) type VI secretion system contractile sheath large subunit [T6SS (VF1337) - Effector delivery system (VFC0086)] [Acinetobacter baumannii ACICU]
H2	VFG052339(gb|NP_463156.1)	1	92.4	96.0	1.74e-25	NP_463156.1	pmrB	PmrAB (VF1355) - Regulation (VFC0301)	Salmonella enterica subsp. enterica serovar Typhimurium str. LT2	(pmrB) sensory kinase PmrB [PmrAB (VF1355) - Regulation (VFC0301)] [Salmonella enterica subsp. enterica serovar Typhimurium str. LT2]
H2	VFG053118(gb|WP_045890683.1)	1	104.0	98.0	2.12e-29	WP_045890683.1	tssH/clpV2	T6SS-2 (VF1396) - Effector delivery system (VFC0086)	Enterobacter chengduensis strain WCHECl-C4 = WCHECh050004	(tssH/clpV2) type VI secretion system ATPase TssH [T6SS-2 (VF1396) - Effector delivery system (VFC0086)] [Enterobacter chengduensis strain WCHECl-C4 = WCHECh050004]
H2	VFG053380(gb|WP_013096066.1)	1	90.9	91.8	7.84e-25	WP_013096066.1	flhB	Flagella (VF1400) - Motility (VFC0204)	Enterobacter cloacae strain M12X01451	(flhB) flagellar biosynthesis protein FlhB [Flagella (VF1400) - Motility (VFC0204)] [Enterobacter cloacae strain M12X01451]
H2	VFG053436(gb|WP_008500810.1)	1	91.7	90.0	9.05e-26	WP_008500810.1	flgG	Flagella (VF1400) - Motility (VFC0204)	Enterobacter cloacae strain M12X01451	(flgG) flagellar basal-body rod protein FlgG [Flagella (VF1400) - Motility (VFC0204)] [Enterobacter cloacae strain M12X01451]
H2	VFG053562(gb|WP_008500318.1)	1	78.2	95.1	1.17e-21	WP_008500318.1	fliN	Flagella (VF1400) - Motility (VFC0204)	Enterobacter cloacae strain M12X01451	(fliN) flagellar motor switch protein FliN [Flagella (VF1400) - Motility (VFC0204)] [Enterobacter cloacae strain M12X01451]
H3	VFG013327(gb|WP_010869047)	3	102.0	95.9	1.15e-28	WP_010869047	manB/yhxB	LOS (VF0044) - Immune modulation (VFC0258)	Haemophilus influenzae Rd KW20	(manB/yhxB) phosphomannomutase [LOS (VF0044) - Immune modulation (VFC0258)] [Haemophilus influenzae Rd KW20]
H3	VFG001405(gb|NP_217219)	2	73.6	100.0	9.89e-19	NP_217219	sigA/rpoV	SigA (VF0257) - Regulation (VFC0301)	Mycobacterium tuberculosis H37Rv	(sigA/rpoV) RNA polymerase sigma factor SigA [SigA (VF0257) - Regulation (VFC0301)] [Mycobacterium tuberculosis H37Rv]
H3	VFG049144(gb|WP_002892069)	2	58.9	93.9	1.33e-13	WP_002892069	acrB	AcrAB (VF0568) - Antimicrobial activity/Competitive advantage (VFC0325)	Klebsiella pneumoniae subsp. pneumoniae NTUH-K2044	(acrB) acriflavine resistance protein B [AcrAB (VF0568) - Antimicrobial activity/Competitive advantage (VFC0325)] [Klebsiella pneumoniae subsp. pneumoniae NTUH-K2044]
H3	VFG000192(gb|NP_250388)	1	90.9	90.0	1.17e-24	NP_250388	pscN	TTSS (VF0083) - Effector delivery system (VFC0086)	Pseudomonas aeruginosa PAO1	(pscN) type III secretion system ATPase PscN [TTSS (VF0083) - Effector delivery system (VFC0086)] [Pseudomonas aeruginosa PAO1]
H3	VFG000232(gb|WP_002218487)	1	90.9	93.9	5.94e-25	WP_002218487	pilT	Type IV pili (VF0075) - Adherence (VFC0001)	Neisseria meningitidis MC58	(pilT) twitching motility protein PilT [Type IV pili (VF0075) - Adherence (VFC0001)] [Neisseria meningitidis MC58]
H3	VFG001231(gb|NP_249104)	1	94.7	90.0	6.93e-26	NP_249104	chpA	Type IV pili (VF0082) - Adherence (VFC0001)	Pseudomonas aeruginosa PAO1	(chpA) still frameshift probable component of chemotactic signal transduction system [Type IV pili (VF0082) - Adherence (VFC0001)] [Pseudomonas aeruginosa PAO1]
H3	VFG038155(gb|WP_000209960)	1	102.0	93.9	5.58e-29	WP_000209960	ACICU_RS00500	Capsule (VF0465) - Immune modulation (VFC0258)	Acinetobacter baumannii ACICU	(ACICU_RS00500) phosphomannomutase/phosphoglucomutase [Capsule (VF0465) - Immune modulation (VFC0258)] [Acinetobacter baumannii ACICU]
H3	VFG038219(gb|WP_000076440)	1	99.8	100.0	4.31e-29	WP_000076440	bfmR	BfmRS (VF0463) - Regulation (VFC0301)	Acinetobacter baumannii ACICU	(bfmR) biofilm-controlling response regulator [BfmRS (VF0463) - Regulation (VFC0301)] [Acinetobacter baumannii ACICU]
H3	VFG046465(gb|WP_003028672)	1	98.6	91.7	1.19e-27	WP_003028672	tufA	EF-Tu (VF0460) - Adherence (VFC0001)	Francisella tularensis subsp. tularensis SCHU S4	(tufA) elongation factor Tu [EF-Tu (VF0460) - Adherence (VFC0001)] [Francisella tularensis subsp. tularensis SCHU S4]
H3	VFG050670(gb|WP_000505931.1)	1	85.9	94.0	8.98e-23	WP_000505931.1	pilJ	TFP (VF1334) - Adherence (VFC0001)	Acinetobacter baumannii ACICU	(pilJ) methyl-accepting chemotaxis protein [TFP (VF1334) - Adherence (VFC0001)] [Acinetobacter baumannii ACICU]
H4	VFG053650(gb|WP_032558007.1)	1920	107.0	100.0	3.27e-30	WP_032558007.1	tssH/clpV	GA1 T6SS (VF1418) - Effector delivery system (VFC0086)	Bacteroides fragilis S36L11	(tssH/clpV) ATP-dependent Clp protease ATP-binding subunit [GA1 T6SS (VF1418) - Effector delivery system (VFC0086)] [Bacteroides fragilis S36L11]
H4	VFG053643(gb|WP_009293427.1)	1747	112.0	100.0	5.72e-32	WP_009293427.1	tssR	GA1 T6SS (VF1418) - Effector delivery system (VFC0086)	Bacteroides fragilis S36L11	(tssR) type VI secretion system protein TssR domain-containing protein [GA1 T6SS (VF1418) - Effector delivery system (VFC0086)] [Bacteroides fragilis S36L11]
H4	VFG053616(gb|WP_010992791.1)	1615	109.0	100.0	5.06e-31	WP_010992791.1	tssR	GA3 T6SS (VF1417) - Effector delivery system (VFC0086)	Bacteroides fragilis NCTC 9343	(tssR) type VI secretion system protein TssR domain-containing protein [GA3 T6SS (VF1417) - Effector delivery system (VFC0086)] [Bacteroides fragilis NCTC 9343]
H4	VFG053632(gb|WP_010992805.1)	1613	110.0	100.0	2.71e-31	WP_010992805.1	tssH/clpV	GA3 T6SS (VF1417) - Effector delivery system (VFC0086)	Bacteroides fragilis NCTC 9343	(tssH/clpV) ATP-dependent Clp protease ATP-binding subunit [GA3 T6SS (VF1417) - Effector delivery system (VFC0086)] [Bacteroides fragilis NCTC 9343]
H4	VFG053651(gb|WP_008776214.1)	1351	115.0	100.0	3.86e-33	WP_008776214.1	tssF	GA1 T6SS (VF1418) - Effector delivery system (VFC0086)	Bacteroides fragilis S36L11	(tssF) type VI secretion system baseplate subunit TssF [GA1 T6SS (VF1418) - Effector delivery system (VFC0086)] [Bacteroides fragilis S36L11]
H4	VFG053625(gb|WP_010992801.1)	1194	110.0	100.0	2.44e-31	WP_010992801.1	tssF	GA3 T6SS (VF1417) - Effector delivery system (VFC0086)	Bacteroides fragilis NCTC 9343	(tssF) type VI secretion system baseplate subunit TssF [GA3 T6SS (VF1417) - Effector delivery system (VFC0086)] [Bacteroides fragilis NCTC 9343]
H4	VFG053636(gb|WP_010992682.1)	1190	115.0	100.0	2.32e-33	WP_010992682.1	nanH	NanH sialidase (VF1420) - Exoenzyme (VFC0251)	Bacteroides fragilis NCTC 9343	(nanH) sialidase family protein [NanH sialidase (VF1420) - Exoenzyme (VFC0251)] [Bacteroides fragilis NCTC 9343]
H4	VFG053639(gb|WP_009293423.1)	1087	115.0	98.0	1.73e-33	WP_009293423.1	tagA	GA1 T6SS (VF1418) - Effector delivery system (VFC0086)	Bacteroides fragilis S36L11	(tagA) hypothetical protein [GA1 T6SS (VF1418) - Effector delivery system (VFC0086)] [Bacteroides fragilis S36L11]
H4	VFG053680(gb|MCS2284850.1)	1058	116.0	100.0	1.56e-33	MCS2284850.1	btpeA	GA3 T6SS secreted effectors (VF1423) - Effector delivery system (VFC0086)	Bacteroides fragilis BFG-589	(btpeA) DUF3289 family protein [GA3 T6SS secreted effectors (VF1423) - Effector delivery system (VFC0086)] [Bacteroides fragilis BFG-589]
H4	VFG053654(gb|WP_007761324.1)	1040	108.0	98.0	6.3e-31	WP_007761324.1	tssC	GA1 T6SS (VF1418) - Effector delivery system (VFC0086)	Bacteroides fragilis S36L11	(tssC) DUF5458 family protein [GA1 T6SS (VF1418) - Effector delivery system (VFC0086)] [Bacteroides fragilis S36L11]
H4	VFG053637(gb|WP_010992884.1)	1035	111.0	98.0	6.04e-32	WP_010992884.1	bfp1	Bfp1 (VF1421) - Exoenzyme (VFC0251)	Bacteroides fragilis NCTC 9343	(bfp1) S41 family peptidase [Bfp1 (VF1421) - Exoenzyme (VFC0251)] [Bacteroides fragilis NCTC 9343]
H4	VFG053640(gb|WP_009293424.1)	980	108.0	100.0	1.14e-30	WP_009293424.1	tssI/vgrG	GA1 T6SS (VF1418) - Effector delivery system (VFC0086)	Bacteroides fragilis S36L11	(tssI/vgrG) phage baseplate assembly protein V [GA1 T6SS (VF1418) - Effector delivery system (VFC0086)] [Bacteroides fragilis S36L11]
H4	VFG053603(gb|WP_005784031.1)	936	111.0	100.0	1.03e-32	WP_005784031.1	hlyA	HlyBA (VF1414) - Exotoxin (VFC0235)	Bacteroides fragilis NCTC 9343	(hlyA) GNAT family N-acetyltransferase [HlyBA (VF1414) - Exotoxin (VFC0235)] [Bacteroides fragilis NCTC 9343]
H4	VFG053647(gb|WP_008669236.1)	910	108.0	100.0	2.9e-31	WP_008669236.1	tssK	GA1 T6SS (VF1418) - Effector delivery system (VFC0086)	Bacteroides fragilis S36L11	(tssK) hypothetical protein [GA1 T6SS (VF1418) - Effector delivery system (VFC0086)] [Bacteroides fragilis S36L11]
H4	VFG053613(gb|WP_005786175.1)	855	110.0	100.0	5.33e-32	WP_005786175.1	wcfR	PSA (VF1415) - Immune modulation (VFC0258)	Bacteroides fragilis NCTC 9343	(wcfR) DegT/DnrJ/EryC1/StrS family aminotransferase [PSA (VF1415) - Immune modulation (VFC0258)] [Bacteroides fragilis NCTC 9343]
H4	VFG053624(gb|WP_010992800.1)	839	110.0	100.0	1.81e-31	WP_010992800.1	tssI/vgrG	GA3 T6SS (VF1417) - Effector delivery system (VFC0086)	Bacteroides fragilis NCTC 9343	(tssI/vgrG) type VI secretion system Vgr family protein [GA3 T6SS (VF1417) - Effector delivery system (VFC0086)] [Bacteroides fragilis NCTC 9343]
H4	VFG053644(gb|WP_007761345.1)	791	111.0	100.0	6.83e-33	WP_007761345.1	tssP	GA1 T6SS (VF1418) - Effector delivery system (VFC0086)	Bacteroides fragilis S36L11	(tssP) PKD domain-containing protein [GA1 T6SS (VF1418) - Effector delivery system (VFC0086)] [Bacteroides fragilis S36L11]
H4	VFG053633(gb|WP_005794652.1)	778	111.0	100.0	4.63e-32	WP_005794652.1	tssC	GA3 T6SS (VF1417) - Effector delivery system (VFC0086)	Bacteroides fragilis NCTC 9343	(tssC) DUF5458 family protein [GA3 T6SS (VF1417) - Effector delivery system (VFC0086)] [Bacteroides fragilis NCTC 9343]
H4	VFG046465(gb|WP_003028672)	756	105.0	98.0	3.41e-30	WP_003028672	tufA	EF-Tu (VF0460) - Adherence (VFC0001)	Francisella tularensis subsp. tularensis SCHU S4	(tufA) elongation factor Tu [EF-Tu (VF0460) - Adherence (VFC0001)] [Francisella tularensis subsp. tularensis SCHU S4]
H4	VFG049917(gb|WP_000508696)	745	112.0	100.0	4.19e-32	WP_000508696	rhs/PAAR	T6SS (VF0579) - Effector delivery system (VFC0086)	Shigella sonnei Ss046	(rhs/PAAR) Type VI secretion system protein, PAAR family [T6SS (VF0579) - Effector delivery system (VFC0086)] [Shigella sonnei Ss046]
H4	VFG053679(gb|MCS2284847.1)	737	112.0	100.0	2.68e-32	MCS2284847.1	btaeB	GA3 T6SS secreted effectors (VF1423) - Effector delivery system (VFC0086)	Bacteroides fragilis BFG-589	(btaeB) hypothetical protein [GA3 T6SS secreted effectors (VF1423) - Effector delivery system (VFC0086)] [Bacteroides fragilis BFG-589]
H4	VFG053621(gb|WP_010992794.1)	707	112.0	100.0	5.13e-33	WP_010992794.1	tssK	GA3 T6SS (VF1417) - Effector delivery system (VFC0086)	Bacteroides fragilis NCTC 9343	(tssK) hypothetical protein [GA3 T6SS (VF1417) - Effector delivery system (VFC0086)] [Bacteroides fragilis NCTC 9343]
H4	VFG049916(gb|WP_000103365)	682	114.0	100.0	1.19e-32	WP_000103365	vgrG/tssI	T6SS (VF0579) - Effector delivery system (VFC0086)	Shigella sonnei Ss046	(vgrG/tssI) type VI secretion system effector VgrG [T6SS (VF0579) - Effector delivery system (VFC0086)] [Shigella sonnei Ss046]
H4	VFG053649(gb|WP_009293429.1)	668	104.0	100.0	2.96e-30	WP_009293429.1	tssG	GA1 T6SS (VF1418) - Effector delivery system (VFC0086)	Bacteroides fragilis S36L11	(tssG) hypothetical protein [GA1 T6SS (VF1418) - Effector delivery system (VFC0086)] [Bacteroides fragilis S36L11]
H4	VFG053648(gb|WP_032558006.1)	652	117.0	100.0	1.93e-35	WP_032558006.1	tssN	GA1 T6SS (VF1418) - Effector delivery system (VFC0086)	Bacteroides fragilis S36L11	(tssN) TssN family type VI secretion system protein [GA1 T6SS (VF1418) - Effector delivery system (VFC0086)] [Bacteroides fragilis S36L11]
H4	VFG053602(gb|WP_010991959.1)	638	111.0	100.0	3.08e-33	WP_010991959.1	hlyB	HlyBA (VF1414) - Exotoxin (VFC0235)	Bacteroides fragilis NCTC 9343	(hlyB) 1-acyl-sn-glycerol-3-phosphate acyltransferase [HlyBA (VF1414) - Exotoxin (VFC0235)] [Bacteroides fragilis NCTC 9343]
H4	VFG053620(gb|WP_010992793.1)	638	107.0	100.0	2.22e-31	WP_010992793.1	tssG	GA3 T6SS (VF1417) - Effector delivery system (VFC0086)	Bacteroides fragilis NCTC 9343	(tssG) type VI secretion system baseplate subunit TssG [GA3 T6SS (VF1417) - Effector delivery system (VFC0086)] [Bacteroides fragilis NCTC 9343]
H4	VFG000930(gb|WP_000077767)	616	115.0	100.0	2.55e-33	WP_000077767	entF	Enterobactin (VF0228) - Nutritional/Metabolic factor (VFC0272)	Escherichia coli CFT073	(entF) enterobactin synthase multienzyme complex component, ATP-dependent [Enterobactin (VF0228) - Nutritional/Metabolic factor (VFC0272)] [Escherichia coli CFT073]
H4	VFG053622(gb|WP_010992795.1)	593	115.0	98.0	8.72e-35	WP_010992795.1	tssN	GA3 T6SS (VF1417) - Effector delivery system (VFC0086)	Bacteroides fragilis NCTC 9343	(tssN) TssN family type VI secretion system protein [GA3 T6SS (VF1417) - Effector delivery system (VFC0086)] [Bacteroides fragilis NCTC 9343]
H4	VFG053642(gb|WP_009293426.1)	566	108.0	100.0	2.18e-32	WP_009293426.1	tagB	GA1 T6SS (VF1418) - Effector delivery system (VFC0086)	Bacteroides fragilis S36L11	(tagB) DUF5457 domain-containing protein [GA1 T6SS (VF1418) - Effector delivery system (VFC0086)] [Bacteroides fragilis S36L11]
H4	VFG000876(gb|WP_000120946)	541	112.0	100.0	4.2e-32	WP_000120946	fimD	Type 1 fimbriae (VF0221) - Adherence (VFC0001)	Escherichia coli CFT073	(fimD) Outer membrane usher protein fimD precursor [Type 1 fimbriae (VF0221) - Adherence (VFC0001)] [Escherichia coli CFT073]
H4	VFG034636(gb|WP_000358674)	535	111.0	100.0	7.82e-32	WP_000358674	cfaC	Adhesive fimbriae (VF0213) - Adherence (VFC0001)	Escherichia coli E24377A	(cfaC) colonisation factor antigen c, usher [Adhesive fimbriae (VF0213) - Adherence (VFC0001)] [Escherichia coli E24377A]
H4	VFG053617(gb|WP_010992792.1)	534	111.0	100.0	5.07e-33	WP_010992792.1	tssP	GA3 T6SS (VF1417) - Effector delivery system (VFC0086)	Bacteroides fragilis NCTC 9343	(tssP) PKD domain-containing protein [GA3 T6SS (VF1417) - Effector delivery system (VFC0086)] [Bacteroides fragilis NCTC 9343]
H4	VFG045349(gb|WP_000092542)	523	116.0	98.0	1.37e-33	WP_000092542	fdeC	FdeC (VF0506) - Adherence (VFC0001)	Escherichia coli O45:K1:H7 str. S88	(fdeC) adhesin FdeC [FdeC (VF0506) - Adherence (VFC0001)] [Escherichia coli O45:K1:H7 str. S88]
H4	VFG048621(gb|WP_004213924)	517	112.0	100.0	3.05e-32	WP_004213924	iutA	Aerobactin (VF0565) - Nutritional/Metabolic factor (VFC0272)	Klebsiella pneumoniae subsp. pneumoniae NTUH-K2044	(iutA) ferric aerobactin receptor IutA [Aerobactin (VF0565) - Nutritional/Metabolic factor (VFC0272)] [Klebsiella pneumoniae subsp. pneumoniae NTUH-K2044]
H4	VFG002415(gb|WP_001131063)	490	110.0	100.0	1.99e-31	WP_001131063	yagX/ecpC	ECP (VF0404) - Adherence (VFC0001)	Escherichia coli O157:H7 str. EDL933	(yagX/ecpC) E. coli common pilus usher EcpC [ECP (VF0404) - Adherence (VFC0001)] [Escherichia coli O157:H7 str. EDL933]
H4	VFG049144(gb|WP_002892069)	400	103.0	98.0	5.38e-29	WP_002892069	acrB	AcrAB (VF0568) - Antimicrobial activity/Competitive advantage (VFC0325)	Klebsiella pneumoniae subsp. pneumoniae NTUH-K2044	(acrB) acriflavine resistance protein B [AcrAB (VF0568) - Antimicrobial activity/Competitive advantage (VFC0325)] [Klebsiella pneumoniae subsp. pneumoniae NTUH-K2044]
H4	VFG000938(gb|WP_001015709)	395	117.0	100.0	7.24e-34	WP_001015709	iucC	Aerobactin (VF0229) - Nutritional/Metabolic factor (VFC0272)	Escherichia coli CFT073	(iucC) aerobactin siderophore biosynthesis protein IucC [Aerobactin (VF0229) - Nutritional/Metabolic factor (VFC0272)] [Escherichia coli CFT073]
H4	VFG053614(gb|WP_005795339.1)	395	107.0	100.0	1.65e-32	WP_005795339.1	wcfS	PSA (VF1415) - Immune modulation (VFC0258)	Bacteroides fragilis NCTC 9343	(wcfS) sugar transferase [PSA (VF1415) - Immune modulation (VFC0258)] [Bacteroides fragilis NCTC 9343]
H4	VFG002047(gb|WP_000498818)	368	103.0	100.0	7.3e-29	WP_000498818	gspD	T2SS (VF0333) - Effector delivery system (VFC0086)	Shigella dysenteriae Sd197	(gspD) general secretion pathway protein D [T2SS (VF0333) - Effector delivery system (VFC0086)] [Shigella dysenteriae Sd197]
H4	VFG053645(gb|WP_005836824.1)	360	104.0	98.0	7.76e-32	WP_005836824.1	tssO	GA1 T6SS (VF1418) - Effector delivery system (VFC0086)	Bacteroides fragilis S36L11	(tssO) type VI secretion system TssO [GA1 T6SS (VF1418) - Effector delivery system (VFC0086)] [Bacteroides fragilis S36L11]
H4	VFG034721(gb|WP_000556298)	350	116.0	100.0	1.41e-33	WP_000556298	ibeC	Ibes (VF0237) - Invasion (VFC0083)	Escherichia coli O45:K1:H7 str. S88	(ibeC) phosphoethanolamine transferase CptA [Ibes (VF0237) - Invasion (VFC0083)] [Escherichia coli O45:K1:H7 str. S88]
H4	VFG053618(gb|WP_005794693.1)	339	112.0	100.0	1.06e-34	WP_005794693.1	tssO	GA3 T6SS (VF1417) - Effector delivery system (VFC0086)	Bacteroides fragilis NCTC 9343	(tssO) type VI secretion system transmembrane protein TssO [GA3 T6SS (VF1417) - Effector delivery system (VFC0086)] [Bacteroides fragilis NCTC 9343]
H4	VFG053653(gb|WP_009293434.1)	327	101.0	100.0	1.08e-30	WP_009293434.1	tssB	GA1 T6SS (VF1418) - Effector delivery system (VFC0086)	Bacteroides fragilis S36L11	(tssB) hypothetical protein [GA1 T6SS (VF1418) - Effector delivery system (VFC0086)] [Bacteroides fragilis S36L11]
H4	VFG053619(gb|WP_005787050.1)	324	103.0	100.0	1.84e-31	WP_005787050.1	tssQ	GA3 T6SS (VF1417) - Effector delivery system (VFC0086)	Bacteroides fragilis NCTC 9343	(tssQ) type VI secretion system TssQ [GA3 T6SS (VF1417) - Effector delivery system (VFC0086)] [Bacteroides fragilis NCTC 9343]
H4	VFG053646(gb|WP_007761341.1)	324	96.3	100.0	1.85e-28	WP_007761341.1	tssQ	GA1 T6SS (VF1418) - Effector delivery system (VFC0086)	Bacteroides fragilis S36L11	(tssQ) type VI secretion system TssO [GA1 T6SS (VF1418) - Effector delivery system (VFC0086)] [Bacteroides fragilis S36L11]
H4	VFG049911(gb|WP_000393837)	315	117.0	98.0	6.18e-34	WP_000393837	tssF	T6SS (VF0579) - Effector delivery system (VFC0086)	Shigella sonnei Ss046	(tssF) Type VI secretion system protein TssF [T6SS (VF0579) - Effector delivery system (VFC0086)] [Shigella sonnei Ss046]
H4	VFG053605(gb|WP_005800814.1)	315	106.0	100.0	1.73e-32	WP_005800814.1	upaZ	PSA (VF1415) - Immune modulation (VFC0258)	Bacteroides fragilis NCTC 9343	(upaZ) UpxZ family transcription anti-terminator antagonist [PSA (VF1415) - Immune modulation (VFC0258)] [Bacteroides fragilis NCTC 9343]
H4	VFG000923(gb|WP_001034892)	307	114.0	100.0	1.2e-32	WP_001034892	fepA	Enterobactin (VF0228) - Nutritional/Metabolic factor (VFC0272)	Escherichia coli CFT073	(fepA) ferrienterobactin outer membrane transporter [Enterobactin (VF0228) - Nutritional/Metabolic factor (VFC0272)] [Escherichia coli CFT073]
H4	VFG053604(gb|WP_005786163.1)	305	109.0	100.0	1.12e-33	WP_005786163.1	upaY	PSA (VF1415) - Immune modulation (VFC0258)	Bacteroides fragilis NCTC 9343	(upaY) capsular polysaccharide transcription antiterminator UpaY [PSA (VF1415) - Immune modulation (VFC0258)] [Bacteroides fragilis NCTC 9343]
H4	VFG053635(gb|WP_005787106.1)	302	109.0	100.0	4.83e-34	WP_005787106.1	tssD/hcp1	GA3 T6SS (VF1417) - Effector delivery system (VFC0086)	Bacteroides fragilis NCTC 9343	(tssD/hcp1) type VI secretion system tube protein TssD [GA3 T6SS (VF1417) - Effector delivery system (VFC0086)] [Bacteroides fragilis NCTC 9343]
H4	VFG049902(gb|WP_011310140)	300	113.0	100.0	1.69e-32	WP_011310140	tssM	T6SS (VF0579) - Effector delivery system (VFC0086)	Shigella sonnei Ss046	(tssM) Type VI secretion system protein TssM [T6SS (VF0579) - Effector delivery system (VFC0086)] [Shigella sonnei Ss046]
H4	VFG053627(gb|WP_010992802.1)	297	112.0	100.0	8e-35	WP_010992802.1	tagC	GA3 T6SS (VF1417) - Effector delivery system (VFC0086)	Bacteroides fragilis NCTC 9343	(tagC) hypothetical protein [GA3 T6SS (VF1417) - Effector delivery system (VFC0086)] [Bacteroides fragilis NCTC 9343]
H4	VFG053652(gb|WP_004310150.1)	296	106.0	100.0	1.08e-32	WP_004310150.1	tssE	GA1 T6SS (VF1418) - Effector delivery system (VFC0086)	Bacteroides fragilis S36L11	(tssE) GPW/gp25 family protein [GA1 T6SS (VF1418) - Effector delivery system (VFC0086)] [Bacteroides fragilis S36L11]
H4	VFG053634(gb|WP_005787103.1)	295	105.0	100.0	3.97e-32	WP_005787103.1	tssB	GA3 T6SS (VF1417) - Effector delivery system (VFC0086)	Bacteroides fragilis NCTC 9343	(tssB) hypothetical protein [GA3 T6SS (VF1417) - Effector delivery system (VFC0086)] [Bacteroides fragilis NCTC 9343]
H4	VFG002048(gb|WP_000249362)	283	110.0	96.0	1.17e-31	WP_000249362	gspE	T2SS (VF0333) - Effector delivery system (VFC0086)	Shigella dysenteriae Sd197	(gspE) general secretion pathway protein E [T2SS (VF0333) - Effector delivery system (VFC0086)] [Shigella dysenteriae Sd197]
H4	VFG049909(gb|WP_001113715)	276	113.0	100.0	4.66e-33	WP_001113715	fha	T6SS (VF0579) - Effector delivery system (VFC0086)	Shigella sonnei Ss046	(fha) Type VI secretion system protein Fha [T6SS (VF0579) - Effector delivery system (VFC0086)] [Shigella sonnei Ss046]
H4	VFG000940(gb|WP_001299620)	275	115.0	100.0	2.65e-33	WP_001299620	iucA	Aerobactin (VF0229) - Nutritional/Metabolic factor (VFC0272)	Escherichia coli CFT073	(iucA) aerobactin siderophore biosynthesis protein IucD [Aerobactin (VF0229) - Nutritional/Metabolic factor (VFC0272)] [Escherichia coli CFT073]
H4	VFG053626(gb|WP_005787083.1)	267	115.0	100.0	2.9e-36	WP_005787083.1	tssE	GA3 T6SS (VF1417) - Effector delivery system (VFC0086)	Bacteroides fragilis NCTC 9343	(tssE) GPW/gp25 family protein [GA3 T6SS (VF1417) - Effector delivery system (VFC0086)] [Bacteroides fragilis NCTC 9343]
H4	VFG000937(gb|WP_000750139)	261	114.0	98.0	4.09e-33	WP_000750139	iucD	Aerobactin (VF0229) - Nutritional/Metabolic factor (VFC0272)	Escherichia coli CFT073	(iucD) L-lysine 6-monooxygenase IucD [Aerobactin (VF0229) - Nutritional/Metabolic factor (VFC0272)] [Escherichia coli CFT073]
H4	VFG002416(gb|WP_001265657)	258	115.0	100.0	1.71e-33	WP_001265657	yagW/ecpD	ECP (VF0404) - Adherence (VFC0001)	Escherichia coli O157:H7 str. EDL933	(yagW/ecpD) polymerized tip adhesin of ECP fibers [ECP (VF0404) - Adherence (VFC0001)] [Escherichia coli O157:H7 str. EDL933]
H4	VFG049903(gb|WP_001240533)	255	110.0	100.0	1.35e-31	WP_001240533	tssA	T6SS (VF0579) - Effector delivery system (VFC0086)	Shigella sonnei Ss046	(tssA) Type VI secretion system protein TssA [T6SS (VF0579) - Effector delivery system (VFC0086)] [Shigella sonnei Ss046]
H4	VFG053641(gb|WP_009293425.1)	250	102.0	98.0	2.79e-31	WP_009293425.1	tssD/hcp1	GA1 T6SS (VF1418) - Effector delivery system (VFC0086)	Bacteroides fragilis S36L11	(tssD/hcp1) type VI secretion system tube protein TssD [GA1 T6SS (VF1418) - Effector delivery system (VFC0086)] [Bacteroides fragilis S36L11]
H4	VFG000932(gb|WP_000026784)	249	116.0	100.0	1.12e-33	WP_000026784	entE	Enterobactin (VF0228) - Nutritional/Metabolic factor (VFC0272)	Escherichia coli CFT073	(entE) 2,3-dihydroxybenzoate-AMP ligase component of enterobactin synthase multienzyme complex [Enterobactin (VF0228) - Nutritional/Metabolic factor (VFC0272)] [Escherichia coli CFT073]
H4	VFG034772(gb|WP_000627910)	249	113.0	100.0	1.63e-32	WP_000627910	espL4	TTSS secreted effectors (VF1110) - Effector delivery system (VFC0086)	Escherichia coli O157:H7 str. EDL933	(espL4) Type III secretion system effector EspL4 [TTSS secreted effectors (VF1110) - Effector delivery system (VFC0086)] [Escherichia coli O157:H7 str. EDL933]
H4	VFG053638(gb|WP_007761411.1)	247	102.0	98.0	3.74e-31	WP_007761411.1	tssD/hcp2	GA1 T6SS (VF1418) - Effector delivery system (VFC0086)	Bacteroides fragilis S36L11	(tssD/hcp2) type VI secretion system tube protein TssD [GA1 T6SS (VF1418) - Effector delivery system (VFC0086)] [Bacteroides fragilis S36L11]
H4	VFG048819(gb|WP_014907234)	240	114.0	100.0	3.75e-33	WP_014907234	KP1_RS17280	Capsule (VF0560) - Immune modulation (VFC0258)	Klebsiella pneumoniae subsp. pneumoniae NTUH-K2044	(KP1_RS17280) mannose-1-phosphate guanylyltransferase/mannose-6-phosphate isomerase [Capsule (VF0560) - Immune modulation (VFC0258)] [Klebsiella pneumoniae subsp. pneumoniae NTUH-K2044]
H4	VFG048808(gb|WP_004899416)	238	113.0	100.0	8.77e-33	WP_004899416	rfbK1	Capsule (VF0560) - Immune modulation (VFC0258)	Klebsiella pneumoniae subsp. pneumoniae NTUH-K2044	(rfbK1) O9 family phosphomannomutase RfbK1 [Capsule (VF0560) - Immune modulation (VFC0258)] [Klebsiella pneumoniae subsp. pneumoniae NTUH-K2044]
H4	VFG002049(gb|WP_001173470)	230	104.0	100.0	9.72e-30	WP_001173470	gspF	T2SS (VF0333) - Effector delivery system (VFC0086)	Shigella dysenteriae Sd197	(gspF) general secretion pathway protein F [T2SS (VF0333) - Effector delivery system (VFC0086)] [Shigella dysenteriae Sd197]
H4	VFG053629(gb|WP_005787089.1)	217	107.0	98.0	4.68e-33	WP_005787089.1	tssD/hcp4	GA3 T6SS (VF1417) - Effector delivery system (VFC0086)	Bacteroides fragilis NCTC 9343	(tssD/hcp4) type VI secretion system tube protein TssD [GA3 T6SS (VF1417) - Effector delivery system (VFC0086)] [Bacteroides fragilis NCTC 9343]
H4	VFG034679(gb|WP_000074207)	214	108.0	100.0	3.31e-31	WP_000074207	ibeB	Ibes (VF0237) - Invasion (VFC0083)	Escherichia coli O45:K1:H7 str. S88	(ibeB) Cu(+)/Ag(+) efflux RND transporter outer membrane channel CusC [Ibes (VF0237) - Invasion (VFC0083)] [Escherichia coli O45:K1:H7 str. S88]
H4	VFG049899(gb|WP_001087735)	213	113.0	100.0	8.29e-33	WP_001087735	tssA	T6SS (VF0579) - Effector delivery system (VFC0086)	Shigella sonnei Ss046	(tssA) Type VI secretion system protein TssA [T6SS (VF0579) - Effector delivery system (VFC0086)] [Shigella sonnei Ss046]
H4	VFG000939(gb|WP_001287497)	212	119.0	100.0	5.54e-36	WP_001287497	iucB	Aerobactin (VF0229) - Nutritional/Metabolic factor (VFC0272)	Escherichia coli CFT073	(iucB) aerobactin siderophore biosynthesis protein IucB [Aerobactin (VF0229) - Nutritional/Metabolic factor (VFC0272)] [Escherichia coli CFT073]
H4	VFG034648(gb|WP_001245988)	212	114.0	100.0	7.36e-34	WP_001245988	cfaD/cfaE	Adhesive fimbriae (VF0213) - Adherence (VFC0001)	Escherichia coli E24377A	(cfaD/cfaE) minor pilin and initiator [Adhesive fimbriae (VF0213) - Adherence (VFC0001)] [Escherichia coli E24377A]
H4	VFG044159(gb|WP_000125846)	209	118.0	98.0	6.24e-35	WP_000125846	fes	Enterobactin (VF0228) - Nutritional/Metabolic factor (VFC0272)	Escherichia coli CFT073	(fes) enterobactin/ferric enterobactin esterase [Enterobactin (VF0228) - Nutritional/Metabolic factor (VFC0272)] [Escherichia coli CFT073]
H4	VFG000477(gb|NP_461845)	201	108.0	100.0	9.8e-32	NP_461845	rpoS	RpoS (VF0112) - Regulation (VFC0301)	Salmonella enterica subsp. enterica serovar Typhimurium str. LT2	(rpoS) RNA polymerase sigma factor RpoS [RpoS (VF0112) - Regulation (VFC0301)] [Salmonella enterica subsp. enterica serovar Typhimurium str. LT2]
H4	VFG049910(gb|WP_000348788)	199	115.0	100.0	3.64e-34	WP_000348788	tssG	T6SS (VF0579) - Effector delivery system (VFC0086)	Shigella sonnei Ss046	(tssG) Type VI secretion system protein TssG [T6SS (VF0579) - Effector delivery system (VFC0086)] [Shigella sonnei Ss046]
H4	VFG053387(gb|WP_020687642.1)	199	103.0	95.9	7e-29	WP_020687642.1	flhA	Flagella (VF1400) - Motility (VFC0204)	Enterobacter cloacae strain M12X01451	(flhA) flagellar biosynthesis protein FlhA [Flagella (VF1400) - Motility (VFC0204)] [Enterobacter cloacae strain M12X01451]
H4	VFG053628(gb|WP_009292156.1)	192	105.0	96.0	2.12e-32	WP_009292156.1	tssD/hcp5	GA3 T6SS (VF1417) - Effector delivery system (VFC0086)	Bacteroides fragilis NCTC 9343	(tssD/hcp5) type VI secretion system tube protein TssD [GA3 T6SS (VF1417) - Effector delivery system (VFC0086)] [Bacteroides fragilis NCTC 9343]
H4	VFG044165(gb|WP_001041793)	183	105.0	100.0	5.96e-30	WP_001041793	entS	Enterobactin (VF0228) - Nutritional/Metabolic factor (VFC0272)	Escherichia coli CFT073	(entS) enterobactin exporter, iron-regulated [Enterobactin (VF0228) - Nutritional/Metabolic factor (VFC0272)] [Escherichia coli CFT073]
H4	VFG000926(gb|WP_001443194)	181	103.0	100.0	1.17e-29	WP_001443194	fepD	Enterobactin (VF0228) - Nutritional/Metabolic factor (VFC0272)	Escherichia coli CFT073	(fepD) ferrienterobactin ABC transporter permease [Enterobactin (VF0228) - Nutritional/Metabolic factor (VFC0272)] [Escherichia coli CFT073]
H4	VFG000931(gb|WP_001336900)	181	112.0	100.0	5.95e-33	WP_001336900	entC	Enterobactin (VF0228) - Nutritional/Metabolic factor (VFC0272)	Escherichia coli CFT073	(entC) isochorismate synthase 1 [Enterobactin (VF0228) - Nutritional/Metabolic factor (VFC0272)] [Escherichia coli CFT073]
H4	VFG002055(gb|WP_000097229)	178	114.0	100.0	1.58e-33	WP_000097229	gspL	T2SS (VF0333) - Effector delivery system (VFC0086)	Shigella dysenteriae Sd197	(gspL) general secretion pathway protein L [T2SS (VF0333) - Effector delivery system (VFC0086)] [Shigella dysenteriae Sd197]
H4	VFG002054(gb|WP_000633233)	170	105.0	100.0	1.89e-30	WP_000633233	gspK	T2SS (VF0333) - Effector delivery system (VFC0086)	Shigella dysenteriae Sd197	(gspK) general secretion pathway protein K [T2SS (VF0333) - Effector delivery system (VFC0086)] [Shigella dysenteriae Sd197]
H4	VFG000879(gb|WP_000832235)	169	108.0	98.0	5.83e-32	WP_000832235	fimH	Type 1 fimbriae (VF0221) - Adherence (VFC0001)	Escherichia coli CFT073	(fimH) FimH protein precursor [Type 1 fimbriae (VF0221) - Adherence (VFC0001)] [Escherichia coli CFT073]
H4	VFG002046(gb|WP_000135089)	167	104.0	94.0	2.41e-30	WP_000135089	gspC	T2SS (VF0333) - Effector delivery system (VFC0086)	Shigella dysenteriae Sd197	(gspC) general secretion pathway protein C [T2SS (VF0333) - Effector delivery system (VFC0086)] [Shigella dysenteriae Sd197]
H4	VFG001405(gb|NP_217219)	166	108.0	100.0	6.88e-31	NP_217219	sigA/rpoV	SigA (VF0257) - Regulation (VFC0301)	Mycobacterium tuberculosis H37Rv	(sigA/rpoV) RNA polymerase sigma factor SigA [SigA (VF0257) - Regulation (VFC0301)] [Mycobacterium tuberculosis H37Rv]
H4	VFG034754(gb|WP_000081129)	166	105.0	100.0	8e-30	WP_000081129	espL1	TTSS secreted effectors (VF1110) - Effector delivery system (VFC0086)	Escherichia coli O157:H7 str. EDL933	(espL1) Type III secretion system effector espL1 [TTSS secreted effectors (VF1110) - Effector delivery system (VFC0086)] [Escherichia coli O157:H7 str. EDL933]
H4	VFG000924(gb|WP_001234311)	155	103.0	100.0	6.53e-30	WP_001234311	fepB	Enterobactin (VF0228) - Nutritional/Metabolic factor (VFC0272)	Escherichia coli CFT073	(fepB) ferrienterobactin ABC transporter periplasmic binding protein [Enterobactin (VF0228) - Nutritional/Metabolic factor (VFC0272)] [Escherichia coli CFT073]
H4	VFG000927(gb|WP_000096764)	152	104.0	100.0	5.45e-30	WP_000096764	fepE	Enterobactin (VF0228) - Nutritional/Metabolic factor (VFC0272)	Escherichia coli CFT073	(fepE) LPS O-antigen length regulator [Enterobactin (VF0228) - Nutritional/Metabolic factor (VFC0272)] [Escherichia coli CFT073]
H4	VFG048830(gb|WP_014907233)	149	104.0	98.0	1.73e-29	WP_014907233	gndA	Capsule (VF0560) - Immune modulation (VFC0258)	Klebsiella pneumoniae subsp. pneumoniae NTUH-K2044	(gndA) NADP-dependent phosphogluconate dehydrogenase [Capsule (VF0560) - Immune modulation (VFC0258)] [Klebsiella pneumoniae subsp. pneumoniae NTUH-K2044]
H4	VFG049905(gb|WP_000343289)	146	114.0	100.0	1.3e-34	WP_000343289	tssL	T6SS (VF0579) - Effector delivery system (VFC0086)	Shigella sonnei Ss046	(tssL) Type VI secretion system protein TssL [T6SS (VF0579) - Effector delivery system (VFC0086)] [Shigella sonnei Ss046]
H4	VFG000928(gb|WP_000640938)	143	103.0	100.0	1.1e-29	WP_000640938	fepG	Enterobactin (VF0228) - Nutritional/Metabolic factor (VFC0272)	Escherichia coli CFT073	(fepG) iron-enterobactin ABC transporter permease [Enterobactin (VF0228) - Nutritional/Metabolic factor (VFC0272)] [Escherichia coli CFT073]
H4	VFG000933(gb|WP_001007140)	142	112.0	100.0	1.44e-33	WP_001007140	entB	Enterobactin (VF0228) - Nutritional/Metabolic factor (VFC0272)	Escherichia coli CFT073	(entB) isochorismatase [Enterobactin (VF0228) - Nutritional/Metabolic factor (VFC0272)] [Escherichia coli CFT073]
H4	VFG043394(gb|YP_002343725)	139	106.0	94.0	6.09e-30	YP_002343725	cheA	Flagella (VF0114) - Motility (VFC0204)	Campylobacter jejuni subsp. jejuni NCTC 11168	(cheA) chemotaxis histidine kinase [Flagella (VF0114) - Motility (VFC0204)] [Campylobacter jejuni subsp. jejuni NCTC 11168]
H4	VFG053338(gb|WP_028027937.1)	139	101.0	96.0	2.54e-28	WP_028027937.1	cheA	Flagella (VF1400) - Motility (VFC0204)	Enterobacter cloacae strain M12X01451	(cheA) chemotaxis protein CheA [Flagella (VF1400) - Motility (VFC0204)] [Enterobacter cloacae strain M12X01451]
H4	VFG001443(gb|AAF37887)	136	112.0	98.0	4.33e-33	AAF37887	ompA	OmpA (VF0236) - Invasion (VFC0083)	Escherichia coli O18:K1:H7 str. RS218	(ompA) outer membrane protein A [OmpA (VF0236) - Invasion (VFC0083)] [Escherichia coli O18:K1:H7 str. RS218]
H4	VFG000875(gb|WP_000066579)	130	105.0	100.0	1.95e-31	WP_000066579	fimC	Type 1 fimbriae (VF0221) - Adherence (VFC0001)	Escherichia coli CFT073	(fimC) Chaperone protein fimC precursor [Type 1 fimbriae (VF0221) - Adherence (VFC0001)] [Escherichia coli CFT073]
H4	VFG053513(gb|WP_008500327.1)	128	98.6	100.0	6.37e-28	WP_008500327.1	fliG	Flagella (VF1400) - Motility (VFC0204)	Enterobacter cloacae strain M12X01451	(fliG) flagellar motor switch protein FliG [Flagella (VF1400) - Motility (VFC0204)] [Enterobacter cloacae strain M12X01451]
H4	VFG002417(gb|WP_001301550)	126	115.0	98.0	3.12e-35	WP_001301550	yagV/ecpE	ECP (VF0404) - Adherence (VFC0001)	Escherichia coli O157:H7 str. EDL933	(yagV/ecpE) E. coli common pilus chaperone EcpE [ECP (VF0404) - Adherence (VFC0001)] [Escherichia coli O157:H7 str. EDL933]
H4	VFG034612(gb|WP_000225871)	122	107.0	100.0	4.61e-32	WP_000225871	cfaA	Adhesive fimbriae (VF0213) - Adherence (VFC0001)	Escherichia coli E24377A	(cfaA) colonisation factor antigen a, chaperone [Adhesive fimbriae (VF0213) - Adherence (VFC0001)] [Escherichia coli E24377A]
H4	VFG000871(gb|WP_000790574)	119	114.0	100.0	2.55e-35	WP_000790574	fimB	Type 1 fimbriae (VF0221) - Adherence (VFC0001)	Escherichia coli CFT073	(fimB) Type 1 fimbriae Regulatory protein fimB [Type 1 fimbriae (VF0221) - Adherence (VFC0001)] [Escherichia coli CFT073]
H4	VFG053422(gb|WP_013097134.1)	119	100.0	96.0	2.55e-28	WP_013097134.1	flgI	Flagella (VF1400) - Motility (VFC0204)	Enterobacter cloacae strain M12X01451	(flgI) flagellar basal body P-ring protein FlgI [Flagella (VF1400) - Motility (VFC0204)] [Enterobacter cloacae strain M12X01451]
H4	VFG000925(gb|WP_000140634)	118	111.0	100.0	2.14e-33	WP_000140634	fepC	Enterobactin (VF0228) - Nutritional/Metabolic factor (VFC0272)	Escherichia coli CFT073	(fepC) ferrienterobactin ABC transporter ATPase [Enterobactin (VF0228) - Nutritional/Metabolic factor (VFC0272)] [Escherichia coli CFT073]
H4	VFG043373(gb|WP_000342347)	115	99.4	98.0	1.65e-27	WP_000342347	cheA	Flagella (VF0051) - Motility (VFC0204)	Helicobacter pylori 26695	(cheA) histidine kinase CheA [Flagella (VF0051) - Motility (VFC0204)] [Helicobacter pylori 26695]
H4	VFG002053(gb|WP_001250462)	114	108.0	100.0	4.79e-33	WP_001250462	gspJ	T2SS (VF0333) - Effector delivery system (VFC0086)	Shigella dysenteriae Sd197	(gspJ) general secretion pathway protein J [T2SS (VF0333) - Effector delivery system (VFC0086)] [Shigella dysenteriae Sd197]
H4	VFG034849(gb|WP_000129338)	113	107.0	98.0	1.85e-30	WP_000129338	espX1	TTSS secreted effectors (VF1110) - Effector delivery system (VFC0086)	Escherichia coli O157:H7 str. EDL933	(espX1) Type III secretion system effector EspX1 [TTSS secreted effectors (VF1110) - Effector delivery system (VFC0086)] [Escherichia coli O157:H7 str. EDL933]
H4	VFG053527(gb|WP_013097732.1)	113	102.0	100.0	1.11e-28	WP_013097732.1	fliI	Flagella (VF1400) - Motility (VFC0204)	Enterobacter cloacae strain M12X01451	(fliI) flagellar protein export ATPase FliI [Flagella (VF1400) - Motility (VFC0204)] [Enterobacter cloacae strain M12X01451]
H4	VFG053555(gb|WP_013097736.1)	111	105.0	100.0	1.55e-30	WP_013097736.1	fliM	Flagella (VF1400) - Motility (VFC0204)	Enterobacter cloacae strain M12X01451	(fliM) flagellar motor switch protein FliM [Flagella (VF1400) - Motility (VFC0204)] [Enterobacter cloacae strain M12X01451]
H4	VFG000872(gb|WP_000044711)	107	109.0	100.0	2.22e-33	WP_000044711	fimE	Type 1 fimbriae (VF0221) - Adherence (VFC0001)	Escherichia coli CFT073	(fimE) Type 1 fimbriae Regulatory protein fimE [Type 1 fimbriae (VF0221) - Adherence (VFC0001)] [Escherichia coli CFT073]
H4	VFG045788(gb|WP_001189322)	106	105.0	100.0	5.79e-31	WP_001189322	cgsG	Curli fibers (VF1138) - Adherence (VFC0001)	Escherichia coli O25b:H4-ST131	(cgsG) curli production assembly/transport protein CsgG [Curli fibers (VF1138) - Adherence (VFC0001)] [Escherichia coli O25b:H4-ST131]
H4	VFG053450(gb|WP_013097136.1)	106	101.0	95.9	1.34e-28	WP_013097136.1	flgE	Flagella (VF1400) - Motility (VFC0204)	Enterobacter cloacae strain M12X01451	(flgE) flagellar hook protein FlgE [Flagella (VF1400) - Motility (VFC0204)] [Enterobacter cloacae strain M12X01451]
H4	VFG000878(gb|WP_000872015)	105	103.0	100.0	2.6e-31	WP_000872015	fimG	Type 1 fimbriae (VF0221) - Adherence (VFC0001)	Escherichia coli CFT073	(fimG) FimG protein precursor [Type 1 fimbriae (VF0221) - Adherence (VFC0001)] [Escherichia coli CFT073]
H4	VFG002413(gb|WP_000389022)	105	106.0	100.0	2.25e-32	WP_000389022	ykgK/ecpR	ECP (VF0404) - Adherence (VFC0001)	Escherichia coli O157:H7 str. EDL933	(ykgK/ecpR) regulator protein EcpR [ECP (VF0404) - Adherence (VFC0001)] [Escherichia coli O157:H7 str. EDL933]
H4	VFG000934(gb|WP_000348393)	104	108.0	100.0	2.05e-32	WP_000348393	entA	Enterobactin (VF0228) - Nutritional/Metabolic factor (VFC0272)	Escherichia coli CFT073	(entA) 2,3-dihydro-2,3-dihydroxybenzoate dehydrogenase EntA [Enterobactin (VF0228) - Nutritional/Metabolic factor (VFC0272)] [Escherichia coli CFT073]
H4	VFG002412(gb|WP_000716386)	103	110.0	100.0	1.42e-33	WP_000716386	yagY/ecpB	ECP (VF0404) - Adherence (VFC0001)	Escherichia coli O157:H7 str. EDL933	(yagY/ecpB) E. coli common pilus chaperone EcpB [ECP (VF0404) - Adherence (VFC0001)] [Escherichia coli O157:H7 str. EDL933]
H4	VFG002414(gb|WP_000730972)	102	99.8	100.0	1.71e-29	WP_000730972	yagZ/ecpA	ECP (VF0404) - Adherence (VFC0001)	Escherichia coli O157:H7 str. EDL933	(yagZ/ecpA) E. coli common pilus structural subunit EcpA [ECP (VF0404) - Adherence (VFC0001)] [Escherichia coli O157:H7 str. EDL933]
H4	VFG000874(gb|WP_000824100)	100	110.0	100.0	4.77e-34	WP_000824100	fimI	Type 1 fimbriae (VF0221) - Adherence (VFC0001)	Escherichia coli CFT073	(fimI) Fimbrin-like protein fimI precursor [Type 1 fimbriae (VF0221) - Adherence (VFC0001)] [Escherichia coli CFT073]
H4	VFG049133(gb|WP_004177236)	99	100.0	94.0	3.57e-28	WP_004177236	acrA	AcrAB (VF0568) - Antimicrobial activity/Competitive advantage (VFC0325)	Klebsiella pneumoniae subsp. pneumoniae NTUH-K2044	(acrA) acriflavine resistance protein A [AcrAB (VF0568) - Antimicrobial activity/Competitive advantage (VFC0325)] [Klebsiella pneumoniae subsp. pneumoniae NTUH-K2044]
H4	VFG053436(gb|WP_008500810.1)	99	102.0	100.0	4.54e-30	WP_008500810.1	flgG	Flagella (VF1400) - Motility (VFC0204)	Enterobacter cloacae strain M12X01451	(flgG) flagellar basal-body rod protein FlgG [Flagella (VF1400) - Motility (VFC0204)] [Enterobacter cloacae strain M12X01451]
H4	VFG000877(gb|WP_001244821)	98	106.0	100.0	2.88e-32	WP_001244821	fimF	Type 1 fimbriae (VF0221) - Adherence (VFC0001)	Escherichia coli CFT073	(fimF) FimF protein precursor [Type 1 fimbriae (VF0221) - Adherence (VFC0001)] [Escherichia coli CFT073]
H4	VFG034624(gb|WP_000755097)	97	102.0	100.0	5.09e-31	WP_000755097	cfaB	Adhesive fimbriae (VF0213) - Adherence (VFC0001)	Escherichia coli E24377A	(cfaB) colonization factor antigen 1 [Adhesive fimbriae (VF0213) - Adherence (VFC0001)] [Escherichia coli E24377A]
H4	VFG049120(gb|WP_012737535)	96	115.0	96.0	1.65e-33	WP_012737535	allB	Allantion utilization (VF0572) - Nutritional/Metabolic factor (VFC0272)	Klebsiella pneumoniae subsp. pneumoniae NTUH-K2044	(allB) allantoinase [Allantion utilization (VF0572) - Nutritional/Metabolic factor (VFC0272)] [Klebsiella pneumoniae subsp. pneumoniae NTUH-K2044]
H4	VFG049914(gb|WP_000037389)	96	103.0	100.0	2.53e-31	WP_000037389	tssB	T6SS (VF0579) - Effector delivery system (VFC0086)	Shigella sonnei Ss046	(tssB) Type VI secretion system protein TssB [T6SS (VF0579) - Effector delivery system (VFC0086)] [Shigella sonnei Ss046]
H4	VFG049915(gb|WP_001142968)	95	114.0	100.0	2.43e-35	WP_001142968	hcp2/tssD2	T6SS (VF0579) - Effector delivery system (VFC0086)	Shigella sonnei Ss046	(hcp2/tssD2) Type VI secretion system protein, Hcp family [T6SS (VF0579) - Effector delivery system (VFC0086)] [Shigella sonnei Ss046]
H4	VFG001923(gb|YP_002344726)	93	94.0	100.0	1.25e-25	YP_002344726	flaB	Flagella (VF0114) - Motility (VFC0204)	Campylobacter jejuni subsp. jejuni NCTC 11168	(flaB) flagellin [Flagella (VF0114) - Motility (VFC0204)] [Campylobacter jejuni subsp. jejuni NCTC 11168]
H4	VFG034873(gb|WP_001270084)	93	105.0	100.0	4.88e-30	WP_001270084	espX5	TTSS secreted effectors (VF1110) - Effector delivery system (VFC0086)	Escherichia coli O157:H7 str. EDL933	(espX5) Type III secretion system effector EspX5 [TTSS secreted effectors (VF1110) - Effector delivery system (VFC0086)] [Escherichia coli O157:H7 str. EDL933]
H4	VFG034866(gb|WP_000900547)	92	107.0	96.0	2.45e-30	WP_000900547	espX4	TTSS secreted effectors (VF1110) - Effector delivery system (VFC0086)	Escherichia coli O157:H7 str. EDL933	(espX4) Type III secretion system effector EspX4 [TTSS secreted effectors (VF1110) - Effector delivery system (VFC0086)] [Escherichia coli O157:H7 str. EDL933]
H4	VFG053359(gb|WP_003859716.1)	91	104.0	93.9	5.06e-30	WP_003859716.1	cheB	Flagella (VF1400) - Motility (VFC0204)	Enterobacter cloacae strain M12X01451	(cheB) protein-glutamate methylesterase/protein-glutamine glutaminase [Flagella (VF1400) - Motility (VFC0204)] [Enterobacter cloacae strain M12X01451]
H4	VFG000929(gb|WP_001375021)	85	108.0	98.0	1.09e-32	WP_001375021	entD	Enterobactin (VF0228) - Nutritional/Metabolic factor (VFC0272)	Escherichia coli CFT073	(entD) phosphopantetheinyl transferase component of enterobactin synthase multienzyme complex [Enterobactin (VF0228) - Nutritional/Metabolic factor (VFC0272)] [Escherichia coli CFT073]
H4	VFG002050(gb|WP_001087302)	85	113.0	100.0	1.92e-35	WP_001087302	gspG	T2SS (VF0333) - Effector delivery system (VFC0086)	Shigella dysenteriae Sd197	(gspG) general secretion pathway protein G [T2SS (VF0333) - Effector delivery system (VFC0086)] [Shigella dysenteriae Sd197]
H4	VFG049018(gb|WP_002913007)	84	104.0	98.0	4.41e-31	WP_002913007	rcsB	RcsAB (VF0571) - Regulation (VFC0301)	Klebsiella pneumoniae subsp. pneumoniae NTUH-K2044	(rcsB) transcriptional regulator RcsB [RcsAB (VF0571) - Regulation (VFC0301)] [Klebsiella pneumoniae subsp. pneumoniae NTUH-K2044]
H4	VFG053429(gb|WP_003857987.1)	84	102.0	98.0	2.41e-30	WP_003857987.1	flgH	Flagella (VF1400) - Motility (VFC0204)	Enterobacter cloacae strain M12X01451	(flgH) flagellar basal body L-ring protein FlgH [Flagella (VF1400) - Motility (VFC0204)] [Enterobacter cloacae strain M12X01451]
H4	VFG043365(gb|WP_000843374)	83	91.3	98.0	1.14e-24	WP_000843374	tlpC	Flagella (VF0051) - Motility (VFC0204)	Helicobacter pylori 26695	(tlpC) membrane-bound chemoreceptor [Flagella (VF0051) - Motility (VFC0204)] [Helicobacter pylori 26695]
H4	VFG048885(gb|WP_014907227)	81	110.0	100.0	2.52e-32	WP_014907227	gmd	Capsule (VF0560) - Immune modulation (VFC0258)	Klebsiella pneumoniae subsp. pneumoniae NTUH-K2044	(gmd) GDP-mannose 4,6-dehydratase [Capsule (VF0560) - Immune modulation (VFC0258)] [Klebsiella pneumoniae subsp. pneumoniae NTUH-K2044]
H4	VFG049908(gb|WP_001080148)	81	107.0	100.0	9.6e-33	WP_001080148	tssJ	T6SS (VF0579) - Effector delivery system (VFC0086)	Shigella sonnei Ss046	(tssJ) Type VI secretion system protein TssJ [T6SS (VF0579) - Effector delivery system (VFC0086)] [Shigella sonnei Ss046]
H4	VFG037028(gb|WP_002218620)	79	106.0	94.0	3.06e-30	WP_002218620	katA	KatA (VF0454) - Stress survival (VFC0282)	Neisseria meningitidis MC58	(katA) catalase [KatA (VF0454) - Stress survival (VFC0282)] [Neisseria meningitidis MC58]
H4	VFG000474(gb|NP_460200)	78	102.0	98.0	9.2e-29	NP_460200	phoQ	PhoPQ (VF0111) - Regulation (VFC0301)	Salmonella enterica subsp. enterica serovar Typhimurium str. LT2	(phoQ) sensor protein PhoQ [PhoPQ (VF0111) - Regulation (VFC0301)] [Salmonella enterica subsp. enterica serovar Typhimurium str. LT2]
H4	VFG053324(gb|WP_008500417.1)	78	99.8	98.0	1.32e-28	WP_008500417.1	motA	Flagella (VF1400) - Motility (VFC0204)	Enterobacter cloacae strain M12X01451	(motA) flagellar motor stator protein MotA [Flagella (VF1400) - Motility (VFC0204)] [Enterobacter cloacae strain M12X01451]
H4	VFG001893(gb|YP_002343524)	77	106.0	100.0	8.14e-31	YP_002343524	fliM	Flagella (VF0114) - Motility (VFC0204)	Campylobacter jejuni subsp. jejuni NCTC 11168	(fliM) flagellar motor switch protein FliM [Flagella (VF0114) - Motility (VFC0204)] [Campylobacter jejuni subsp. jejuni NCTC 11168]
H4	VFG053506(gb|WP_023619799.1)	77	99.8	100.0	1.06e-27	WP_023619799.1	fliF	Flagella (VF1400) - Motility (VFC0204)	Enterobacter cloacae strain M12X01451	(fliF) flagellar basal-body MS-ring/collar protein FliF [Flagella (VF1400) - Motility (VFC0204)] [Enterobacter cloacae strain M12X01451]
H4	VFG049898(gb|WP_001284199)	76	104.0	100.0	1.08e-31	WP_001284199	hcp1/tssD1	T6SS (VF0579) - Effector delivery system (VFC0086)	Shigella sonnei Ss046	(hcp1/tssD1) type VI secretion system protein, Hcp family [T6SS (VF0579) - Effector delivery system (VFC0086)] [Shigella sonnei Ss046]
H4	VFG002051(gb|WP_001115126)	74	103.0	100.0	5.91e-31	WP_001115126	gspH	T2SS (VF0333) - Effector delivery system (VFC0086)	Shigella dysenteriae Sd197	(gspH) general secretion pathway protein H [T2SS (VF0333) - Effector delivery system (VFC0086)] [Shigella dysenteriae Sd197]
H4	VFG043209(gb|WP_005168769)	74	86.7	98.0	4.75e-23	WP_005168769	cheD	Flagella (VF0394) - Motility (VFC0204)	Yersinia enterocolitica subsp. enterocolitica 8081	(cheD) methyl-accepting chemotaxis protein CheD [Flagella (VF0394) - Motility (VFC0204)] [Yersinia enterocolitica subsp. enterocolitica 8081]
H4	VFG052340(gb|NP_463157.1)	74	106.0	98.0	8.62e-32	NP_463157.1	pmrA	PmrAB (VF1355) - Regulation (VFC0301)	Salmonella enterica subsp. enterica serovar Typhimurium str. LT2	(pmrA) response regulator PmrA [PmrAB (VF1355) - Regulation (VFC0301)] [Salmonella enterica subsp. enterica serovar Typhimurium str. LT2]
H4	VFG001930(gb|YP_002345095)	73	106.0	95.9	5.83e-30	YP_002345095	flgE2	Flagella (VF0114) - Motility (VFC0204)	Campylobacter jejuni subsp. jejuni NCTC 11168	(flgE2) flagellar hook protein [Flagella (VF0114) - Motility (VFC0204)] [Campylobacter jejuni subsp. jejuni NCTC 11168]
H4	VFG001898(gb|YP_002343757)	71	100.0	100.0	1.83e-28	YP_002343757	fliG	Flagella (VF0114) - Motility (VFC0204)	Campylobacter jejuni subsp. jejuni NCTC 11168	(fliG) flagellar motor switch protein G [Flagella (VF0114) - Motility (VFC0204)] [Campylobacter jejuni subsp. jejuni NCTC 11168]
H4	VFG002052(gb|WP_000820136)	71	100.0	94.0	9.03e-31	WP_000820136	gspI	T2SS (VF0333) - Effector delivery system (VFC0086)	Shigella dysenteriae Sd197	(gspI) general secretion pathway protein I [T2SS (VF0333) - Effector delivery system (VFC0086)] [Shigella dysenteriae Sd197]
H4	VFG053576(gb|WP_013097738.1)	70	98.6	96.0	1.46e-28	WP_013097738.1	fliP	Flagella (VF1400) - Motility (VFC0204)	Enterobacter cloacae strain M12X01451	(fliP) flagellar type III secretion system pore protein FliP [Flagella (VF1400) - Motility (VFC0204)] [Enterobacter cloacae strain M12X01451]
H4	VFG000475(gb|NP_460201)	69	102.0	94.0	2.98e-30	NP_460201	phoP	PhoPQ (VF0111) - Regulation (VFC0301)	Salmonella enterica subsp. enterica serovar Typhimurium str. LT2	(phoP) response regulator in two-component regulatory system with PhoQ [PhoPQ (VF0111) - Regulation (VFC0301)] [Salmonella enterica subsp. enterica serovar Typhimurium str. LT2]
H4	VFG052339(gb|NP_463156.1)	67	100.0	96.0	1.64e-28	NP_463156.1	pmrB	PmrAB (VF1355) - Regulation (VFC0301)	Salmonella enterica subsp. enterica serovar Typhimurium str. LT2	(pmrB) sensory kinase PmrB [PmrAB (VF1355) - Regulation (VFC0301)] [Salmonella enterica subsp. enterica serovar Typhimurium str. LT2]
H4	VFG000277(gb|WP_000010001)	65	96.3	100.0	1.74e-26	WP_000010001	flaB	Flagella (VF0051) - Motility (VFC0204)	Helicobacter pylori 26695	(flaB) flagellin B FlaB [Flagella (VF0051) - Motility (VFC0204)] [Helicobacter pylori 26695]
H4	VFG053345(gb|WP_013096054.1)	64	104.0	100.0	1.3e-31	WP_013096054.1	cheW	Flagella (VF1400) - Motility (VFC0204)	Enterobacter cloacae strain M12X01451	(cheW) chemotaxis protein CheW [Flagella (VF1400) - Motility (VFC0204)] [Enterobacter cloacae strain M12X01451]
H4	VFG001855(gb|WP_197535493)	62	92.8	100.0	3.15e-25	WP_197535493	htpB	Hsp60 (VF0159) - Adherence (VFC0001)	Legionella pneumophila subsp. pneumophila str. Philadelphia 1	(htpB) Hsp60, 60K heat shock protein HtpB [Hsp60 (VF0159) - Adherence (VFC0001)] [Legionella pneumophila subsp. pneumophila str. Philadelphia 1]
H4	VFG038395(gb|WP_011705721)	62	103.0	96.0	7.35e-29	WP_011705721	clpB	T6SS (VF0480) - Effector delivery system (VFC0086)	Aeromonas hydrophila subsp. hydrophila ATCC 7966	(clpB) type VI secretion system ATPase ClpV1 [T6SS (VF0480) - Effector delivery system (VFC0086)] [Aeromonas hydrophila subsp. hydrophila ATCC 7966]
H4	VFG049118(gb|WP_012737529)	62	103.0	90.0	4.08e-30	WP_012737529	allR	Allantion utilization (VF0572) - Nutritional/Metabolic factor (VFC0272)	Klebsiella pneumoniae subsp. pneumoniae NTUH-K2044	(allR) DNA-binding transcriptional repressor AllR [Allantion utilization (VF0572) - Nutritional/Metabolic factor (VFC0272)] [Klebsiella pneumoniae subsp. pneumoniae NTUH-K2044]
H4	VFG048990(gb|WP_001741945)	61	101.0	94.0	3.46e-29	WP_001741945	galF	Capsule (VF0560) - Immune modulation (VFC0258)	Klebsiella pneumoniae subsp. pneumoniae NTUH-K2044	(galF) GalU regulator GalF [Capsule (VF0560) - Immune modulation (VFC0258)] [Klebsiella pneumoniae subsp. pneumoniae NTUH-K2044]
H4	VFG000478(gb|NP_459678)	59	111.0	100.0	1.52e-34	NP_459678	fur	Fur (VF0113) - Regulation (VFC0301)	Salmonella enterica subsp. enterica serovar Typhimurium str. LT2	(fur) ferric iron uptake transcriptional regulator [Fur (VF0113) - Regulation (VFC0301)] [Salmonella enterica subsp. enterica serovar Typhimurium str. LT2]
H4	VFG048600(gb|WP_004213920)	59	108.0	98.0	1.1e-30	WP_004213920	iucA	Aerobactin (VF0565) - Nutritional/Metabolic factor (VFC0272)	Klebsiella pneumoniae subsp. pneumoniae NTUH-K2044	(iucA) aerobactin Synthetase IucA [Aerobactin (VF0565) - Nutritional/Metabolic factor (VFC0272)] [Klebsiella pneumoniae subsp. pneumoniae NTUH-K2044]
H4	VFG012002(gb|YP_002344683)	57	111.0	100.0	9.81e-33	YP_002344683	pseB	Flagella (VF0114) - Motility (VFC0204)	Campylobacter jejuni subsp. jejuni NCTC 11168	(pseB) UDP-GlcNAc-specific C4,6 dehydratase/C5 epimerase [Flagella (VF0114) - Motility (VFC0204)] [Campylobacter jejuni subsp. jejuni NCTC 11168]
H4	VFG001896(gb|YP_002343653)	55	103.0	100.0	3.15e-29	YP_002343653	fliI	Flagella (VF0114) - Motility (VFC0204)	Campylobacter jejuni subsp. jejuni NCTC 11168	(fliI) flagellum-specific ATP synthase FliI [Flagella (VF0114) - Motility (VFC0204)] [Campylobacter jejuni subsp. jejuni NCTC 11168]
H4	VFG001902(gb|YP_002343775)	55	105.0	100.0	5.58e-31	YP_002343775	motA	Flagella (VF0114) - Motility (VFC0204)	Campylobacter jejuni subsp. jejuni NCTC 11168	(motA) flagellar motor protein MotA [Flagella (VF0114) - Motility (VFC0204)] [Campylobacter jejuni subsp. jejuni NCTC 11168]
H4	VFG053331(gb|WP_013096052.1)	55	106.0	98.0	3.75e-31	WP_013096052.1	motB	Flagella (VF1400) - Motility (VFC0204)	Enterobacter cloacae strain M12X01451	(motB) flagellar motor protein MotB [Flagella (VF1400) - Motility (VFC0204)] [Enterobacter cloacae strain M12X01451]
H4	VFG053380(gb|WP_013096066.1)	54	103.0	100.0	2.09e-29	WP_013096066.1	flhB	Flagella (VF1400) - Motility (VFC0204)	Enterobacter cloacae strain M12X01451	(flhB) flagellar biosynthesis protein FlhB [Flagella (VF1400) - Motility (VFC0204)] [Enterobacter cloacae strain M12X01451]
H4	VFG034815(gb|WP_000671689)	52	105.0	96.0	6.13e-30	WP_000671689	espR1	TTSS secreted effectors (VF1110) - Effector delivery system (VFC0086)	Escherichia coli O157:H7 str. EDL933	(espR1) Type III secretion system effector espR1 [TTSS secreted effectors (VF1110) - Effector delivery system (VFC0086)] [Escherichia coli O157:H7 str. EDL933]
H4	VFG053317(gb|WP_013096051.1)	52	113.0	96.0	8.31e-35	WP_013096051.1	flhC	Flagella (VF1400) - Motility (VFC0204)	Enterobacter cloacae strain M12X01451	(flhC) flagellar transcriptional regulator FlhC [Flagella (VF1400) - Motility (VFC0204)] [Enterobacter cloacae strain M12X01451]
H4	VFG053607(gb|WP_005786166.1)	51	105.0	94.0	2.37e-30	WP_005786166.1	wcfM	PSA (VF1415) - Immune modulation (VFC0258)	Bacteroides fragilis NCTC 9343	(wcfM) UDP-galactopyranose mutase [PSA (VF1415) - Immune modulation (VFC0258)] [Bacteroides fragilis NCTC 9343]
H4	VFG006577(gb|WP_001262893)	48	95.9	92.0	2.73e-26	WP_001262893	flhA	Flagella (VF0051) - Motility (VFC0204)	Helicobacter pylori 26695	(flhA) flagellar biosynthesis protein [Flagella (VF0051) - Motility (VFC0204)] [Helicobacter pylori 26695]
H4	VFG001895(gb|YP_002343528)	47	102.0	100.0	6.87e-29	YP_002343528	flhF	Flagella (VF0114) - Motility (VFC0204)	Campylobacter jejuni subsp. jejuni NCTC 11168	(flhF) flagellar biosynthesis regulator FlhF [Flagella (VF0114) - Motility (VFC0204)] [Campylobacter jejuni subsp. jejuni NCTC 11168]
H4	VFG045789(gb|WP_001264082)	47	104.0	100.0	5.89e-32	WP_001264082	cgsF	Curli fibers (VF1138) - Adherence (VFC0001)	Escherichia coli O25b:H4-ST131	(cgsF) curli production assembly/transport protein CsgF [Curli fibers (VF1138) - Adherence (VFC0001)] [Escherichia coli O25b:H4-ST131]
H4	VFG053562(gb|WP_008500318.1)	47	98.2	100.0	1.54e-29	WP_008500318.1	fliN	Flagella (VF1400) - Motility (VFC0204)	Enterobacter cloacae strain M12X01451	(fliN) flagellar motor switch protein FliN [Flagella (VF1400) - Motility (VFC0204)] [Enterobacter cloacae strain M12X01451]
H4	VFG053464(gb|WP_013097138.1)	46	99.8	94.0	3.5e-30	WP_013097138.1	flgC	Flagella (VF1400) - Motility (VFC0204)	Enterobacter cloacae strain M12X01451	(flgC) flagellar basal body rod protein FlgC [Flagella (VF1400) - Motility (VFC0204)] [Enterobacter cloacae strain M12X01451]
H4	VFG045791(gb|WP_000481500)	45	112.0	100.0	2.93e-34	WP_000481500	cgsD	Curli fibers (VF1138) - Adherence (VFC0001)	Escherichia coli O25b:H4-ST131	(cgsD) transcriptional regulator CsgD [Curli fibers (VF1138) - Adherence (VFC0001)] [Escherichia coli O25b:H4-ST131]
H4	VFG002319(gb|WP_005160341)	44	101.0	100.0	8.42e-30	WP_005160341	fliA	Flagella (VF0394) - Motility (VFC0204)	Yersinia enterocolitica subsp. enterocolitica 8081	(fliA) flagellar biosynthesis sigma factor [Flagella (VF0394) - Motility (VFC0204)] [Yersinia enterocolitica subsp. enterocolitica 8081]
H4	VFG000618(gb|NP_709457)	42	105.0	98.0	5.53e-30	NP_709457	iucD	Aerobactin (VF0123) - Nutritional/Metabolic factor (VFC0272)	Shigella flexneri 2a str. 301	(iucD) aerobactin synthesis protein IucC, lysine 6-monooxygenase [Aerobactin (VF0123) - Nutritional/Metabolic factor (VFC0272)] [Shigella flexneri 2a str. 301]
H4	VFG001916(gb|YP_002344282)	42	100.0	94.0	4.76e-28	YP_002344282	flhA	Flagella (VF0114) - Motility (VFC0204)	Campylobacter jejuni subsp. jejuni NCTC 11168	(flhA) flagellar biosynthesis protein FlhA [Flagella (VF0114) - Motility (VFC0204)] [Campylobacter jejuni subsp. jejuni NCTC 11168]
H4	VFG043378(gb|WP_000467802)	42	92.0	96.0	4.31e-25	WP_000467802	cheV3	Flagella (VF0051) - Motility (VFC0204)	Helicobacter pylori 26695	(cheV3) chemotaxis coupling protein CheV3 [Flagella (VF0051) - Motility (VFC0204)] [Helicobacter pylori 26695]
H4	VFG045790(gb|WP_000833288)	41	113.0	100.0	1.45e-35	WP_000833288	cgsE	Curli fibers (VF1138) - Adherence (VFC0001)	Escherichia coli O25b:H4-ST131	(cgsE) curli production assembly/transport protein CsgE [Curli fibers (VF1138) - Adherence (VFC0001)] [Escherichia coli O25b:H4-ST131]
H4	VFG000079(gb|NP_463763)	39	101.0	94.0	3.49e-28	NP_463763	clpC	ClpC (VF0072) - Stress survival (VFC0282)	Listeria monocytogenes EGD-e	(clpC) endopeptidase Clp ATP-binding chain C [ClpC (VF0072) - Stress survival (VFC0282)] [Listeria monocytogenes EGD-e]
H4	VFG001814(gb|NP_215678)	39	115.0	100.0	2.37e-33	NP_215678	narH	Nitrate reductase (VF0302) - Nutritional/Metabolic factor (VFC0272)	Mycobacterium tuberculosis H37Rv	(narH) nitrate reductase subunit beta [Nitrate reductase (VF0302) - Nutritional/Metabolic factor (VFC0272)] [Mycobacterium tuberculosis H37Rv]
H4	VFG001915(gb|YP_002344227)	38	103.0	96.0	2.32e-30	YP_002344227	fliP	Flagella (VF0114) - Motility (VFC0204)	Campylobacter jejuni subsp. jejuni NCTC 11168	(fliP) flagellar biosynthesis protein FliP [Flagella (VF0114) - Motility (VFC0204)] [Campylobacter jejuni subsp. jejuni NCTC 11168]
H4	VFG045794(gb|WP_000992818)	38	101.0	100.0	3.1e-31	WP_000992818	csgC	Curli fibers (VF1138) - Adherence (VFC0001)	Escherichia coli O25b:H4-ST131	(csgC) curli assembly protein CsgC [Curli fibers (VF1138) - Adherence (VFC0001)] [Escherichia coli O25b:H4-ST131]
H4	VFG053520(gb|WP_013097731.1)	37	105.0	95.9	3.34e-31	WP_013097731.1	fliH	Flagella (VF1400) - Motility (VFC0204)	Enterobacter cloacae strain M12X01451	(fliH) flagellar assembly protein FliH [Flagella (VF1400) - Motility (VFC0204)] [Enterobacter cloacae strain M12X01451]
H4	VFG011850(gb|YP_002343527)	36	104.0	98.0	1.41e-30	YP_002343527	flhG	Flagella (VF0114) - Motility (VFC0204)	Campylobacter jejuni subsp. jejuni NCTC 11168	(flhG) ATP-binding protein [Flagella (VF0114) - Motility (VFC0204)] [Campylobacter jejuni subsp. jejuni NCTC 11168]
H4	VFG000617(gb|NP_709456)	35	105.0	98.0	9.78e-30	NP_709456	iucC	Aerobactin (VF0123) - Nutritional/Metabolic factor (VFC0272)	Shigella flexneri 2a str. 301	(iucC) aerobactin synthesis protein IucC [Aerobactin (VF0123) - Nutritional/Metabolic factor (VFC0272)] [Shigella flexneri 2a str. 301]
H4	VFG012095(gb|WP_003435012)	34	95.9	94.0	2.52e-26	WP_003435012	groEL	GroEL (VF0594) - Adherence (VFC0001)	Clostridium difficile 630	(groEL) chaperonin GroEL [GroEL (VF0594) - Adherence (VFC0001)] [Clostridium difficile 630]
H4	VFG048797(gb|WP_004175261)	34	104.0	92.0	6.19e-30	WP_004175261	ugd	Capsule (VF0560) - Immune modulation (VFC0258)	Klebsiella pneumoniae subsp. pneumoniae NTUH-K2044	(ugd) UDP-glucose 6-dehydrogenase [Capsule (VF0560) - Immune modulation (VFC0258)] [Klebsiella pneumoniae subsp. pneumoniae NTUH-K2044]
H4	VFG000278(gb|WP_000946389)	33	95.9	94.0	2.73e-26	WP_000946389	flgE_1	Flagella (VF0051) - Motility (VFC0204)	Helicobacter pylori 26695	(flgE_1) flagellar hook protein [Flagella (VF0051) - Motility (VFC0204)] [Helicobacter pylori 26695]
H4	VFG043402(gb|YP_002344511)	33	102.0	98.0	2.71e-31	YP_002344511	cheY	Flagella (VF0114) - Motility (VFC0204)	Campylobacter jejuni subsp. jejuni NCTC 11168	(cheY) chemotaxis regulatory protein [Flagella (VF0114) - Motility (VFC0204)] [Campylobacter jejuni subsp. jejuni NCTC 11168]
H4	VFG053443(gb|WP_095907672.1)	33	99.8	92.0	5.88e-29	WP_095907672.1	flgF	Flagella (VF1400) - Motility (VFC0204)	Enterobacter cloacae strain M12X01451	(flgF) flagellar basal body rod protein FlgF [Flagella (VF1400) - Motility (VFC0204)] [Enterobacter cloacae strain M12X01451]
H4	VFG001444(gb|AAG10151)	32	86.7	95.7	4.34e-23	AAG10151	aslA	AslA (VF0238) - Invasion (VFC0083)	Escherichia coli O18:K1:H7 str. RS218	(aslA) putative arylsulfatase [AslA (VF0238) - Invasion (VFC0083)] [Escherichia coli O18:K1:H7 str. RS218]
H4	VFG001913(gb|YP_002344116)	32	97.8	93.9	3.93e-28	YP_002344116	flgG	Flagella (VF0114) - Motility (VFC0204)	Campylobacter jejuni subsp. jejuni NCTC 11168	(flgG) flagellar basal-body rod protein FlgG [Flagella (VF0114) - Motility (VFC0204)] [Campylobacter jejuni subsp. jejuni NCTC 11168]
H4	VFG043400(gb|YP_002344421)	32	99.0	100.0	1.8e-29	YP_002344421	flgP	Flagella (VF0114) - Motility (VFC0204)	Campylobacter jejuni subsp. jejuni NCTC 11168	(flgP) required for flagellar motility [Flagella (VF0114) - Motility (VFC0204)] [Campylobacter jejuni subsp. jejuni NCTC 11168]
H4	VFG048609(gb|WP_004213923)	32	104.0	100.0	9e-30	WP_004213923	iucD	Aerobactin (VF0565) - Nutritional/Metabolic factor (VFC0272)	Klebsiella pneumoniae subsp. pneumoniae NTUH-K2044	(iucD) lysine 6-monooxygenase IucD [Aerobactin (VF0565) - Nutritional/Metabolic factor (VFC0272)] [Klebsiella pneumoniae subsp. pneumoniae NTUH-K2044]
H4	VFG049124(gb|WP_012737540)	31	104.0	94.0	3.78e-30	WP_012737540	allD	Allantion utilization (VF0572) - Nutritional/Metabolic factor (VFC0272)	Klebsiella pneumoniae subsp. pneumoniae NTUH-K2044	(allD) ureidoglycolate dehydrogenase [Allantion utilization (VF0572) - Nutritional/Metabolic factor (VFC0272)] [Klebsiella pneumoniae subsp. pneumoniae NTUH-K2044]
H4	VFG043386(gb|WP_000772151)	30	99.4	90.0	3.77e-30	WP_000772151	cheY	Flagella (VF0051) - Motility (VFC0204)	Helicobacter pylori 26695	(cheY) chemotaxis response regulator CheY [Flagella (VF0051) - Motility (VFC0204)] [Helicobacter pylori 26695]
H4	VFG048606(gb|WP_004213922)	30	104.0	96.0	2.62e-29	WP_004213922	iucC	Aerobactin (VF0565) - Nutritional/Metabolic factor (VFC0272)	Klebsiella pneumoniae subsp. pneumoniae NTUH-K2044	(iucC) aerobactin siderophore biosynthesis protein IucC [Aerobactin (VF0565) - Nutritional/Metabolic factor (VFC0272)] [Klebsiella pneumoniae subsp. pneumoniae NTUH-K2044]
H4	VFG053373(gb|WP_013096065.1)	30	95.1	92.0	1.67e-27	WP_013096065.1	cheZ	Flagella (VF1400) - Motility (VFC0204)	Enterobacter cloacae strain M12X01451	(cheZ) protein phosphatase CheZ [Flagella (VF1400) - Motility (VFC0204)] [Enterobacter cloacae strain M12X01451]
H4	VFG000276(gb|WP_000885496)	29	92.4	92.0	4.07e-25	WP_000885496	flaA	Flagella (VF0051) - Motility (VFC0204)	Helicobacter pylori 26695	(flaA) flagellin A FlaA [Flagella (VF0051) - Motility (VFC0204)] [Helicobacter pylori 26695]
H4	VFG053583(gb|WP_008500315.1)	29	91.3	91.8	2.14e-27	WP_008500315.1	fliQ	Flagella (VF1400) - Motility (VFC0204)	Enterobacter cloacae strain M12X01451	(fliQ) flagellar biosynthesis protein FliQ [Flagella (VF1400) - Motility (VFC0204)] [Enterobacter cloacae strain M12X01451]
H4	VFG043366(gb|WP_000033553)	28	89.4	100.0	5.2e-24	WP_000033553	tlpA	Flagella (VF0051) - Motility (VFC0204)	Helicobacter pylori 26695	(tlpA) membrane-bound chemoreceptor sensing arginine and bicarbonate [Flagella (VF0051) - Motility (VFC0204)] [Helicobacter pylori 26695]
H4	VFG001911(gb|YP_002344105)	27	103.0	95.9	8.59e-31	YP_002344105	flgH	Flagella (VF0114) - Motility (VFC0204)	Campylobacter jejuni subsp. jejuni NCTC 11168	(flgH) flagellar L-ring protein precursor FlgH [Flagella (VF0114) - Motility (VFC0204)] [Campylobacter jejuni subsp. jejuni NCTC 11168]
H4	VFG001926(gb|YP_002344844)	27	98.6	98.0	7.85e-28	YP_002344844	flgI	Flagella (VF0114) - Motility (VFC0204)	Campylobacter jejuni subsp. jejuni NCTC 11168	(flgI) flagellar P-ring protein precursor FlgI [Flagella (VF0114) - Motility (VFC0204)] [Campylobacter jejuni subsp. jejuni NCTC 11168]
H4	VFG011674(gb|YP_002344802)	26	105.0	94.0	2.53e-31	YP_002344802	Cj1419c	Capsule (VF0323) - Immune modulation (VFC0258)	Campylobacter jejuni subsp. jejuni NCTC 11168	(Cj1419c) methyltransferase [Capsule (VF0323) - Immune modulation (VFC0258)] [Campylobacter jejuni subsp. jejuni NCTC 11168]
H4	VFG043395(gb|YP_002343726)	26	100.0	94.0	1.36e-28	YP_002343726	cheV	Flagella (VF0114) - Motility (VFC0204)	Campylobacter jejuni subsp. jejuni NCTC 11168	(cheV) chemotaxis protein [Flagella (VF0114) - Motility (VFC0204)] [Campylobacter jejuni subsp. jejuni NCTC 11168]
H4	VFG000936(gb|WP_016265865)	25	104.0	100.0	2.89e-29	WP_016265865	iutA	Aerobactin (VF0229) - Nutritional/Metabolic factor (VFC0272)	Escherichia coli CFT073	(iutA) ferric aerobactin receptor precusor IutA [Aerobactin (VF0229) - Nutritional/Metabolic factor (VFC0272)] [Escherichia coli CFT073]
H4	VFG001894(gb|YP_002343525)	24	100.0	90.0	2.26e-29	YP_002343525	fliA	Flagella (VF0114) - Motility (VFC0204)	Campylobacter jejuni subsp. jejuni NCTC 11168	(fliA) flagellar biosynthesis sigma factor [Flagella (VF0114) - Motility (VFC0204)] [Campylobacter jejuni subsp. jejuni NCTC 11168]
H4	VFG002331(gb|WP_026018001)	24	101.0	100.0	2.1e-28	WP_026018001	fliI	Flagella (VF0394) - Motility (VFC0204)	Yersinia enterocolitica subsp. enterocolitica 8081	(fliI) flagellum-specific ATP synthase FliI [Flagella (VF0394) - Motility (VFC0204)] [Yersinia enterocolitica subsp. enterocolitica 8081]
H4	VFG047708(gb|WP_003022611)	24	94.7	92.0	6.93e-26	WP_003022611	carB	Pyrimidine biosynthesis (VF0558) - Nutritional/Metabolic factor (VFC0272)	Francisella tularensis subsp. tularensis SCHU S4	(carB) carbamoyl phosphate synthase large subunit [Pyrimidine biosynthesis (VF0558) - Nutritional/Metabolic factor (VFC0272)] [Francisella tularensis subsp. tularensis SCHU S4]
H4	VFG053408(gb|WP_013097132.1)	24	94.0	92.0	1.22e-25	WP_013097132.1	flgK	Flagella (VF1400) - Motility (VFC0204)	Enterobacter cloacae strain M12X01451	(flgK) flagellar hook-associated protein FlgK [Flagella (VF1400) - Motility (VFC0204)] [Enterobacter cloacae strain M12X01451]
H4	VFG001912(gb|YP_002344115)	23	101.0	98.0	2.17e-29	YP_002344115	flgG2	Flagella (VF0114) - Motility (VFC0204)	Campylobacter jejuni subsp. jejuni NCTC 11168	(flgG2) flagellar basal-body rod protein [Flagella (VF0114) - Motility (VFC0204)] [Campylobacter jejuni subsp. jejuni NCTC 11168]
H4	VFG043393(gb|YP_002343724)	23	105.0	98.0	7.56e-32	YP_002343724	cheW	Flagella (VF0114) - Motility (VFC0204)	Campylobacter jejuni subsp. jejuni NCTC 11168	(cheW) chemotaxis protein [Flagella (VF0114) - Motility (VFC0204)] [Campylobacter jejuni subsp. jejuni NCTC 11168]
H4	VFG053352(gb|WP_008500429.1)	23	104.0	92.0	1.98e-30	WP_008500429.1	cheR	Flagella (VF1400) - Motility (VFC0204)	Enterobacter cloacae strain M12X01451	(cheR) protein-glutamate O-methyltransferase CheR [Flagella (VF1400) - Motility (VFC0204)] [Enterobacter cloacae strain M12X01451]
H4	VFG053366(gb|WP_008500431.1)	23	104.0	98.0	3.22e-32	WP_008500431.1	cheY	Flagella (VF1400) - Motility (VFC0204)	Enterobacter cloacae strain M12X01451	(cheY) chemotaxis response regulator CheY [Flagella (VF1400) - Motility (VFC0204)] [Enterobacter cloacae strain M12X01451]
H4	VFG001924(gb|YP_002344727)	22	93.6	94.0	1.72e-25	YP_002344727	flaA	Flagella (VF0114) - Motility (VFC0204)	Campylobacter jejuni subsp. jejuni NCTC 11168	(flaA) flagellin [Flagella (VF0114) - Motility (VFC0204)] [Campylobacter jejuni subsp. jejuni NCTC 11168]
H4	VFG000615(gb|NP_709454)	21	105.0	96.0	1.43e-29	NP_709454	iucA	Aerobactin (VF0123) - Nutritional/Metabolic factor (VFC0272)	Shigella flexneri 2a str. 301	(iucA) aerobactin synthesis protein IucA [Aerobactin (VF0123) - Nutritional/Metabolic factor (VFC0272)] [Shigella flexneri 2a str. 301]
H4	VFG006592(gb|WP_000763575)	21	99.0	93.9	5.8e-28	WP_000763575	fliM	Flagella (VF0051) - Motility (VFC0204)	Helicobacter pylori 26695	(fliM) flagellar motor switch protein FliM [Flagella (VF0051) - Motility (VFC0204)] [Helicobacter pylori 26695]
H4	VFG045792(gb|WP_000791650)	21	93.2	100.0	2.09e-27	WP_000791650	csgB	Curli fibers (VF1138) - Adherence (VFC0001)	Escherichia coli O25b:H4-ST131	(csgB) curlin minor subunit CsgB [Curli fibers (VF1138) - Adherence (VFC0001)] [Escherichia coli O25b:H4-ST131]
H4	VFG053631(gb|WP_010992804.1)	21	71.2	94.3	6.84e-19	WP_010992804.1	tssD/hcp2	GA3 T6SS (VF1417) - Effector delivery system (VFC0086)	Bacteroides fragilis NCTC 9343	(tssD/hcp2) type VI secretion system tube protein TssD [GA3 T6SS (VF1417) - Effector delivery system (VFC0086)] [Bacteroides fragilis NCTC 9343]
H4	VFG001826(gb|NP_217099)	20	99.8	91.7	1.16e-27	NP_217099	relA	RelA (VF0287) - Regulation (VFC0301)	Mycobacterium tuberculosis H37Rv	(relA) Probable GTP pyrophosphokinase RelA (ATP:GTP 3'-pyrophosphotransferase) (PPGPP synthetase I) ((P)PPGPP synthetase) (GTP diphosphokinase) [RelA (VF0287) - Regulation (VFC0301)] [Mycobacterium tuberculosis H37Rv]
H4	VFG001900(gb|YP_002343773)	20	99.0	98.0	6.66e-28	YP_002343773	flhB	Flagella (VF0114) - Motility (VFC0204)	Campylobacter jejuni subsp. jejuni NCTC 11168	(flhB) flagellar biosynthetic protein [Flagella (VF0114) - Motility (VFC0204)] [Campylobacter jejuni subsp. jejuni NCTC 11168]
H4	VFG001955(gb|YP_002344810)	20	104.0	94.0	3.06e-30	YP_002344810	Cj1427c	Capsule (VF0323) - Immune modulation (VFC0258)	Campylobacter jejuni subsp. jejuni NCTC 11168	(Cj1427c) sugar-nucleotide epimerase/dehydratease [Capsule (VF0323) - Immune modulation (VFC0258)] [Campylobacter jejuni subsp. jejuni NCTC 11168]
H4	VFG043398(gb|YP_002344200)	20	94.4	91.8	2.63e-26	YP_002344200	flgS	Flagella (VF0114) - Motility (VFC0204)	Campylobacter jejuni subsp. jejuni NCTC 11168	(flgS) signal transduction histidine kinase [Flagella (VF0114) - Motility (VFC0204)] [Campylobacter jejuni subsp. jejuni NCTC 11168]
H4	VFG053499(gb|WP_013097729.1)	20	97.8	96.0	8.73e-30	WP_013097729.1	fliE	Flagella (VF1400) - Motility (VFC0204)	Enterobacter cloacae strain M12X01451	(fliE) flagellar hook-basal body complex protein FliE [Flagella (VF1400) - Motility (VFC0204)] [Enterobacter cloacae strain M12X01451]
H4	VFG001906(gb|YP_002343958)	19	100.0	98.0	5.3e-30	YP_002343958	flgC	Flagella (VF0114) - Motility (VFC0204)	Campylobacter jejuni subsp. jejuni NCTC 11168	(flgC) flagellar basal body rod protein FlgC [Flagella (VF0114) - Motility (VFC0204)] [Campylobacter jejuni subsp. jejuni NCTC 11168]
H4	VFG000873(gb|WP_000695571)	18	91.3	95.9	2.45e-26	WP_000695571	fimA	Type 1 fimbriae (VF0221) - Adherence (VFC0001)	Escherichia coli CFT073	(fimA) Type-1 fimbrial protein, A chain precursor [Type 1 fimbriae (VF0221) - Adherence (VFC0001)] [Escherichia coli CFT073]
H4	VFG001891(gb|YP_002343514)	18	100.0	93.9	4.2e-28	YP_002343514	flgE	Flagella (VF0114) - Motility (VFC0204)	Campylobacter jejuni subsp. jejuni NCTC 11168	(flgE) flagellar hook protein FlgE [Flagella (VF0114) - Motility (VFC0204)] [Campylobacter jejuni subsp. jejuni NCTC 11168]
H4	VFG001907(gb|YP_002343959)	18	103.0	98.0	1.36e-31	YP_002343959	flgB	Flagella (VF0114) - Motility (VFC0204)	Campylobacter jejuni subsp. jejuni NCTC 11168	(flgB) flagellar basal body rod protein FlgB [Flagella (VF0114) - Motility (VFC0204)] [Campylobacter jejuni subsp. jejuni NCTC 11168]
H4	VFG006672(gb|WP_001128709)	18	94.4	92.0	6.27e-26	WP_001128709	fliI	Flagella (VF0051) - Motility (VFC0204)	Helicobacter pylori 26695	(fliI) flagellum-specific ATP synthase FliI [Flagella (VF0051) - Motility (VFC0204)] [Helicobacter pylori 26695]
H4	VFG011946(gb|YP_002344419)	18	100.0	92.0	2.52e-28	YP_002344419	flgR	Flagella (VF0114) - Motility (VFC0204)	Campylobacter jejuni subsp. jejuni NCTC 11168	(flgR) sigma-54 associated transcriptional activator [Flagella (VF0114) - Motility (VFC0204)] [Campylobacter jejuni subsp. jejuni NCTC 11168]
H4	VFG013346(gb|WP_005693178)	18	95.1	92.0	7.65e-27	WP_005693178	galU	LOS (VF0044) - Immune modulation (VFC0258)	Haemophilus influenzae Rd KW20	(galU) glucosephosphate uridylyltransferase [LOS (VF0044) - Immune modulation (VFC0258)] [Haemophilus influenzae Rd KW20]
H4	VFG043206(gb|WP_005164479)	18	93.2	100.0	1.17e-27	WP_005164479	cheY	Flagella (VF0394) - Motility (VFC0204)	Yersinia enterocolitica subsp. enterocolitica 8081	(cheY) chemotaxis regulatory protein CheY [Flagella (VF0394) - Motility (VFC0204)] [Yersinia enterocolitica subsp. enterocolitica 8081]
H4	VFG001897(gb|YP_002343756)	17	95.1	94.0	4.84e-26	YP_002343756	fliF	Flagella (VF0114) - Motility (VFC0204)	Campylobacter jejuni subsp. jejuni NCTC 11168	(fliF) flagellar M-ring protein FliF [Flagella (VF0114) - Motility (VFC0204)] [Campylobacter jejuni subsp. jejuni NCTC 11168]
H4	VFG001927(gb|YP_002344848)	17	94.7	90.0	6.84e-26	YP_002344848	flgK	Flagella (VF0114) - Motility (VFC0204)	Campylobacter jejuni subsp. jejuni NCTC 11168	(flgK) flagellar hook-associated protein 1 FlgK [Flagella (VF0114) - Motility (VFC0204)] [Campylobacter jejuni subsp. jejuni NCTC 11168]
H4	VFG053219(gb|WP_028027948.1)	17	105.0	100.0	5.79e-31	WP_028027948.1	csgG	Curli (VF1397) - Biofilm (VFC0271)	Enterobacter cloacae strain M12X01451	(csgG) curli production assembly/transport protein CsgG [Curli (VF1397) - Biofilm (VFC0271)] [Enterobacter cloacae strain M12X01451]
H4	VFG053471(gb|WP_013097139.1)	17	94.4	95.9	5.13e-28	WP_013097139.1	flgB	Flagella (VF1400) - Motility (VFC0204)	Enterobacter cloacae strain M12X01451	(flgB) flagellar basal body rod protein FlgB [Flagella (VF1400) - Motility (VFC0204)] [Enterobacter cloacae strain M12X01451]
H4	VFG001892(gb|YP_002343523)	16	98.2	100.0	3.8e-28	YP_002343523	fliY	Flagella (VF0114) - Motility (VFC0204)	Campylobacter jejuni subsp. jejuni NCTC 11168	(fliY) flagellar motor switch protein FliY [Flagella (VF0114) - Motility (VFC0204)] [Campylobacter jejuni subsp. jejuni NCTC 11168]
H4	VFG043207(gb|WP_005164481)	16	107.0	94.0	5.05e-31	WP_005164481	cheB	Flagella (VF0394) - Motility (VFC0204)	Yersinia enterocolitica subsp. enterocolitica 8081	(cheB) chemotaxis-specific methylesterase CheB [Flagella (VF0394) - Motility (VFC0204)] [Yersinia enterocolitica subsp. enterocolitica 8081]
H4	VFG013465(gb|WP_005693586)	15	103.0	92.0	2.59e-30	WP_005693586	kdsA	LOS (VF0044) - Immune modulation (VFC0258)	Haemophilus influenzae Rd KW20	(kdsA) 2-dehydro-3-deoxyphosphooctonate aldolase [LOS (VF0044) - Immune modulation (VFC0258)] [Haemophilus influenzae Rd KW20]
H4	VFG053457(gb|WP_095907671.1)	15	90.1	94.0	2.28e-25	WP_095907671.1	flgD	Flagella (VF1400) - Motility (VFC0204)	Enterobacter cloacae strain M12X01451	(flgD) flagellar hook assembly protein FlgD [Flagella (VF1400) - Motility (VFC0204)] [Enterobacter cloacae strain M12X01451]
H4	VFG001376(gb|WP_000695335)	14	107.0	96.0	9.07e-31	WP_000695335	cps4L	Capsule (VF0144) - Immune modulation (VFC0258)	Streptococcus pneumoniae TIGR4	(cps4L) capsular polysaccharide biosynthesis protein Cps4L [Capsule (VF0144) - Immune modulation (VFC0258)] [Streptococcus pneumoniae TIGR4]
H4	VFG001929(gb|YP_002345043)	14	90.1	92.0	6.41e-27	YP_002345043	fliQ	Flagella (VF0114) - Motility (VFC0204)	Campylobacter jejuni subsp. jejuni NCTC 11168	(fliQ) flagellar biosynthesis protein FliQ [Flagella (VF0114) - Motility (VFC0204)] [Campylobacter jejuni subsp. jejuni NCTC 11168]
H4	VFG002026(gb|YP_002344540)	14	98.2	94.0	5.49e-29	YP_002344540	gmhA	LOS (VF0326) - Immune modulation (VFC0258)	Campylobacter jejuni subsp. jejuni NCTC 11168	(gmhA) phosphoheptose isomerase [LOS (VF0326) - Immune modulation (VFC0258)] [Campylobacter jejuni subsp. jejuni NCTC 11168]
H4	VFG006701(gb|WP_000946438)	14	89.4	93.9	7.19e-25	WP_000946438	flgG_2	Flagella (VF0051) - Motility (VFC0204)	Helicobacter pylori 26695	(flgG_2) flagellar basal-body rod protein (flgG) [Flagella (VF0051) - Motility (VFC0204)] [Helicobacter pylori 26695]
H4	VFG034817(gb|WP_000671691)	14	99.8	98.0	5.76e-28	WP_000671691	espR1	TTSS secreted effectors (VF1111) - Effector delivery system (VFC0086)	Escherichia coli O55:H7 str. CB9615	(espR1) Type III secretion system effector espR1 [TTSS secreted effectors (VF1111) - Effector delivery system (VFC0086)] [Escherichia coli O55:H7 str. CB9615]
H4	VFG000551(gb|NP_461811)	13	89.0	93.9	5.05e-25	NP_461811	spaP	TTSS (SPI-1 encode) (VF0116) - Effector delivery system (VFC0086)	Salmonella enterica subsp. enterica serovar Typhimurium str. LT2	(spaP) type III secretion system minor export apparatus protein SpaP [TTSS (SPI-1 encode) (VF0116) - Effector delivery system (VFC0086)] [Salmonella enterica subsp. enterica serovar Typhimurium str. LT2]
H4	VFG001953(gb|YP_002344808)	13	100.0	95.9	8.99e-29	YP_002344808	hddA	Capsule (VF0323) - Immune modulation (VFC0258)	Campylobacter jejuni subsp. jejuni NCTC 11168	(hddA) D-glycero-D-manno-heptose 7-phosphate kinase [Capsule (VF0323) - Immune modulation (VFC0258)] [Campylobacter jejuni subsp. jejuni NCTC 11168]
H4	VFG001972(gb|YP_002344827)	13	98.2	93.9	3.71e-27	YP_002344827	kpsD	Capsule (VF0323) - Immune modulation (VFC0258)	Campylobacter jejuni subsp. jejuni NCTC 11168	(kpsD) capsule polysaccharide ABC transporter substrate-binding protein [Capsule (VF0323) - Immune modulation (VFC0258)] [Campylobacter jejuni subsp. jejuni NCTC 11168]
H4	VFG002365(gb|WP_005167740)	13	104.0	98.0	7.15e-30	WP_005167740	gmd	O-antigen (VF0392) - Immune modulation (VFC0258)	Yersinia enterocolitica subsp. enterocolitica 8081	(gmd) GDP-mannose 4,6-dehydratase [O-antigen (VF0392) - Immune modulation (VFC0258)] [Yersinia enterocolitica subsp. enterocolitica 8081]
H4	VFG013374(gb|WP_005693262)	13	104.0	92.0	4.72e-30	WP_005693262	lpxD	LOS (VF0044) - Immune modulation (VFC0258)	Haemophilus influenzae Rd KW20	(lpxD) UDP-3-O-(3-hydroxymyristoyl) glucosamine N-acyltransferase [LOS (VF0044) - Immune modulation (VFC0258)] [Haemophilus influenzae Rd KW20]
H4	VFG047039(gb|WP_003018140)	13	63.5	90.9	4.66e-15	WP_003018140	wbtL	LPS (VF0542) - Immune modulation (VFC0258)	Francisella tularensis subsp. tularensis SCHU S4	(wbtL) glucose-1-phosphate thymidylyltransferase [LPS (VF0542) - Immune modulation (VFC0258)] [Francisella tularensis subsp. tularensis SCHU S4]
H4	VFG048603(gb|WP_004213921)	13	99.0	93.3	3.57e-28	WP_004213921	iucB	Aerobactin (VF0565) - Nutritional/Metabolic factor (VFC0272)	Klebsiella pneumoniae subsp. pneumoniae NTUH-K2044	(iucB) N-acetyltransferase IucB [Aerobactin (VF0565) - Nutritional/Metabolic factor (VFC0272)] [Klebsiella pneumoniae subsp. pneumoniae NTUH-K2044]
H4	VFG053310(gb|WP_013096050.1)	13	86.7	92.0	3.14e-25	WP_013096050.1	flhD	Flagella (VF1400) - Motility (VFC0204)	Enterobacter cloacae strain M12X01451	(flhD) flagellar transcriptional regulator FlhD [Flagella (VF1400) - Motility (VFC0204)] [Enterobacter cloacae strain M12X01451]
H4	VFG001901(gb|YP_002343774)	12	105.0	98.0	3.01e-31	YP_002343774	motB	Flagella (VF0114) - Motility (VFC0204)	Campylobacter jejuni subsp. jejuni NCTC 11168	(motB) flagellar motor protein MotB [Flagella (VF0114) - Motility (VFC0204)] [Campylobacter jejuni subsp. jejuni NCTC 11168]
H4	VFG001983(gb|YP_002344319)	12	99.8	91.8	6.59e-29	YP_002344319	pebA	PEB1 (VF0327) - Adherence (VFC0001)	Campylobacter jejuni subsp. jejuni NCTC 11168	(pebA) bifunctional adhesin/ABC transporter aspartate/glutamate-binding protein [PEB1 (VF0327) - Adherence (VFC0001)] [Campylobacter jejuni subsp. jejuni NCTC 11168]
H4	VFG002329(gb|WP_005160381)	12	96.7	98.0	3.3e-27	WP_005160381	fliG	Flagella (VF0394) - Motility (VFC0204)	Yersinia enterocolitica subsp. enterocolitica 8081	(fliG) flagellar motor switch protein G [Flagella (VF0394) - Motility (VFC0204)] [Yersinia enterocolitica subsp. enterocolitica 8081]
H4	VFG038380(gb|WP_043163044)	12	99.0	91.8	1.68e-27	WP_043163044	vipB	T6SS (VF0480) - Effector delivery system (VFC0086)	Aeromonas hydrophila subsp. hydrophila ATCC 7966	(vipB) Type VI secretion system contractile sheath large subunit TssC/VipB [T6SS (VF0480) - Effector delivery system (VFC0086)] [Aeromonas hydrophila subsp. hydrophila ATCC 7966]
H4	VFG048488(gb|WP_002893737)	12	101.0	100.0	1.93e-29	WP_002893737	fepC	Ent (VF0562) - Nutritional/Metabolic factor (VFC0272)	Klebsiella pneumoniae subsp. pneumoniae NTUH-K2044	(fepC) iron-enterobactin transporter ATP-binding protein [Ent (VF0562) - Nutritional/Metabolic factor (VFC0272)] [Klebsiella pneumoniae subsp. pneumoniae NTUH-K2044]
H4	VFG000332(gb|WP_005632797)	11	77.8	90.9	2.89e-20	WP_005632797	rfaD	LOS (VF0044) - Immune modulation (VFC0258)	Haemophilus influenzae Rd KW20	(rfaD) ADP-L-glycero-D-mannoheptose-6-epimerase [LOS (VF0044) - Immune modulation (VFC0258)] [Haemophilus influenzae Rd KW20]
H4	VFG001890(gb|YP_002343513)	11	104.0	92.0	1.57e-30	YP_002343513	flgD	Flagella (VF0114) - Motility (VFC0204)	Campylobacter jejuni subsp. jejuni NCTC 11168	(flgD) flagellar basal-body rod modification protein FlgD [Flagella (VF0114) - Motility (VFC0204)] [Campylobacter jejuni subsp. jejuni NCTC 11168]
H4	VFG006681(gb|WP_001147918)	11	88.2	90.0	6.41e-26	WP_001147918	fliE	Flagella (VF0051) - Motility (VFC0204)	Helicobacter pylori 26695	(fliE) flagellar hook-basal body complex protein FliE [Flagella (VF0051) - Motility (VFC0204)] [Helicobacter pylori 26695]
H4	VFG011671(gb|YP_002344801)	11	110.0	96.0	1.46e-31	YP_002344801	Cj1418c	Capsule (VF0323) - Immune modulation (VFC0258)	Campylobacter jejuni subsp. jejuni NCTC 11168	(Cj1418c) hypothetical protein [Capsule (VF0323) - Immune modulation (VFC0258)] [Campylobacter jejuni subsp. jejuni NCTC 11168]
H4	VFG053415(gb|WP_020689612.1)	11	97.4	90.0	1.41e-27	WP_020689612.1	flgJ	Flagella (VF1400) - Motility (VFC0204)	Enterobacter cloacae strain M12X01451	(flgJ) flagellar assembly peptidoglycan hydrolase FlgJ [Flagella (VF1400) - Motility (VFC0204)] [Enterobacter cloacae strain M12X01451]
H4	VFG053661(gb|WP_005802600.1)	11	103.0	98.0	7.04e-29	WP_005802600.1	tssH/clpV	GA2 T6SS (VF1419) - Effector delivery system (VFC0086)	Bacteroides fragilis CL05T00C42	(tssH/clpV) ATP-dependent Clp protease ATP-binding subunit [GA2 T6SS (VF1419) - Effector delivery system (VFC0086)] [Bacteroides fragilis CL05T00C42]
H4	VFG001903(gb|YP_002343789)	10	97.4	100.0	1.12e-29	YP_002343789	fliN	Flagella (VF0114) - Motility (VFC0204)	Campylobacter jejuni subsp. jejuni NCTC 11168	(fliN) flagellar motor switch protein FliN [Flagella (VF0114) - Motility (VFC0204)] [Campylobacter jejuni subsp. jejuni NCTC 11168]
H4	VFG001904(gb|YP_002343808)	10	95.5	100.0	8.85e-28	YP_002343808	Cj0371	Flagella (VF0114) - Motility (VFC0204)	Campylobacter jejuni subsp. jejuni NCTC 11168	(Cj0371) hypothetical protein [Flagella (VF0114) - Motility (VFC0204)] [Campylobacter jejuni subsp. jejuni NCTC 11168]
H4	VFG001905(gb|YP_002343957)	10	90.9	97.9	3.9e-27	YP_002343957	fliE	Flagella (VF0114) - Motility (VFC0204)	Campylobacter jejuni subsp. jejuni NCTC 11168	(fliE) flagellar hook-basal body complex protein FliE [Flagella (VF0114) - Motility (VFC0204)] [Campylobacter jejuni subsp. jejuni NCTC 11168]
H4	VFG001914(gb|YP_002344138)	10	91.3	100.0	1e-25	YP_002344138	flaC	Flagella (VF0114) - Motility (VFC0204)	Campylobacter jejuni subsp. jejuni NCTC 11168	(flaC) a secreted effector flagellin [Flagella (VF0114) - Motility (VFC0204)] [Campylobacter jejuni subsp. jejuni NCTC 11168]
H4	VFG048247(gb|WP_002916190)	10	89.7	94.0	1.02e-25	WP_002916190	fimA	Type I fimbriae (VF0566) - Adherence (VFC0001)	Klebsiella pneumoniae subsp. pneumoniae NTUH-K2044	(fimA) type 1 major fimbrial subunit precursor [Type I fimbriae (VF0566) - Adherence (VFC0001)] [Klebsiella pneumoniae subsp. pneumoniae NTUH-K2044]
H4	VFG002356(gb|WP_011816614)	9	99.4	98.0	1.65e-27	WP_011816614	flhA	Flagella (VF0394) - Motility (VFC0204)	Yersinia enterocolitica subsp. enterocolitica 8081	(flhA) flagellar biosynthesis protein FlhA [Flagella (VF0394) - Motility (VFC0204)] [Yersinia enterocolitica subsp. enterocolitica 8081]
H4	VFG042979(gb|WP_002379311)	9	63.2	90.0	6.34e-15	WP_002379311	srtC	Ebp pili (VF0538) - Adherence (VFC0001)	Enterococcus faecalis V583	(srtC) sortase [Ebp pili (VF0538) - Adherence (VFC0001)] [Enterococcus faecalis V583]
H4	VFG048972(gb|WP_014907221)	9	109.0	92.0	7.15e-32	WP_014907221	KP1_RS17340	Capsule (VF0560) - Immune modulation (VFC0258)	Klebsiella pneumoniae subsp. pneumoniae NTUH-K2044	(KP1_RS17340) polysaccharide export protein [Capsule (VF0560) - Immune modulation (VFC0258)] [Klebsiella pneumoniae subsp. pneumoniae NTUH-K2044]
H4	VFG000446(gb|NP_459541)	8	102.0	90.0	1e-28	NP_459541	fimD	Type 1 fimbriae (VF0102) - Adherence (VFC0001)	Salmonella enterica subsp. enterica serovar Typhimurium str. LT2	(fimD) usher protein FimD [Type 1 fimbriae (VF0102) - Adherence (VFC0001)] [Salmonella enterica subsp. enterica serovar Typhimurium str. LT2]
H4	VFG002349(gb|WP_005168797)	8	85.5	92.0	1.19e-23	WP_005168797	flgD	Flagella (VF0394) - Motility (VFC0204)	Yersinia enterocolitica subsp. enterocolitica 8081	(flgD) flagellar basal-body rod modification protein FlgD [Flagella (VF0394) - Motility (VFC0204)] [Yersinia enterocolitica subsp. enterocolitica 8081]
H4	VFG006647(gb|WP_000963306)	8	92.0	92.0	1.24e-25	WP_000963306	flgD	Flagella (VF0051) - Motility (VFC0204)	Helicobacter pylori 26695	(flgD) flagellar basal-body rod modification protein FlgD [Flagella (VF0051) - Motility (VFC0204)] [Helicobacter pylori 26695]
H4	VFG034875(gb|WP_001270087)	8	87.4	90.0	2e-23	WP_001270087	espX5	TTSS secreted effectors (VF1111) - Effector delivery system (VFC0086)	Escherichia coli O55:H7 str. CB9615	(espX5) Type III secretion system effector EspX5 [TTSS secreted effectors (VF1111) - Effector delivery system (VFC0086)] [Escherichia coli O55:H7 str. CB9615]
H4	VFG043401(gb|YP_002344468)	8	103.0	96.0	6.5e-32	YP_002344468	fliW	Flagella (VF0114) - Motility (VFC0204)	Campylobacter jejuni subsp. jejuni NCTC 11168	(fliW) flagellar assembly protein FliW [Flagella (VF0114) - Motility (VFC0204)] [Campylobacter jejuni subsp. jejuni NCTC 11168]
H4	VFG053485(gb|WP_013097141.1)	8	89.7	92.0	1.13e-26	WP_013097141.1	flgM	Flagella (VF1400) - Motility (VFC0204)	Enterobacter cloacae strain M12X01451	(flgM) flagellar biosynthesis anti-sigma factor FlgM [Flagella (VF1400) - Motility (VFC0204)] [Enterobacter cloacae strain M12X01451]
H4	VFG001381(gb|YP_177728)	7	98.2	90.0	2.37e-27	YP_177728	icl	Isocitrate lyase (VF0253) - Others (VFC0346)	Mycobacterium tuberculosis H37Rv	(icl) Isocitrate lyase Icl (isocitrase) (isocitratase) [Isocitrate lyase (VF0253) - Others (VFC0346)] [Mycobacterium tuberculosis H37Rv]
H4	VFG001971(gb|YP_002344826)	7	97.8	95.9	9.37e-28	YP_002344826	kpsF	Capsule (VF0323) - Immune modulation (VFC0258)	Campylobacter jejuni subsp. jejuni NCTC 11168	(kpsF) D-arabinose 5-phosphate isomerase [Capsule (VF0323) - Immune modulation (VFC0258)] [Campylobacter jejuni subsp. jejuni NCTC 11168]
H4	VFG038639(gb|WP_011705275)	7	96.3	96.0	1.31e-26	WP_011705275	fliI	Polar flagella (VF0473) - Motility (VFC0204)	Aeromonas hydrophila ML09-119	(fliI) flagellum-specific ATP synthase [Polar flagella (VF0473) - Motility (VFC0204)] [Aeromonas hydrophila ML09-119]
H4	VFG000274(gb|WP_000238762)	6	100.0	92.0	1.33e-29	WP_000238762	ureG	Urease (VF0050) - Stress survival (VFC0282)	Helicobacter pylori 26695	(ureG) urease accessory protein (ureG) [Urease (VF0050) - Stress survival (VFC0282)] [Helicobacter pylori 26695]
H4	VFG000331(gb|WP_005693548)	6	97.1	92.0	8.13e-27	WP_005693548	rfaE	LOS (VF0044) - Immune modulation (VFC0258)	Haemophilus influenzae Rd KW20	(rfaE) ADP-heptose synthase [LOS (VF0044) - Immune modulation (VFC0258)] [Haemophilus influenzae Rd KW20]
H4	VFG000964(gb|WP_010922799)	6	97.8	94.0	8.28e-28	WP_010922799	hasC	Hyaluronic acid capsule (VF0244) - Immune modulation (VFC0258)	Streptococcus pyogenes M1 GAS	(hasC) UTP--glucose-1-phosphate uridylyltransferase HasC [Hyaluronic acid capsule (VF0244) - Immune modulation (VFC0258)] [Streptococcus pyogenes M1 GAS]
H4	VFG001925(gb|YP_002344791)	6	99.4	90.0	1.59e-29	YP_002344791	fliL	Flagella (VF0114) - Motility (VFC0204)	Campylobacter jejuni subsp. jejuni NCTC 11168	(fliL) flagellar basal body protein FliL [Flagella (VF0114) - Motility (VFC0204)] [Campylobacter jejuni subsp. jejuni NCTC 11168]
H4	VFG018241(gb|WP_001130227)	6	75.5	90.0	2.82e-20	WP_001130227	luxS	AI-2 (VF0406) - Biofilm (VFC0271)	Vibrio cholerae O1 biovar El Tor str. N16961	(luxS) S-ribosylhomocysteinase [AI-2 (VF0406) - Biofilm (VFC0271)] [Vibrio cholerae O1 biovar El Tor str. N16961]
H4	VFG049114(gb|WP_012737527)	6	97.8	90.0	8.68e-28	WP_012737527	allS	Allantion utilization (VF0572) - Nutritional/Metabolic factor (VFC0272)	Klebsiella pneumoniae subsp. pneumoniae NTUH-K2044	(allS) DNA-binding transcriptional activator AllS [Allantion utilization (VF0572) - Nutritional/Metabolic factor (VFC0272)] [Klebsiella pneumoniae subsp. pneumoniae NTUH-K2044]
H4	VFG053612(gb|WP_005786172.1)	6	112.0	100.0	9.69e-34	WP_005786172.1	wcfQ	PSA (VF1415) - Immune modulation (VFC0258)	Bacteroides fragilis NCTC 9343	(wcfQ) glycosyltransferase [PSA (VF1415) - Immune modulation (VFC0258)] [Bacteroides fragilis NCTC 9343]
H4	VFG001974(gb|YP_002344829)	5	97.4	90.0	2.41e-28	YP_002344829	kpsT	Capsule (VF0323) - Immune modulation (VFC0258)	Campylobacter jejuni subsp. jejuni NCTC 11168	(kpsT) capsule polysaccharide ABC transporter ATP-binding protein [Capsule (VF0323) - Immune modulation (VFC0258)] [Campylobacter jejuni subsp. jejuni NCTC 11168]
H4	VFG006597(gb|WP_001150629)	5	70.9	91.7	8.97e-18	WP_001150629	fliY	Flagella (VF0051) - Motility (VFC0204)	Helicobacter pylori 26695	(fliY) flagellar motor switch protein [Flagella (VF0051) - Motility (VFC0204)] [Helicobacter pylori 26695]
H4	VFG043404(gb|YP_002344845)	5	91.7	92.0	3.06e-27	YP_002344845	flgJ	Flagella (VF0114) - Motility (VFC0204)	Campylobacter jejuni subsp. jejuni NCTC 11168	(flgJ) flagellar rod assembly protein/muramidase FlgJ [Flagella (VF0114) - Motility (VFC0204)] [Campylobacter jejuni subsp. jejuni NCTC 11168]
H4	VFG048620(gb|WP_014907843)	5	94.0	93.9	1.24e-25	WP_014907843	iutA	Aerobactin (VF0565) - Nutritional/Metabolic factor (VFC0272)	Klebsiella pneumoniae subsp. pneumoniae NTUH-K2044	(iutA) ferric aerobactin receptor IutA [Aerobactin (VF0565) - Nutritional/Metabolic factor (VFC0272)] [Klebsiella pneumoniae subsp. pneumoniae NTUH-K2044]
H4	VFG053198(gb|WP_095907668.1)	5	69.7	100.0	1.06e-17	WP_095907668.1	csgD	Curli (VF1397) - Biofilm (VFC0271)	Enterobacter cloacae strain M12X01451	(csgD) biofilm master transcriptional regulator CsgD [Curli (VF1397) - Biofilm (VFC0271)] [Enterobacter cloacae strain M12X01451]
H4	VFG000390(gb|WP_002212955)	4	95.1	97.9	3.24e-26	WP_002212955	yscN	TTSS (VF0140) - Effector delivery system (VFC0086)	Yersinia pestis CO92	(yscN) type III secretion system ATPase YscN [TTSS (VF0140) - Effector delivery system (VFC0086)] [Yersinia pestis CO92]
H4	VFG001862(gb|WP_015444101)	4	80.9	91.7	5.17e-21	WP_015444101	katB	KatAB (VF0168) - Stress survival (VFC0282)	Legionella pneumophila subsp. pneumophila str. Philadelphia 1	(katB) catalase-peroxidase KatB [KatAB (VF0168) - Stress survival (VFC0282)] [Legionella pneumophila subsp. pneumophila str. Philadelphia 1]
H4	VFG001899(gb|YP_002343758)	4	84.7	91.8	4.93e-23	YP_002343758	fliH	Flagella (VF0114) - Motility (VFC0204)	Campylobacter jejuni subsp. jejuni NCTC 11168	(fliH) flagellar assembly protein H [Flagella (VF0114) - Motility (VFC0204)] [Campylobacter jejuni subsp. jejuni NCTC 11168]
H4	VFG001975(gb|YP_002344830)	4	78.2	91.9	7.38e-21	YP_002344830	kpsM	Capsule (VF0323) - Immune modulation (VFC0258)	Campylobacter jejuni subsp. jejuni NCTC 11168	(kpsM) capsule polysaccharide ABC transporter permease [Capsule (VF0323) - Immune modulation (VFC0258)] [Campylobacter jejuni subsp. jejuni NCTC 11168]
H4	VFG001985(gb|YP_002344650)	4	73.9	90.7	9.8e-19	YP_002344650	porA	MOMP (VF0328) - Adherence (VFC0001)	Campylobacter jejuni subsp. jejuni NCTC 11168	(porA) major outer membrane protein [MOMP (VF0328) - Adherence (VFC0001)] [Campylobacter jejuni subsp. jejuni NCTC 11168]
H4	VFG002225(gb|WP_002963680)	4	101.0	90.0	6.5e-29	WP_002963680	gmd	LPS (VF0367) - Immune modulation (VFC0258)	Brucella melitensis bv. 1 str. 16M	(gmd) GDP-mannose 4,6-dehydratase [LPS (VF0367) - Immune modulation (VFC0258)] [Brucella melitensis bv. 1 str. 16M]
H4	VFG002322(gb|WP_011816590)	4	82.4	91.7	9.03e-22	WP_011816590	fliC	Flagella (VF0394) - Motility (VFC0204)	Yersinia enterocolitica subsp. enterocolitica 8081	(fliC) flagellin [Flagella (VF0394) - Motility (VFC0204)] [Yersinia enterocolitica subsp. enterocolitica 8081]
H4	VFG002340(gb|WP_005168816)	4	73.9	91.1	4.76e-19	WP_005168816	fliR	Flagella (VF0394) - Motility (VFC0204)	Yersinia enterocolitica subsp. enterocolitica 8081	(fliR) flagellar biosynthetic protein FliR [Flagella (VF0394) - Motility (VFC0204)] [Yersinia enterocolitica subsp. enterocolitica 8081]
H4	VFG006538(gb|WP_000832067)	4	62.4	90.9	1.45e-14	WP_000832067	flgI	Flagella (VF0051) - Motility (VFC0204)	Helicobacter pylori 26695	(flgI) flagellar P-ring protein precursor FlgI [Flagella (VF0051) - Motility (VFC0204)] [Helicobacter pylori 26695]
H4	VFG007158(gb|WP_005477722)	4	95.9	90.0	1.78e-26	WP_005477722	vscN	T3SS1 (VF0408) - Effector delivery system (VFC0086)	Vibrio parahaemolyticus RIMD 2210633	(vscN) type III secretion system ATPase VscN [T3SS1 (VF0408) - Effector delivery system (VFC0086)] [Vibrio parahaemolyticus RIMD 2210633]
H4	VFG011677(gb|YP_002344803)	4	106.0	93.9	1.87e-31	YP_002344803	Cj1420c	Capsule (VF0323) - Immune modulation (VFC0258)	Campylobacter jejuni subsp. jejuni NCTC 11168	(Cj1420c) methyltransferase [Capsule (VF0323) - Immune modulation (VFC0258)] [Campylobacter jejuni subsp. jejuni NCTC 11168]
H4	VFG013418(gb|WP_005694260)	4	105.0	93.9	1.24e-31	WP_005694260	gmhA/lpcA	LOS (VF0044) - Immune modulation (VFC0258)	Haemophilus influenzae Rd KW20	(gmhA/lpcA) phosphoheptose isomerase [LOS (VF0044) - Immune modulation (VFC0258)] [Haemophilus influenzae Rd KW20]
H4	VFG038683(gb|WP_016350056)	4	89.0	94.0	7.42e-24	WP_016350056	flhA	Polar flagella (VF0473) - Motility (VFC0204)	Aeromonas hydrophila ML09-119	(flhA) flagellar biosynthesis protein FlhA [Polar flagella (VF0473) - Motility (VFC0204)] [Aeromonas hydrophila ML09-119]
H4	VFG043385(gb|WP_001064464)	4	90.9	90.0	3.07e-25	WP_001064464	ylxH	Flagella (VF0051) - Motility (VFC0204)	Helicobacter pylori 26695	(ylxH) ATP-binding protein [Flagella (VF0051) - Motility (VFC0204)] [Helicobacter pylori 26695]
H4	VFG043396(gb|YP_002344093)	4	84.7	91.5	1.78e-22	YP_002344093	rpoN	Flagella (VF0114) - Motility (VFC0204)	Campylobacter jejuni subsp. jejuni NCTC 11168	(rpoN) RNA polymerase factor sigma-54 [Flagella (VF0114) - Motility (VFC0204)] [Campylobacter jejuni subsp. jejuni NCTC 11168]
H4	VFG001908(gb|YP_002343978)	3	68.6	91.9	4.58e-18	YP_002343978	flaG	Flagella (VF0114) - Motility (VFC0204)	Campylobacter jejuni subsp. jejuni NCTC 11168	(flaG) a negative regulator of flagellar assembly [Flagella (VF0114) - Motility (VFC0204)] [Campylobacter jejuni subsp. jejuni NCTC 11168]
H4	VFG001931(gb|YP_002344858)	3	95.9	91.5	5.1e-27	YP_002344858	cadF	CadF (VF0322) - Adherence (VFC0001)	Campylobacter jejuni subsp. jejuni NCTC 11168	(cadF) outer membrane fibronectin-binding protein [CadF (VF0322) - Adherence (VFC0001)] [Campylobacter jejuni subsp. jejuni NCTC 11168]
H4	VFG001952(gb|YP_002344807)	3	95.1	92.0	1.25e-27	YP_002344807	gmhA2	Capsule (VF0323) - Immune modulation (VFC0258)	Campylobacter jejuni subsp. jejuni NCTC 11168	(gmhA2) phosphoheptose isomerase [Capsule (VF0323) - Immune modulation (VFC0258)] [Campylobacter jejuni subsp. jejuni NCTC 11168]
H4	VFG002338(gb|WP_042661456)	3	57.8	93.1	4.67e-13	WP_042661456	fliP	Flagella (VF0394) - Motility (VFC0204)	Yersinia enterocolitica subsp. enterocolitica 8081	(fliP) flagellar biosynthetic protein FliP [Flagella (VF0394) - Motility (VFC0204)] [Yersinia enterocolitica subsp. enterocolitica 8081]
H4	VFG002364(gb|WP_005167741)	3	99.8	91.8	1.9e-28	WP_005167741	YE_RS15425	O-antigen (VF0392) - Immune modulation (VFC0258)	Yersinia enterocolitica subsp. enterocolitica 8081	(YE_RS15425) GDP-L-fucose synthase [O-antigen (VF0392) - Immune modulation (VFC0258)] [Yersinia enterocolitica subsp. enterocolitica 8081]
H4	VFG006617(gb|WP_001199081)	3	96.7	90.0	4.62e-29	WP_001199081	fliS	Flagella (VF0051) - Motility (VFC0204)	Helicobacter pylori 26695	(fliS) flagellar protein FliS [Flagella (VF0051) - Motility (VFC0204)] [Helicobacter pylori 26695]
H4	VFG011826(gb|YP_002343512)	3	79.0	90.9	2.35e-20	YP_002343512	fliK	Flagella (VF0114) - Motility (VFC0204)	Campylobacter jejuni subsp. jejuni NCTC 11168	(fliK) flagellar hook-length control protein FliK [Flagella (VF0114) - Motility (VFC0204)] [Campylobacter jejuni subsp. jejuni NCTC 11168]
H4	VFG049122(gb|WP_012737539)	3	96.3	92.0	1.06e-26	WP_012737539	allC	Allantion utilization (VF0572) - Nutritional/Metabolic factor (VFC0272)	Klebsiella pneumoniae subsp. pneumoniae NTUH-K2044	(allC) allantoate amidohydrolase [Allantion utilization (VF0572) - Nutritional/Metabolic factor (VFC0272)] [Klebsiella pneumoniae subsp. pneumoniae NTUH-K2044]
H4	VFG053401(gb|WP_095907673.1)	3	81.6	90.0	1.22e-21	WP_095907673.1	flgL	Flagella (VF1400) - Motility (VFC0204)	Enterobacter cloacae strain M12X01451	(flgL) flagellar hook-associated protein FlgL [Flagella (VF1400) - Motility (VFC0204)] [Enterobacter cloacae strain M12X01451]
H4	VFG053478(gb|WP_013097140.1)	3	60.5	91.4	3.61e-14	WP_013097140.1	flgA	Flagella (VF1400) - Motility (VFC0204)	Enterobacter cloacae strain M12X01451	(flgA) flagellar basal body P-ring formation chaperone FlgA [Flagella (VF1400) - Motility (VFC0204)] [Enterobacter cloacae strain M12X01451]
H4	VFG000077(gb|NP_465991)	2	51.6	92.0	6.18e-11	NP_465991	clpP	ClpP (VF0074) - Stress survival (VFC0282)	Listeria monocytogenes EGD-e	(clpP) ATP-dependent Clp protease proteolytic subunit [ClpP (VF0074) - Stress survival (VFC0282)] [Listeria monocytogenes EGD-e]
H4	VFG000462(gb|NP_460110)	2	103.0	98.0	3.06e-30	NP_460110	csgG	Agf (VF0103) - Adherence (VFC0001)	Salmonella enterica subsp. enterica serovar Typhimurium str. LT2	(csgG) curli production assembly/transport protein CsgG [Agf (VF0103) - Adherence (VFC0001)] [Salmonella enterica subsp. enterica serovar Typhimurium str. LT2]
H4	VFG001374(gb|WP_000077424)	2	101.0	94.0	7.89e-29	WP_000077424	cps4J	Capsule (VF0144) - Immune modulation (VFC0258)	Streptococcus pneumoniae TIGR4	(cps4J) capsular polysaccharide biosynthesis protein Cps4J [Capsule (VF0144) - Immune modulation (VFC0258)] [Streptococcus pneumoniae TIGR4]
H4	VFG001880(gb|WP_010947251)	2	60.1	90.6	4.79e-14	WP_010947251	pilB	Type IV pili (VF0155) - Adherence (VFC0001)	Legionella pneumophila subsp. pneumophila str. Philadelphia 1	(pilB) type IV pilus assembly protein PilB [Type IV pili (VF0155) - Adherence (VFC0001)] [Legionella pneumophila subsp. pneumophila str. Philadelphia 1]
H4	VFG001967(gb|YP_002344822)	2	81.3	90.2	2.42e-21	YP_002344822	glf	Capsule (VF0323) - Immune modulation (VFC0258)	Campylobacter jejuni subsp. jejuni NCTC 11168	(glf) UDP-galactopyranose mutase [Capsule (VF0323) - Immune modulation (VFC0258)] [Campylobacter jejuni subsp. jejuni NCTC 11168]
H4	VFG001986(gb|YP_002344796)	2	94.0	91.8	6.32e-26	YP_002344796	kpsS	Capsule (VF0323) - Immune modulation (VFC0258)	Campylobacter jejuni subsp. jejuni NCTC 11168	(kpsS) capsule polysaccharide modification protein [Capsule (VF0323) - Immune modulation (VFC0258)] [Campylobacter jejuni subsp. jejuni NCTC 11168]
H4	VFG002093(gb|WP_000108140)	2	99.8	90.0	9.22e-28	WP_000108140	vipB/mglB	VAS T6SS (VF0335) - Effector delivery system (VFC0086)	Vibrio cholerae O1 biovar El Tor str. N16961	(vipB/mglB) type VI secretion system tubule-forming protein VipB [VAS T6SS (VF0335) - Effector delivery system (VFC0086)] [Vibrio cholerae O1 biovar El Tor str. N16961]
H4	VFG002189(gb|WP_002359680)	2	62.0	90.0	1.43e-14	WP_002359680	cpsB/cdsA	Capsule (VF0361) - Immune modulation (VFC0258)	Enterococcus faecalis V583	(cpsB/cdsA) phosphatidate cytidylyltransferase [Capsule (VF0361) - Immune modulation (VFC0258)] [Enterococcus faecalis V583]
H4	VFG006562(gb|WP_000201853)	2	90.1	90.0	1.1e-24	WP_000201853	fliG	Flagella (VF0051) - Motility (VFC0204)	Helicobacter pylori 26695	(fliG) flagellar motor switch protein G [Flagella (VF0051) - Motility (VFC0204)] [Helicobacter pylori 26695]
H4	VFG007484(gb|WP_000079330)	2	99.8	91.8	8.3e-28	WP_000079330	fleR/flrC	Flagella (VF0519) - Motility (VFC0204)	Vibrio cholerae O1 biovar El Tor str. N16961	(fleR/flrC) sigma-54 dependent response regulator [Flagella (VF0519) - Motility (VFC0204)] [Vibrio cholerae O1 biovar El Tor str. N16961]
H4	VFG010882(gb|WP_010946597)	2	100.0	90.0	4.7e-28	WP_010946597	ccmF	CcmC (VF0292) - Nutritional/Metabolic factor (VFC0272)	Legionella pneumophila subsp. pneumophila str. Philadelphia 1	(ccmF) cytochrome c heme lyase subunit CcmF [CcmC (VF0292) - Nutritional/Metabolic factor (VFC0272)] [Legionella pneumophila subsp. pneumophila str. Philadelphia 1]
H4	VFG013412(gb|WP_005693459)	2	92.8	90.0	6.69e-26	WP_005693459	lpxC	LOS (VF0044) - Immune modulation (VFC0258)	Haemophilus influenzae Rd KW20	(lpxC) UDP-3-O-(R-3-hydroxymyristoyl)-N-acetylglucosamine deacetylase [LOS (VF0044) - Immune modulation (VFC0258)] [Haemophilus influenzae Rd KW20]
H4	VFG038659(gb|WP_011705280)	2	92.4	93.8	2.31e-27	WP_011705280	fliN	Polar flagella (VF0473) - Motility (VFC0204)	Aeromonas hydrophila ML09-119	(fliN) flagellar motor switch protein FliN [Polar flagella (VF0473) - Motility (VFC0204)] [Aeromonas hydrophila ML09-119]
H4	VFG038699(gb|WP_010634617)	2	80.1	91.1	1.59e-22	WP_010634617	cheY	Polar flagella (VF0473) - Motility (VFC0204)	Aeromonas hydrophila ML09-119	(cheY) chemotaxis protein CheY [Polar flagella (VF0473) - Motility (VFC0204)] [Aeromonas hydrophila ML09-119]
H4	VFG038731(gb|WP_016350347)	2	66.6	91.7	2.02e-16	WP_016350347	flaA	Polar flagella (VF0473) - Motility (VFC0204)	Aeromonas hydrophila ML09-119	(flaA) flagellin [Polar flagella (VF0473) - Motility (VFC0204)] [Aeromonas hydrophila ML09-119]
H4	VFG038861(gb|WP_005314296)	2	87.0	90.0	3.53e-23	WP_005314296	lfhA	Lateral flagella (VF0474) - Motility (VFC0204)	Aeromonas salmonicida subsp. salmonicida A449	(lfhA) lateral flagellar biosynthesis protein [Lateral flagella (VF0474) - Motility (VFC0204)] [Aeromonas salmonicida subsp. salmonicida A449]
H4	VFG045793(gb|WP_000771429)	2	58.2	91.7	1e-13	WP_000771429	csgA	Curli fibers (VF1138) - Adherence (VFC0001)	Escherichia coli O25b:H4-ST131	(csgA) curlin major subunit CsgA [Curli fibers (VF1138) - Adherence (VFC0001)] [Escherichia coli O25b:H4-ST131]
H4	VFG049154(gb|WP_014907257)	2	107.0	100.0	2.39e-30	WP_014907257	clbH	Colibactin (VF0573) - Exotoxin (VFC0235)	Klebsiella pneumoniae subsp. pneumoniae 1084	(clbH) colibactin non-ribosomal peptide synthetase ClbH [Colibactin (VF0573) - Exotoxin (VFC0235)] [Klebsiella pneumoniae subsp. pneumoniae 1084]
H4	VFG053548(gb|WP_014832480.1)	2	92.4	93.9	4.57e-27	WP_014832480.1	fliL	Flagella (VF1400) - Motility (VFC0204)	Enterobacter cloacae strain M12X01451	(fliL) flagellar basal body-associated protein FliL [Flagella (VF1400) - Motility (VFC0204)] [Enterobacter cloacae strain M12X01451]
H4	VFG053655(gb|WP_005802593.1)	2	85.9	95.1	8.58e-23	WP_005802593.1	PAAR_Rhs	GA2 T6SS (VF1419) - Effector delivery system (VFC0086)	Bacteroides fragilis CL05T00C42	(PAAR_Rhs) DUF6531 domain-containing protein [GA2 T6SS (VF1419) - Effector delivery system (VFC0086)] [Bacteroides fragilis CL05T00C42]
H4	VFG053658(gb|WP_005802597.1)	2	99.0	98.0	1.38e-27	WP_005802597.1	tagA	GA2 T6SS (VF1419) - Effector delivery system (VFC0086)	Bacteroides fragilis CL05T00C42	(tagA) hypothetical protein [GA2 T6SS (VF1419) - Effector delivery system (VFC0086)] [Bacteroides fragilis CL05T00C42]
H4	VFG053659(gb|WP_005802598.1)	2	105.0	100.0	1.01e-29	WP_005802598.1	tssI/vgrG	GA2 T6SS (VF1419) - Effector delivery system (VFC0086)	Bacteroides fragilis CL05T00C42	(tssI/vgrG) type VI secretion system Vgr family protein [GA2 T6SS (VF1419) - Effector delivery system (VFC0086)] [Bacteroides fragilis CL05T00C42]
H4	VFG000121(gb|NP_249453)	1	67.8	91.2	3.99e-17	NP_249453	algU	Alginate (VF0091) - Biofilm (VFC0271)	Pseudomonas aeruginosa PAO1	(algU) alginate biosynthesis protein AlgZ/FimS [Alginate (VF0091) - Biofilm (VFC0271)] [Pseudomonas aeruginosa PAO1]
H4	VFG000270(gb|WP_000724295)	1	93.2	90.0	2.34e-25	WP_000724295	ureB	Urease (VF0050) - Stress survival (VFC0282)	Helicobacter pylori 26695	(ureB) urease beta subunit UreB, urea amidohydrolase [Urease (VF0050) - Stress survival (VFC0282)] [Helicobacter pylori 26695]
H4	VFG001223(gb|NP_249086)	1	85.1	90.0	8.09e-23	NP_249086	pilT	Type IV pili (VF0082) - Adherence (VFC0001)	Pseudomonas aeruginosa PAO1	(pilT) twitching motility protein PilT [Type IV pili (VF0082) - Adherence (VFC0001)] [Pseudomonas aeruginosa PAO1]
H4	VFG001257(gb|NP_250135)	1	89.7	91.8	5.36e-26	NP_250135	fliN	Flagella (VF0273) - Motility (VFC0204)	Pseudomonas aeruginosa PAO1	(fliN) flagellar motor switch protein FliN [Flagella (VF0273) - Motility (VFC0204)] [Pseudomonas aeruginosa PAO1]
H4	VFG001263(gb|NP_250143)	1	84.0	93.8	4.08e-22	NP_250143	flhA	Flagella (VF0273) - Motility (VFC0204)	Pseudomonas aeruginosa PAO1	(flhA) flagellar biosynthesis protein FlhA [Flagella (VF0273) - Motility (VFC0204)] [Pseudomonas aeruginosa PAO1]
H4	VFG001359(gb|WP_000733059)	1	102.0	93.9	1.06e-29	WP_000733059	psaA	PsaA (VF0151) - Nutritional/Metabolic factor (VFC0272)	Streptococcus pneumoniae TIGR4	(psaA) manganese ABC transporter, manganese-binding adhesion liprotein [PsaA (VF0151) - Nutritional/Metabolic factor (VFC0272)] [Streptococcus pneumoniae TIGR4]
H4	VFG001406(gb|NP_217227)	1	91.3	90.0	7.27e-26	NP_217227	ideR	IdeR (VF0300) - Regulation (VFC0301)	Mycobacterium tuberculosis H37Rv	(ideR) Iron-dependent repressor and activator IdeR [IdeR (VF0300) - Regulation (VFC0301)] [Mycobacterium tuberculosis H37Rv]
H4	VFG001910(gb|YP_002343980)	1	68.2	91.4	4.15e-18	YP_002343980	fliS	Flagella (VF0114) - Motility (VFC0204)	Campylobacter jejuni subsp. jejuni NCTC 11168	(fliS) flagellar protein FliS [Flagella (VF0114) - Motility (VFC0204)] [Campylobacter jejuni subsp. jejuni NCTC 11168]
H4	VFG001917(gb|YP_002344286)	1	65.1	90.0	1.79e-15	YP_002344286	flgL	Flagella (VF0114) - Motility (VFC0204)	Campylobacter jejuni subsp. jejuni NCTC 11168	(flgL) flagellar hook-associated protein FlgL [Flagella (VF0114) - Motility (VFC0204)] [Campylobacter jejuni subsp. jejuni NCTC 11168]
H4	VFG001922(gb|YP_002344721)	1	96.7	93.9	1e-27	YP_002344721	ptmA	Flagella (VF0114) - Motility (VFC0204)	Campylobacter jejuni subsp. jejuni NCTC 11168	(ptmA) flagellin modification protein A [Flagella (VF0114) - Motility (VFC0204)] [Campylobacter jejuni subsp. jejuni NCTC 11168]
H4	VFG002074(gb|NP_248778)	1	98.6	90.0	3.02e-27	NP_248778	hsiG1/tssF	HSI-1 (VF0334) - Effector delivery system (VFC0086)	Pseudomonas aeruginosa PAO1	(hsiG1/tssF) type VI secretion system hcp secretion island protein HsiG1 [HSI-1 (VF0334) - Effector delivery system (VFC0086)] [Pseudomonas aeruginosa PAO1]
H4	VFG002076(gb|NP_248780)	1	88.2	91.7	1.32e-23	NP_248780	clpV1	HSI-1 (VF0334) - Effector delivery system (VFC0086)	Pseudomonas aeruginosa PAO1	(clpV1) type VI secretion system AAA+ family ATPase [HSI-1 (VF0334) - Effector delivery system (VFC0086)] [Pseudomonas aeruginosa PAO1]
H4	VFG002335(gb|WP_005160396)	1	64.3	93.3	2.9e-15	WP_005160396	fliM	Flagella (VF0394) - Motility (VFC0204)	Yersinia enterocolitica subsp. enterocolitica 8081	(fliM) flagellar motor switch protein FliM [Flagella (VF0394) - Motility (VFC0204)] [Yersinia enterocolitica subsp. enterocolitica 8081]
H4	VFG002346(gb|WP_005160438)	1	79.3	95.1	4.36e-21	WP_005160438	flgG	Flagella (VF0394) - Motility (VFC0204)	Yersinia enterocolitica subsp. enterocolitica 8081	(flgG) flagellar basal-body rod protein FlgG [Flagella (VF0394) - Motility (VFC0204)] [Yersinia enterocolitica subsp. enterocolitica 8081]
H4	VFG002362(gb|WP_011816868)	1	73.9	100.0	1.32e-18	WP_011816868	cpsG	O-antigen (VF0392) - Immune modulation (VFC0258)	Yersinia enterocolitica subsp. enterocolitica 8081	(cpsG) phosphomannomutase CpsG [O-antigen (VF0392) - Immune modulation (VFC0258)] [Yersinia enterocolitica subsp. enterocolitica 8081]
H4	VFG005185(gb|WP_002991968)	1	95.5	91.8	3.35e-26	WP_002991968	fbp54	FBPs (VF0243) - Adherence (VFC0001)	Streptococcus pyogenes MGAS6180	(fbp54) fibronectin-bing protein Fbp54 [FBPs (VF0243) - Adherence (VFC0001)] [Streptococcus pyogenes MGAS6180]
H4	VFG005307(gb|WP_000241147)	1	62.0	90.0	1.82e-14	WP_000241147	srtC-1/srtB	RlrA islet (VF0529) - Adherence (VFC0001)	Streptococcus pneumoniae TIGR4	(srtC-1/srtB) sortase [RlrA islet (VF0529) - Adherence (VFC0001)] [Streptococcus pneumoniae TIGR4]
H4	VFG007162(gb|WP_005377232)	1	86.7	93.9	3.23e-24	WP_005377232	vscR	T3SS1 (VF0408) - Effector delivery system (VFC0086)	Vibrio parahaemolyticus RIMD 2210633	(vscR) type III secretion system C-ring protein VscR [T3SS1 (VF0408) - Effector delivery system (VFC0086)] [Vibrio parahaemolyticus RIMD 2210633]
H4	VFG007412(gb|WP_000831828)	1	79.7	95.9	5.28e-21	WP_000831828	fliP	Flagella (VF0519) - Motility (VFC0204)	Vibrio cholerae O1 biovar El Tor str. N16961	(fliP) flagellar biosynthesis protein [Flagella (VF0519) - Motility (VFC0204)] [Vibrio cholerae O1 biovar El Tor str. N16961]
H4	VFG007430(gb|WP_000130773)	1	86.7	91.5	2.27e-23	WP_000130773	fliM	Flagella (VF0519) - Motility (VFC0204)	Vibrio cholerae O1 biovar El Tor str. N16961	(fliM) flagellar motor switch protein [Flagella (VF0519) - Motility (VFC0204)] [Vibrio cholerae O1 biovar El Tor str. N16961]
H4	VFG011631(gb|WP_004684547)	1	85.9	91.8	8.57e-23	WP_004684547	bvrS	BvrR-BvrS (VF0368) - Regulation (VFC0301)	Brucella melitensis bv. 1 str. 16M	(bvrS) stimulus-sensing domain-containing protein [BvrR-BvrS (VF0368) - Regulation (VFC0301)] [Brucella melitensis bv. 1 str. 16M]
H4	VFG013476(gb|WP_032828451)	1	91.7	90.0	1.99e-25	WP_032828451	kpsF	LOS (VF0044) - Immune modulation (VFC0258)	Haemophilus influenzae Rd KW20	(kpsF) KpsF/GutQ family sugar isomerase [LOS (VF0044) - Immune modulation (VFC0258)] [Haemophilus influenzae Rd KW20]
H4	VFG037203(gb|WP_000079188)	1	97.4	94.0	7.14e-27	WP_000079188	plcD	Phospholipase D (VF0469) - Exotoxin (VFC0235)	Acinetobacter baumannii ACICU	(plcD) phosphatidylserine/phosphatidylglycerophosphate/cardiolipin synthase [Phospholipase D (VF0469) - Exotoxin (VFC0235)] [Acinetobacter baumannii ACICU]
H4	VFG037720(gb|WP_001027056)	1	87.0	91.8	3.37e-23	WP_001027056	adeG	AdeFGH efflux pump (VF0504) - Biofilm (VFC0271)	Acinetobacter baumannii ACICU	(adeG) cation/multidrug efflux pump [AdeFGH efflux pump (VF0504) - Biofilm (VFC0271)] [Acinetobacter baumannii ACICU]
H4	VFG038348(gb|WP_005320755)	1	98.2	94.0	2.56e-27	WP_005320755	ascN	T3SS (VF0479) - Effector delivery system (VFC0086)	Aeromonas salmonicida subsp. salmonicida A449	(ascN) Type III secretion system ATPase [T3SS (VF0479) - Effector delivery system (VFC0086)] [Aeromonas salmonicida subsp. salmonicida A449]
H4	VFG038631(gb|WP_011705273)	1	92.8	90.0	1.21e-25	WP_011705273	fliG	Polar flagella (VF0473) - Motility (VFC0204)	Aeromonas hydrophila ML09-119	(fliG) flagellar motor switch protein G [Polar flagella (VF0473) - Motility (VFC0204)] [Aeromonas hydrophila ML09-119]
H4	VFG038655(gb|WP_011705279)	1	93.2	91.8	8.6e-26	WP_011705279	fliM	Polar flagella (VF0473) - Motility (VFC0204)	Aeromonas hydrophila ML09-119	(fliM) flagellar motor switch protein FliM [Polar flagella (VF0473) - Motility (VFC0204)] [Aeromonas hydrophila ML09-119]
H4	VFG038788(gb|WP_011706639)	1	92.8	91.8	3.23e-26	WP_011706639	flgG	Polar flagella (VF0473) - Motility (VFC0204)	Aeromonas hydrophila ML09-119	(flgG) flagellar basal body rod protein FlgG [Polar flagella (VF0473) - Motility (VFC0204)] [Aeromonas hydrophila ML09-119]
H4	VFG038857(gb|WP_005314307)	1	81.6	90.0	4.71e-22	WP_005314307	fliP	Lateral flagella (VF0474) - Motility (VFC0204)	Aeromonas salmonicida subsp. salmonicida A449	(fliP) flagellar biosynthesis protein FliP [Lateral flagella (VF0474) - Motility (VFC0204)] [Aeromonas salmonicida subsp. salmonicida A449]
H4	VFG042736(gb|NP_253152)	1	43.1	92.3	1.01e-07	NP_253152	rpoN	Type IV pili (VF0082) - Adherence (VFC0001)	Pseudomonas aeruginosa PAO1	(rpoN) RNA polymerase factor sigma-54 [Type IV pili (VF0082) - Adherence (VFC0001)] [Pseudomonas aeruginosa PAO1]
H4	VFG043012(gb|NP_250147)	1	66.6	94.3	2.8e-17	NP_250147	cheY	Flagella (VF0273) - Motility (VFC0204)	Pseudomonas aeruginosa PAO1	(cheY) chemotaxis protein CheY [Flagella (VF0273) - Motility (VFC0204)] [Pseudomonas aeruginosa PAO1]
H4	VFG043211(gb|WP_032902679)	1	94.4	100.0	9.47e-26	WP_032902679	cheA	Flagella (VF0394) - Motility (VFC0204)	Yersinia enterocolitica subsp. enterocolitica 8081	(cheA) chemotaxis protein CheA [Flagella (VF0394) - Motility (VFC0204)] [Yersinia enterocolitica subsp. enterocolitica 8081]
H4	VFG043375(gb|WP_000715711)	1	71.2	100.0	4.32e-18	WP_000715711	hpaA2	Flagella (VF0051) - Motility (VFC0204)	Helicobacter pylori 26695	(hpaA2) ahesin protein [Flagella (VF0051) - Motility (VFC0204)] [Helicobacter pylori 26695]
H4	VFG043382(gb|WP_000996418)	1	42.7	92.0	1.45e-07	WP_000996418	HP_RS03480	Flagella (VF0051) - Motility (VFC0204)	Helicobacter pylori 26695	(HP_RS03480) RNA polymerase factor sigma-54 [Flagella (VF0051) - Motility (VFC0204)] [Helicobacter pylori 26695]
H4	VFG043648(gb|NP_252312)	1	95.5	93.9	9.08e-27	NP_252312	rpoS	Type IV pili (VF0082) - Adherence (VFC0001)	Pseudomonas aeruginosa PAO1	(rpoS) RNA polymerase sigma factor RpoS [Type IV pili (VF0082) - Adherence (VFC0001)] [Pseudomonas aeruginosa PAO1]
H4	VFG045296(gb|WP_164919819)	1	107.0	93.9	1.09e-30	WP_164919819	LPG_RS03710	LPS (VF0171) - Immune modulation (VFC0258)	Legionella pneumophila subsp. pneumophila str. Philadelphia 1	(LPG_RS03710) N-acetyl sugar amidotransferase [LPS (VF0171) - Immune modulation (VFC0258)] [Legionella pneumophila subsp. pneumophila str. Philadelphia 1]
H4	VFG048429(gb|WP_004183353)	1	73.6	94.9	1.85e-18	WP_004183353	entE	Ent (VF0562) - Nutritional/Metabolic factor (VFC0272)	Klebsiella pneumoniae subsp. pneumoniae NTUH-K2044	(entE) enterobactin synthase subunit E [Ent (VF0562) - Nutritional/Metabolic factor (VFC0272)] [Klebsiella pneumoniae subsp. pneumoniae NTUH-K2044]
H4	VFG048841(gb|WP_014907232)	1	102.0	91.8	1.14e-28	WP_014907232	wcaJ	Capsule (VF0560) - Immune modulation (VFC0258)	Klebsiella pneumoniae subsp. pneumoniae NTUH-K2044	(wcaJ) undecaprenyl-phosphate glucose phosphotransferase [Capsule (VF0560) - Immune modulation (VFC0258)] [Klebsiella pneumoniae subsp. pneumoniae NTUH-K2044]
H4	VFG051176(gb|WP_002964749.1)	1	62.8	93.5	7.34e-15	WP_002964749.1	bspE	T4SS secreted effectors (VF0695) - Effector delivery system (VFC0086)	Brucella melitensis bv. 1 str. 16M	(bspE) type IV secretion system effector BspE [T4SS secreted effectors (VF0695) - Effector delivery system (VFC0086)] [Brucella melitensis bv. 1 str. 16M]
H4	VFG053097(gb|WP_032643427.1)	1	107.0	95.9	2.23e-30	WP_032643427.1	tssC2	T6SS-2 (VF1396) - Effector delivery system (VFC0086)	Enterobacter chengduensis strain WCHECl-C4 = WCHECh050004	(tssC2) type VI secretion system contractile sheath large subunit [T6SS-2 (VF1396) - Effector delivery system (VFC0086)] [Enterobacter chengduensis strain WCHECl-C4 = WCHECh050004]
H4	VFG053664(gb|WP_005802607.1)	1	89.4	100.0	3.99e-26	WP_005802607.1	tssD/hcp4	GA2 T6SS (VF1419) - Effector delivery system (VFC0086)	Bacteroides fragilis CL05T00C42	(tssD/hcp4) type VI secretion system tube protein TssD [GA2 T6SS (VF1419) - Effector delivery system (VFC0086)] [Bacteroides fragilis CL05T00C42]
H4	VFG053666(gb|WP_004288726.1)	1	60.5	100.0	1.33e-14	WP_004288726.1	tssE	GA2 T6SS (VF1419) - Effector delivery system (VFC0086)	Bacteroides fragilis CL05T00C42	(tssE) GPW/gp25 family protein [GA2 T6SS (VF1419) - Effector delivery system (VFC0086)] [Bacteroides fragilis CL05T00C42]
H4	VFG053667(gb|WP_005802609.1)	1	103.0	100.0	3.77e-29	WP_005802609.1	tssF	GA2 T6SS (VF1419) - Effector delivery system (VFC0086)	Bacteroides fragilis CL05T00C42	(tssF) type VI secretion system baseplate subunit TssF [GA2 T6SS (VF1419) - Effector delivery system (VFC0086)] [Bacteroides fragilis CL05T00C42]
H5	VFG046465(gb|WP_003028672)	33	106.0	98.0	1.26e-30	WP_003028672	tufA	EF-Tu (VF0460) - Adherence (VFC0001)	Francisella tularensis subsp. tularensis SCHU S4	(tufA) elongation factor Tu [EF-Tu (VF0460) - Adherence (VFC0001)] [Francisella tularensis subsp. tularensis SCHU S4]
H5	VFG038219(gb|WP_000076440)	25	104.0	100.0	4.92e-31	WP_000076440	bfmR	BfmRS (VF0463) - Regulation (VFC0301)	Acinetobacter baumannii ACICU	(bfmR) biofilm-controlling response regulator [BfmRS (VF0463) - Regulation (VFC0301)] [Acinetobacter baumannii ACICU]
H5	VFG050457(gb|WP_001274990.1)	22	98.2	98.0	3.98e-27	WP_001274990.1	pilB	TFP (VF1334) - Adherence (VFC0001)	Acinetobacter baumannii ACICU	(pilB) type IV-A pilus assembly ATPase PilB [TFP (VF1334) - Adherence (VFC0001)] [Acinetobacter baumannii ACICU]
H5	VFG038155(gb|WP_000209960)	21	107.0	98.0	8.17e-31	WP_000209960	ACICU_RS00500	Capsule (VF0465) - Immune modulation (VFC0258)	Acinetobacter baumannii ACICU	(ACICU_RS00500) phosphomannomutase/phosphoglucomutase [Capsule (VF0465) - Immune modulation (VFC0258)] [Acinetobacter baumannii ACICU]
H5	VFG050757(gb|WP_001166319.1)	13	97.4	94.0	6.37e-27	WP_001166319.1	gspE1	T2SS (VF1335) - Effector delivery system (VFC0086)	Acinetobacter baumannii ACICU	(gspE1) general secretion pathway protein E [T2SS (VF1335) - Effector delivery system (VFC0086)] [Acinetobacter baumannii ACICU]
H5	VFG050470(gb|WP_000279216.1)	12	93.2	96.0	1.41e-25	WP_000279216.1	pilC	TFP (VF1334) - Adherence (VFC0001)	Acinetobacter baumannii ACICU	(pilC) type II secretion system F family protein [TFP (VF1334) - Adherence (VFC0001)] [Acinetobacter baumannii ACICU]
H5	VFG050670(gb|WP_000505931.1)	12	98.2	100.0	4.2e-27	WP_000505931.1	pilJ	TFP (VF1334) - Adherence (VFC0001)	Acinetobacter baumannii ACICU	(pilJ) methyl-accepting chemotaxis protein [TFP (VF1334) - Adherence (VFC0001)] [Acinetobacter baumannii ACICU]
H5	VFG050386(gb|WP_000355489.1)	11	101.0	100.0	6.98e-29	WP_000355489.1	pilT	TFP (VF1334) - Adherence (VFC0001)	Acinetobacter baumannii ACICU	(pilT) type IV pilus twitching motility protein PilT [TFP (VF1334) - Adherence (VFC0001)] [Acinetobacter baumannii ACICU]
H5	VFG050772(gb|WP_001020922.1)	11	99.4	98.0	1.51e-27	WP_001020922.1	gspE2	T2SS (VF1335) - Effector delivery system (VFC0086)	Acinetobacter baumannii ACICU	(gspE2) putative secretion pathway ATPase [T2SS (VF1335) - Effector delivery system (VFC0086)] [Acinetobacter baumannii ACICU]
H5	VFG001405(gb|NP_217219)	10	102.0	98.0	1.49e-28	NP_217219	sigA/rpoV	SigA (VF0257) - Regulation (VFC0301)	Mycobacterium tuberculosis H37Rv	(sigA/rpoV) RNA polymerase sigma factor SigA [SigA (VF0257) - Regulation (VFC0301)] [Mycobacterium tuberculosis H37Rv]
H5	VFG037028(gb|WP_002218620)	10	115.0	100.0	2.52e-33	WP_002218620	katA	KatA (VF0454) - Stress survival (VFC0282)	Neisseria meningitidis MC58	(katA) catalase [KatA (VF0454) - Stress survival (VFC0282)] [Neisseria meningitidis MC58]
H5	VFG000964(gb|WP_010922799)	8	99.0	100.0	3.01e-28	WP_010922799	hasC	Hyaluronic acid capsule (VF0244) - Immune modulation (VFC0258)	Streptococcus pyogenes M1 GAS	(hasC) UTP--glucose-1-phosphate uridylyltransferase HasC [Hyaluronic acid capsule (VF0244) - Immune modulation (VFC0258)] [Streptococcus pyogenes M1 GAS]
H5	VFG013248(gb|WP_010868928)	8	99.8	100.0	1.15e-27	WP_010868928	msbA	LOS (VF0044) - Immune modulation (VFC0258)	Haemophilus influenzae Rd KW20	(msbA) lipid transporter ATP-binding/permease [LOS (VF0044) - Immune modulation (VFC0258)] [Haemophilus influenzae Rd KW20]
H5	VFG050699(gb|WP_000840548.1)	7	100.0	94.0	6.16e-28	WP_000840548.1	pilR	TFP (VF1334) - Adherence (VFC0001)	Acinetobacter baumannii ACICU	(pilR) sigma-54 dependent transcriptional regulator [TFP (VF1334) - Adherence (VFC0001)] [Acinetobacter baumannii ACICU]
H5	VFG001228(gb|NP_249102)	6	88.6	100.0	1.01e-23	NP_249102	pilJ	Type IV pili (VF0082) - Adherence (VFC0001)	Pseudomonas aeruginosa PAO1	(pilJ) twitching motility protein PilJ [Type IV pili (VF0082) - Adherence (VFC0001)] [Pseudomonas aeruginosa PAO1]
H5	VFG038176(gb|WP_000777882)	5	97.1	96.0	3.27e-27	WP_000777882	ompA	OmpA (VF0464) - Immune modulation (VFC0258)	Acinetobacter baumannii ACICU	(ompA) outer membrane protein OmpA [OmpA (VF0464) - Immune modulation (VFC0258)] [Acinetobacter baumannii ACICU]
H5	VFG041016(gb|NP_250349)	5	105.0	98.0	7.5e-30	NP_250349	tssC	HSI-2 (VF0943) - Effector delivery system (VFC0086)	Pseudomonas aeruginosa PAO1	(tssC) type VI secretion system contractile sheath large subunit [HSI-2 (VF0943) - Effector delivery system (VFC0086)] [Pseudomonas aeruginosa PAO1]
H5	VFG050787(gb|WP_001112089.1)	5	90.9	95.9	9.01e-25	WP_001112089.1	gspF	T2SS (VF1335) - Effector delivery system (VFC0086)	Acinetobacter baumannii ACICU	(gspF) general secretion pathway protein F [T2SS (VF1335) - Effector delivery system (VFC0086)] [Acinetobacter baumannii ACICU]
H5	VFG000079(gb|NP_463763)	4	99.8	90.0	1.21e-27	NP_463763	clpC	ClpC (VF0072) - Stress survival (VFC0282)	Listeria monocytogenes EGD-e	(clpC) endopeptidase Clp ATP-binding chain C [ClpC (VF0072) - Stress survival (VFC0282)] [Listeria monocytogenes EGD-e]
H5	VFG001223(gb|NP_249086)	4	96.7	90.0	3.95e-27	NP_249086	pilT	Type IV pili (VF0082) - Adherence (VFC0001)	Pseudomonas aeruginosa PAO1	(pilT) twitching motility protein PilT [Type IV pili (VF0082) - Adherence (VFC0001)] [Pseudomonas aeruginosa PAO1]
H5	VFG001314(gb|WP_001225025)	4	106.0	100.0	4.13e-30	WP_001225025	aur	Aureolysin (VF0024) - Exoenzyme (VFC0251)	Staphylococcus aureus subsp. aureus MW2	(aur) zinc metalloproteinase aureolysin [Aureolysin (VF0024) - Exoenzyme (VFC0251)] [Staphylococcus aureus subsp. aureus MW2]
H5	VFG006592(gb|WP_000763575)	4	94.0	100.0	4.34e-26	WP_000763575	fliM	Flagella (VF0051) - Motility (VFC0204)	Helicobacter pylori 26695	(fliM) flagellar motor switch protein FliM [Flagella (VF0051) - Motility (VFC0204)] [Helicobacter pylori 26695]
H5	VFG038105(gb|WP_000591436)	4	94.0	98.0	1.98e-26	WP_000591436	galU	Capsule (VF0465) - Immune modulation (VFC0258)	Acinetobacter baumannii ACICU	(galU) UTP--glucose-1-phosphate uridylyltransferase GalU [Capsule (VF0465) - Immune modulation (VFC0258)] [Acinetobacter baumannii ACICU]
H5	VFG047708(gb|WP_003022611)	4	95.9	92.0	2.72e-26	WP_003022611	carB	Pyrimidine biosynthesis (VF0558) - Nutritional/Metabolic factor (VFC0272)	Francisella tularensis subsp. tularensis SCHU S4	(carB) carbamoyl phosphate synthase large subunit [Pyrimidine biosynthesis (VF0558) - Nutritional/Metabolic factor (VFC0272)] [Francisella tularensis subsp. tularensis SCHU S4]
H5	VFG050400(gb|WP_000347039.1)	4	100.0	96.0	1.42e-28	WP_000347039.1	pilU	TFP (VF1334) - Adherence (VFC0001)	Acinetobacter baumannii ACICU	(pilU) PilT/PilU family type 4a pilus ATPase [TFP (VF1334) - Adherence (VFC0001)] [Acinetobacter baumannii ACICU]
H5	VFG052267(gb|WP_010934066.1)	4	107.0	100.0	2.29e-30	WP_010934066.1	emb	CdiLAM (VF0606) - Adherence (VFC0001)	Corynebacterium diphtheriae NCTC 13129	(emb) arabinosyltransferase domain-containing protein [CdiLAM (VF0606) - Adherence (VFC0001)] [Corynebacterium diphtheriae NCTC 13129]
H5	VFG000121(gb|NP_249453)	3	96.7	91.8	2.6e-28	NP_249453	algU	Alginate (VF0091) - Biofilm (VFC0271)	Pseudomonas aeruginosa PAO1	(algU) alginate biosynthesis protein AlgZ/FimS [Alginate (VF0091) - Biofilm (VFC0271)] [Pseudomonas aeruginosa PAO1]
H5	VFG000141(gb|NP_253675)	3	80.1	91.8	8.43e-21	NP_253675	waaA	LPS (VF0085) - Immune modulation (VFC0258)	Pseudomonas aeruginosa PAO1	(waaA) lipopolysaccharide core biosynthesis protein WaaP [LPS (VF0085) - Immune modulation (VFC0258)] [Pseudomonas aeruginosa PAO1]
H5	VFG000232(gb|WP_002218487)	3	98.2	96.0	1.08e-27	WP_002218487	pilT	Type IV pili (VF0075) - Adherence (VFC0001)	Neisseria meningitidis MC58	(pilT) twitching motility protein PilT [Type IV pili (VF0075) - Adherence (VFC0001)] [Neisseria meningitidis MC58]
H5	VFG001263(gb|NP_250143)	3	86.7	91.7	4.61e-23	NP_250143	flhA	Flagella (VF0273) - Motility (VFC0204)	Pseudomonas aeruginosa PAO1	(flhA) flagellar biosynthesis protein FlhA [Flagella (VF0273) - Motility (VFC0204)] [Pseudomonas aeruginosa PAO1]
H5	VFG001381(gb|YP_177728)	3	97.1	90.0	6.27e-27	YP_177728	icl	Isocitrate lyase (VF0253) - Others (VFC0346)	Mycobacterium tuberculosis H37Rv	(icl) Isocitrate lyase Icl (isocitrase) (isocitratase) [Isocitrate lyase (VF0253) - Others (VFC0346)] [Mycobacterium tuberculosis H37Rv]
H5	VFG001391(gb|NP_215677)	3	111.0	90.0	7.81e-32	NP_215677	narG	Nitrate reductase (VF0302) - Nutritional/Metabolic factor (VFC0272)	Mycobacterium tuberculosis H37Rv	(narG) nitrate reductase subunit alpha [Nitrate reductase (VF0302) - Nutritional/Metabolic factor (VFC0272)] [Mycobacterium tuberculosis H37Rv]
H5	VFG001814(gb|NP_215678)	3	107.0	92.0	1.45e-30	NP_215678	narH	Nitrate reductase (VF0302) - Nutritional/Metabolic factor (VFC0272)	Mycobacterium tuberculosis H37Rv	(narH) nitrate reductase subunit beta [Nitrate reductase (VF0302) - Nutritional/Metabolic factor (VFC0272)] [Mycobacterium tuberculosis H37Rv]
H5	VFG037203(gb|WP_000079188)	3	100.0	92.0	4.16e-28	WP_000079188	plcD	Phospholipase D (VF0469) - Exotoxin (VFC0235)	Acinetobacter baumannii ACICU	(plcD) phosphatidylserine/phosphatidylglycerophosphate/cardiolipin synthase [Phospholipase D (VF0469) - Exotoxin (VFC0235)] [Acinetobacter baumannii ACICU]
H5	VFG038132(gb|WP_000045495)	3	93.2	91.8	2.32e-25	WP_000045495	pgi	Capsule (VF0465) - Immune modulation (VFC0258)	Acinetobacter baumannii ACICU	(pgi) glucose-6-phosphate isomerase [Capsule (VF0465) - Immune modulation (VFC0258)] [Acinetobacter baumannii ACICU]
H5	VFG038144(gb|WP_001062908)	3	98.2	90.0	9.64e-28	WP_001062908	galE	Capsule (VF0465) - Immune modulation (VFC0258)	Acinetobacter baumannii ACICU	(galE) UDP-glucose 4-epimerase GalE [Capsule (VF0465) - Immune modulation (VFC0258)] [Acinetobacter baumannii ACICU]
H5	VFG041019(gb|NP_250352)	3	101.0	92.0	6.35e-29	NP_250352	tssG	HSI-2 (VF0943) - Effector delivery system (VFC0086)	Pseudomonas aeruginosa PAO1	(tssG) type VI secretion system baseplate subunit TssG [HSI-2 (VF0943) - Effector delivery system (VFC0086)] [Pseudomonas aeruginosa PAO1]
H5	VFG041020(gb|NP_250353)	3	100.0	98.0	4.55e-28	NP_250353	tssH	HSI-2 (VF0943) - Effector delivery system (VFC0086)	Pseudomonas aeruginosa PAO1	(tssH) type VI secretion system ATPase TssH [HSI-2 (VF0943) - Effector delivery system (VFC0086)] [Pseudomonas aeruginosa PAO1]
H5	VFG043209(gb|WP_005168769)	3	84.3	94.0	3.09e-22	WP_005168769	cheD	Flagella (VF0394) - Motility (VFC0204)	Yersinia enterocolitica subsp. enterocolitica 8081	(cheD) methyl-accepting chemotaxis protein CheD [Flagella (VF0394) - Motility (VFC0204)] [Yersinia enterocolitica subsp. enterocolitica 8081]
H5	VFG050313(gb|WP_004644147.1)	3	102.0	98.0	3.93e-29	WP_004644147.1	pilM	TFP (VF1334) - Adherence (VFC0001)	Acinetobacter baumannii ACICU	(pilM) pilus assembly protein PilM [TFP (VF1334) - Adherence (VFC0001)] [Acinetobacter baumannii ACICU]
H5	VFG050372(gb|WP_001017033.1)	3	100.0	93.9	8.48e-28	WP_001017033.1	pilQ	TFP (VF1334) - Adherence (VFC0001)	Acinetobacter baumannii ACICU	(pilQ) type IV pilus secretin PilQ [TFP (VF1334) - Adherence (VFC0001)] [Acinetobacter baumannii ACICU]
H5	VFG053607(gb|WP_005786166.1)	3	101.0	93.9	6.38e-29	WP_005786166.1	wcfM	PSA (VF1415) - Immune modulation (VFC0258)	Bacteroides fragilis NCTC 9343	(wcfM) UDP-galactopyranose mutase [PSA (VF1415) - Immune modulation (VFC0258)] [Bacteroides fragilis NCTC 9343]
H5	VFG000134(gb|NP_249454)	2	49.7	93.1	3e-10	NP_249454	mucA	Alginate (VF0091) - Biofilm (VFC0271)	Pseudomonas aeruginosa PAO1	(mucA) alkaline metalloproteinase precursor [Alginate (VF0091) - Biofilm (VFC0271)] [Pseudomonas aeruginosa PAO1]
H5	VFG000143(gb|NP_253699)	2	103.0	92.0	6.99e-30	NP_253699	waaF	LPS (VF0085) - Immune modulation (VFC0258)	Pseudomonas aeruginosa PAO1	(waaF) heptosyltransferase I [LPS (VF0085) - Immune modulation (VFC0258)] [Pseudomonas aeruginosa PAO1]
H5	VFG000270(gb|WP_000724295)	2	103.0	100.0	4.64e-29	WP_000724295	ureB	Urease (VF0050) - Stress survival (VFC0282)	Helicobacter pylori 26695	(ureB) urease beta subunit UreB, urea amidohydrolase [Urease (VF0050) - Stress survival (VFC0282)] [Helicobacter pylori 26695]
H5	VFG000314(gb|WP_001186109)	2	99.4	94.0	3.83e-28	WP_001186109	gluE	LPS (VF0056) - Immune modulation (VFC0258)	Helicobacter pylori 26695	(gluE) UDP-glucose 4-epimerase [LPS (VF0056) - Immune modulation (VFC0258)] [Helicobacter pylori 26695]
H5	VFG000932(gb|WP_000026784)	2	95.1	91.8	4.49e-26	WP_000026784	entE	Enterobactin (VF0228) - Nutritional/Metabolic factor (VFC0272)	Escherichia coli CFT073	(entE) 2,3-dihydroxybenzoate-AMP ligase component of enterobactin synthase multienzyme complex [Enterobactin (VF0228) - Nutritional/Metabolic factor (VFC0272)] [Escherichia coli CFT073]
H5	VFG001248(gb|NP_249788)	2	101.0	96.0	1.85e-28	NP_249788	fleQ	Flagella (VF0273) - Motility (VFC0204)	Pseudomonas aeruginosa PAO1	(fleQ) transcriptional regulator FleQ [Flagella (VF0273) - Motility (VFC0204)] [Pseudomonas aeruginosa PAO1]
H5	VFG001254(gb|NP_249795)	2	99.8	94.0	7.53e-28	NP_249795	fliI	Flagella (VF0273) - Motility (VFC0204)	Pseudomonas aeruginosa PAO1	(fliI) flagellum-specific ATP synthase FliI [Flagella (VF0273) - Motility (VFC0204)] [Pseudomonas aeruginosa PAO1]
H5	VFG001274(gb|WP_000916704)	2	107.0	100.0	2.83e-31	WP_000916704	hlgC	Gamma-hemolysin (VF0011) - Exotoxin (VFC0235)	Staphylococcus aureus subsp. aureus MW2	(hlgC) gamma-hemolysin component C [Gamma-hemolysin (VF0011) - Exotoxin (VFC0235)] [Staphylococcus aureus subsp. aureus MW2]
H5	VFG001285(gb|WP_001159427)	2	100.0	100.0	1.95e-28	WP_001159427	icaA	Intercellular adhesion proteins (VF0014) - Biofilm (VFC0271)	Staphylococcus aureus subsp. aureus MW2	(icaA) N-acetylglucosaminyltransferase, involved in polysaccharide intercellular adhesin(PIA) synthesis [Intercellular adhesion proteins (VF0014) - Biofilm (VFC0271)] [Staphylococcus aureus subsp. aureus MW2]
H5	VFG001293(gb|WP_000857485)	2	117.0	100.0	4.62e-35	WP_000857485	hly/hla	Alpha-hemolysin (VF0001) - Exotoxin (VFC0235)	Staphylococcus aureus subsp. aureus MW2	(hly/hla) Alpha-Hemolysin precursor [Alpha-hemolysin (VF0001) - Exotoxin (VFC0235)] [Staphylococcus aureus subsp. aureus MW2]
H5	VFG001313(gb|WP_000728751)	2	74.3	97.4	1.03e-18	WP_000728751	spa	SpA (VF0017) - Exotoxin (VFC0235)	Staphylococcus aureus subsp. aureus MW2	(spa) Immunoglobulin G binding protein A precursor [SpA (VF0017) - Exotoxin (VFC0235)] [Staphylococcus aureus subsp. aureus MW2]
H5	VFG001319(gb|WP_000789821)	2	89.7	100.0	2.7e-25	WP_000789821	isdC	Isd (VF0015) - Nutritional/Metabolic factor (VFC0272)	Staphylococcus aureus subsp. aureus str. Newman	(isdC) iron-regulated surface determinant protein C [Isd (VF0015) - Nutritional/Metabolic factor (VFC0272)] [Staphylococcus aureus subsp. aureus str. Newman]
H5	VFG001328(gb|WP_000920039)	2	104.0	98.0	7.87e-32	WP_000920039	sak	Staphylokinase (VF0021) - Exoenzyme (VFC0251)	Staphylococcus aureus subsp. aureus MW2	(sak) Staphylokinase precursor [Staphylokinase (VF0021) - Exoenzyme (VFC0251)] [Staphylococcus aureus subsp. aureus MW2]
H5	VFG001368(gb|WP_001142502)	2	97.4	97.9	2.69e-28	WP_001142502	cps4D	Capsule (VF0144) - Immune modulation (VFC0258)	Streptococcus pneumoniae TIGR4	(cps4D) capsular polysaccharide biosynthesis protein Cps4D [Capsule (VF0144) - Immune modulation (VFC0258)] [Streptococcus pneumoniae TIGR4]
H5	VFG001855(gb|WP_197535493)	2	90.9	96.0	1.51e-24	WP_197535493	htpB	Hsp60 (VF0159) - Adherence (VFC0001)	Legionella pneumophila subsp. pneumophila str. Philadelphia 1	(htpB) Hsp60, 60K heat shock protein HtpB [Hsp60 (VF0159) - Adherence (VFC0001)] [Legionella pneumophila subsp. pneumophila str. Philadelphia 1]
H5	VFG001928(gb|YP_002344934)	2	93.6	100.0	1.69e-25	YP_002344934	pflA	Flagella (VF0114) - Motility (VFC0204)	Campylobacter jejuni subsp. jejuni NCTC 11168	(pflA) paralysed flagellum protein [Flagella (VF0114) - Motility (VFC0204)] [Campylobacter jejuni subsp. jejuni NCTC 11168]
H5	VFG001933(gb|YP_002343540)	2	100.0	96.0	5.49e-29	YP_002343540	cdtB	CDT (VF0115) - Exotoxin (VFC0235)	Campylobacter jejuni subsp. jejuni NCTC 11168	(cdtB) cytolethal distending toxin B [CDT (VF0115) - Exotoxin (VFC0235)] [Campylobacter jejuni subsp. jejuni NCTC 11168]
H5	VFG002070(gb|NP_248774)	2	105.0	95.9	5.64e-30	NP_248774	hsiC1/vipB/tssC	HSI-1 (VF0334) - Effector delivery system (VFC0086)	Pseudomonas aeruginosa PAO1	(hsiC1/vipB/tssC) type VI secretion system tubule-forming protein VipB [HSI-1 (VF0334) - Effector delivery system (VFC0086)] [Pseudomonas aeruginosa PAO1]
H5	VFG002184(gb|WP_002359685)	2	105.0	100.0	1.09e-29	WP_002359685	cpsG	Capsule (VF0361) - Immune modulation (VFC0258)	Enterococcus faecalis V583	(cpsG) MurB family protein [Capsule (VF0361) - Immune modulation (VFC0258)] [Enterococcus faecalis V583]
H5	VFG002225(gb|WP_002963680)	2	99.4	92.0	4.78e-28	WP_002963680	gmd	LPS (VF0367) - Immune modulation (VFC0258)	Brucella melitensis bv. 1 str. 16M	(gmd) GDP-mannose 4,6-dehydratase [LPS (VF0367) - Immune modulation (VFC0258)] [Brucella melitensis bv. 1 str. 16M]
H5	VFG002280(gb|WP_011010361)	2	103.0	100.0	4.5e-29	WP_011010361	nagK	Mu-toxin (VF0389) - Exoenzyme (VFC0251)	Clostridium perfringens str. 13	(nagK) hyaluronidase [Mu-toxin (VF0389) - Exoenzyme (VFC0251)] [Clostridium perfringens str. 13]
H5	VFG002304(gb|NP_462656)	2	86.7	100.0	4.81e-23	NP_462656	misL	MisL (VF0397) - Adherence (VFC0001)	Salmonella enterica subsp. enterica serovar Typhimurium str. LT2	(misL) putative autotransporter [MisL (VF0397) - Adherence (VFC0001)] [Salmonella enterica subsp. enterica serovar Typhimurium str. LT2]
H5	VFG002406(gb|WP_000728972)	2	92.8	98.0	3.15e-25	WP_000728972	esaA	Type VII secretion system (VF0403) - Effector delivery system (VFC0086)	Staphylococcus aureus subsp. aureus MW2	(esaA) type VII secretion system protein EsaA [Type VII secretion system (VF0403) - Effector delivery system (VFC0086)] [Staphylococcus aureus subsp. aureus MW2]
H5	VFG002526(gb|WP_004198645)	2	90.5	91.7	9.75e-25	WP_004198645	cheB	Flagella (VF0430) - Motility (VFC0204)	Burkholderia pseudomallei K96243	(cheB) chemotaxis-specific methylesterase [Flagella (VF0430) - Motility (VFC0204)] [Burkholderia pseudomallei K96243]
H5	VFG004925(gb|WP_000784029)	2	91.3	92.0	4.68e-25	WP_000784029	set18	SSLs (VF0990) - Exotoxin (VFC0235)	Staphylococcus aureus subsp. aureus MW2	(set18) superantigen-like protein SSL3 [SSLs (VF0990) - Exotoxin (VFC0235)] [Staphylococcus aureus subsp. aureus MW2]
H5	VFG006199(gb|WP_010980842)	2	54.7	96.3	3.02e-12	WP_010980842	pilT2	Type IV pili (VF0075) - Adherence (VFC0001)	Neisseria meningitidis MC58	(pilT2) twitching motility protein PilT [Type IV pili (VF0075) - Adherence (VFC0001)] [Neisseria meningitidis MC58]
H5	VFG006342(gb|WP_000753173)	2	100.0	100.0	5.69e-28	WP_000753173	babB/hopT	BabA (VF0053) - Adherence (VFC0001)	Helicobacter pylori 26695	(babB/hopT) outer membrane protein adhesin [BabA (VF0053) - Adherence (VFC0001)] [Helicobacter pylori 26695]
H5	VFG006582(gb|WP_001862801)	2	54.7	100.0	2.88e-12	WP_001862801	flhF	Flagella (VF0051) - Motility (VFC0204)	Helicobacter pylori 26695	(flhF) flagellar biosynthesis protein [Flagella (VF0051) - Motility (VFC0204)] [Helicobacter pylori 26695]
H5	VFG013242(gb|WP_005693863)	2	101.0	100.0	5.83e-29	WP_005693863	lpxK	LOS (VF0044) - Immune modulation (VFC0258)	Haemophilus influenzae Rd KW20	(lpxK) tetraacyldisaccharide 4'-kinase [LOS (VF0044) - Immune modulation (VFC0258)] [Haemophilus influenzae Rd KW20]
H5	VFG013436(gb|WP_005693550)	2	85.5	90.9	3.19e-23	WP_005693550	htrB	LOS (VF0044) - Immune modulation (VFC0258)	Haemophilus influenzae Rd KW20	(htrB) lipid A biosynthesis lauroyl acyltransferase [LOS (VF0044) - Immune modulation (VFC0258)] [Haemophilus influenzae Rd KW20]
H5	VFG014629(gb|NP_250146)	2	82.0	93.0	3.52e-22	NP_250146	fliA	Flagella (VF0273) - Motility (VFC0204)	Pseudomonas aeruginosa PAO1	(fliA) flagellar biosynthesis sigma factor FliA [Flagella (VF0273) - Motility (VFC0204)] [Pseudomonas aeruginosa PAO1]
H5	VFG037100(gb|WP_010980745)	2	106.0	97.9	4.57e-30	WP_010980745	msrA/B(pilB	MsrAB (VF0456) - Stress survival (VFC0282)	Neisseria meningitidis MC58	(msrA/B(pilB)) trifunctional thioredoxin/methionine sulfoxide reductase A/B protein [MsrAB (VF0456) - Stress survival (VFC0282)] [Neisseria meningitidis MC58]
H5	VFG037807(gb|WP_000013434)	2	101.0	90.0	1.25e-28	WP_000013434	lpxB	LPS (VF0466) - Immune modulation (VFC0258)	Acinetobacter baumannii ACICU	(lpxB) lipid-A-disaccharide synthase [LPS (VF0466) - Immune modulation (VFC0258)] [Acinetobacter baumannii ACICU]
H5	VFG037897(gb|WP_001165095)	2	102.0	91.8	6.36e-29	WP_001165095	tviB	Capsule (VF0465) - Immune modulation (VFC0258)	Acinetobacter baumannii ACICU	(tviB) Vi polysaccharide biosynthesis UDP-N-acetylglucosamine C-6 dehydrogenase TviB [Capsule (VF0465) - Immune modulation (VFC0258)] [Acinetobacter baumannii ACICU]
H5	VFG037912(gb|WP_000939040)	2	100.0	98.0	1.19e-28	WP_000939040	pseB	Capsule (VF0465) - Immune modulation (VFC0258)	Acinetobacter baumannii ACICU	(pseB) UDP-N-acetylglucosamine 4,6-dehydratase (inverting) [Capsule (VF0465) - Immune modulation (VFC0258)] [Acinetobacter baumannii ACICU]
H5	VFG038234(gb|WP_000472465)	2	92.4	90.0	4.31e-25	WP_000472465	bfmS	BfmRS (VF0463) - Regulation (VFC0301)	Acinetobacter baumannii ACICU	(bfmS) signal transduction histidine kinase [BfmRS (VF0463) - Regulation (VFC0301)] [Acinetobacter baumannii ACICU]
H5	VFG038639(gb|WP_011705275)	2	102.0	98.0	5.33e-29	WP_011705275	fliI	Polar flagella (VF0473) - Motility (VFC0204)	Aeromonas hydrophila ML09-119	(fliI) flagellum-specific ATP synthase [Polar flagella (VF0473) - Motility (VFC0204)] [Aeromonas hydrophila ML09-119]
H5	VFG041013(gb|NP_250203)	2	77.0	94.9	7.39e-21	NP_250203	hcpA	HSI-2 (VF0943) - Effector delivery system (VFC0086)	Pseudomonas aeruginosa PAO1	(hcpA) Hcp family type VI secretion system effector [HSI-2 (VF0943) - Effector delivery system (VFC0086)] [Pseudomonas aeruginosa PAO1]
H5	VFG043340(gb|WP_011946712)	2	61.6	100.0	1.26e-14	WP_011946712	fliI	Flagella (VF0157) - Motility (VFC0204)	Legionella pneumophila subsp. pneumophila str. Philadelphia 1	(fliI) flagellum-specific ATP synthase FliI [Flagella (VF0157) - Motility (VFC0204)] [Legionella pneumophila subsp. pneumophila str. Philadelphia 1]
H5	VFG043378(gb|WP_000467802)	2	94.0	95.7	8.61e-26	WP_000467802	cheV3	Flagella (VF0051) - Motility (VFC0204)	Helicobacter pylori 26695	(cheV3) chemotaxis coupling protein CheV3 [Flagella (VF0051) - Motility (VFC0204)] [Helicobacter pylori 26695]
H5	VFG043382(gb|WP_000996418)	2	74.3	100.0	5.37e-19	WP_000996418	HP_RS03480	Flagella (VF0051) - Motility (VFC0204)	Helicobacter pylori 26695	(HP_RS03480) RNA polymerase factor sigma-54 [Flagella (VF0051) - Motility (VFC0204)] [Helicobacter pylori 26695]
H5	VFG043383(gb|WP_001863409)	2	102.0	100.0	1.47e-29	WP_001863409	pseB	Flagellar glycosylation/Pse biosynthetic pathway (VF0608) - Motility (VFC0204)	Helicobacter pylori 26695	(pseB) UDP-N-acetylglucosamine 4,6-dehydratase [Flagellar glycosylation/Pse biosynthetic pathway (VF0608) - Motility (VFC0204)] [Helicobacter pylori 26695]
H5	VFG043648(gb|NP_252312)	2	105.0	100.0	1.11e-30	NP_252312	rpoS	Type IV pili (VF0082) - Adherence (VFC0001)	Pseudomonas aeruginosa PAO1	(rpoS) RNA polymerase sigma factor RpoS [Type IV pili (VF0082) - Adherence (VFC0001)] [Pseudomonas aeruginosa PAO1]
H5	VFG047039(gb|WP_003018140)	2	60.8	90.0	4.66e-14	WP_003018140	wbtL	LPS (VF0542) - Immune modulation (VFC0258)	Francisella tularensis subsp. tularensis SCHU S4	(wbtL) glucose-1-phosphate thymidylyltransferase [LPS (VF0542) - Immune modulation (VFC0258)] [Francisella tularensis subsp. tularensis SCHU S4]
H5	VFG050292(gb|WP_010935564)	2	103.0	98.0	7.35e-29	WP_010935564	DIP_RS23695	DIP2093 (VF0604) - Adherence (VFC0001)	Corynebacterium diphtheriae NCTC 13129	(DIP_RS23695) CshA/CshB family fibrillar adhesin-related protein [DIP2093 (VF0604) - Adherence (VFC0001)] [Corynebacterium diphtheriae NCTC 13129]
H5	VFG050625(gb|WP_000389061.1)	2	98.6	98.0	7.9e-30	WP_000389061.1	pilG	TFP (VF1334) - Adherence (VFC0001)	Acinetobacter baumannii ACICU	(pilG) twitching motility response regulator PilG [TFP (VF1334) - Adherence (VFC0001)] [Acinetobacter baumannii ACICU]
H5	VFG051070(gb|WP_001066523.1)	2	62.4	96.8	1.66e-14	WP_001066523.1	tssC	T6SS (VF1337) - Effector delivery system (VFC0086)	Acinetobacter baumannii ACICU	(tssC) type VI secretion system contractile sheath large subunit [T6SS (VF1337) - Effector delivery system (VFC0086)] [Acinetobacter baumannii ACICU]
H5	VFG053075(gb|WP_095907924.1)	2	97.1	94.0	1.07e-26	WP_095907924.1	tssH1/clpV1	T6SS-1 (VF1395) - Effector delivery system (VFC0086)	Enterobacter cloacae strain M12X01451	(tssH1/clpV1) type VI secretion system ATPase TssH [T6SS-1 (VF1395) - Effector delivery system (VFC0086)] [Enterobacter cloacae strain M12X01451]
H5	VFG053436(gb|WP_008500810.1)	2	92.4	92.0	4.58e-26	WP_008500810.1	flgG	Flagella (VF1400) - Motility (VFC0204)	Enterobacter cloacae strain M12X01451	(flgG) flagellar basal-body rod protein FlgG [Flagella (VF1400) - Motility (VFC0204)] [Enterobacter cloacae strain M12X01451]
H5	VFG000198(gb|NP_250394)	1	92.8	91.8	3.15e-25	NP_250394	pcrD	TTSS (VF0083) - Effector delivery system (VFC0086)	Pseudomonas aeruginosa PAO1	(pcrD) type III secretion system protein PcrD [TTSS (VF0083) - Effector delivery system (VFC0086)] [Pseudomonas aeruginosa PAO1]
H5	VFG000243(gb|WP_002218264)	1	67.0	100.0	3.06e-16	WP_002218264	rfaC	LOS (VF0078) - Immune modulation (VFC0258)	Neisseria meningitidis MC58	(rfaC) lipopolysaccharide heptosyltransferase I [LOS (VF0078) - Immune modulation (VFC0258)] [Neisseria meningitidis MC58]
H5	VFG000258(gb|WP_002224750)	1	97.1	93.9	2.99e-28	WP_002224750	ctrD	Capsule (VF0079) - Immune modulation (VFC0258)	Neisseria meningitidis MC58	(ctrD) capsule polysaccharide export ATP-binding protein CtrD [Capsule (VF0079) - Immune modulation (VFC0258)] [Neisseria meningitidis MC58]
H5	VFG000265(gb|WP_002225048)	1	85.9	95.2	8.98e-23	WP_002225048	lbpB	Lbp (VF0047) - Nutritional/Metabolic factor (VFC0272)	Neisseria meningitidis MC58	(lbpB) lactoferrin-binding protein B [Lbp (VF0047) - Nutritional/Metabolic factor (VFC0272)] [Neisseria meningitidis MC58]
H5	VFG000303(gb|WP_000495985)	1	71.6	97.1	9.24e-18	WP_000495985	virB4/cagE	Type IV secretion system (VF0060) - Effector delivery system (VFC0086)	Helicobacter pylori 26695	(virB4/cagE) type IV secretion system protein Cag23/CagE, VirB4 homolog [Type IV secretion system (VF0060) - Effector delivery system (VFC0086)] [Helicobacter pylori 26695]
H5	VFG000332(gb|WP_005632797)	1	105.0	98.0	9.75e-31	WP_005632797	rfaD	LOS (VF0044) - Immune modulation (VFC0258)	Haemophilus influenzae Rd KW20	(rfaD) ADP-L-glycero-D-mannoheptose-6-epimerase [LOS (VF0044) - Immune modulation (VFC0258)] [Haemophilus influenzae Rd KW20]
H5	VFG000447(gb|NP_459542)	1	102.0	100.0	2.32e-29	NP_459542	fimH	Type 1 fimbriae (VF0102) - Adherence (VFC0001)	Salmonella enterica subsp. enterica serovar Typhimurium str. LT2	(fimH) type I fimbriae minor fimbrial subunit FimH, adhesin [Type 1 fimbriae (VF0102) - Adherence (VFC0001)] [Salmonella enterica subsp. enterica serovar Typhimurium str. LT2]
H5	VFG000464(gb|NP_461011)	1	102.0	96.0	1e-28	NP_461011	sopA	TTSS-1 secreted effectors (VF0949) - Effector delivery system (VFC0086)	Salmonella enterica subsp. enterica serovar Typhimurium str. LT2	(sopA) type III secretion system effector SopA, HECT-like E3 ubiquitin ligase [TTSS-1 secreted effectors (VF0949) - Effector delivery system (VFC0086)] [Salmonella enterica subsp. enterica serovar Typhimurium str. LT2]
H5	VFG000923(gb|WP_001034892)	1	100.0	91.8	6.22e-28	WP_001034892	fepA	Enterobactin (VF0228) - Nutritional/Metabolic factor (VFC0272)	Escherichia coli CFT073	(fepA) ferrienterobactin outer membrane transporter [Enterobactin (VF0228) - Nutritional/Metabolic factor (VFC0272)] [Escherichia coli CFT073]
H5	VFG001225(gb|NP_249099)	1	53.9	93.1	3.22e-12	NP_249099	pilG	Type IV pili (VF0082) - Adherence (VFC0001)	Pseudomonas aeruginosa PAO1	(pilG) twitching motility protein PilG [Type IV pili (VF0082) - Adherence (VFC0001)] [Pseudomonas aeruginosa PAO1]
H5	VFG001231(gb|NP_249104)	1	67.0	91.4	3.75e-16	NP_249104	chpA	Type IV pili (VF0082) - Adherence (VFC0001)	Pseudomonas aeruginosa PAO1	(chpA) still frameshift probable component of chemotactic signal transduction system [Type IV pili (VF0082) - Adherence (VFC0001)] [Pseudomonas aeruginosa PAO1]
H5	VFG001242(gb|NP_249775)	1	84.7	95.7	1.26e-22	NP_249775	flgI	Flagella (VF0273) - Motility (VFC0204)	Pseudomonas aeruginosa PAO1	(flgI) flagellar P-ring protein precursor FlgI [Flagella (VF0273) - Motility (VFC0204)] [Pseudomonas aeruginosa PAO1]
H5	VFG001281(gb|WP_000610231)	1	87.0	98.0	3.52e-23	WP_000610231	sdrE	SDr (VF0019) - Adherence (VFC0001)	Staphylococcus aureus subsp. aureus MW2	(sdrE) Ser-Asp rich fibrinogen-binding bone sialoprotein-binding protein [SDr (VF0019) - Adherence (VFC0001)] [Staphylococcus aureus subsp. aureus MW2]
H5	VFG001311(gb|WP_000779494)	1	52.0	92.0	7.42e-11	WP_000779494	cap8O	Capsule (VF0003) - Immune modulation (VFC0258)	Staphylococcus aureus subsp. aureus MW2	(cap8O) type 8 capsular polysaccharide synthesis protein Cap8O [Capsule (VF0003) - Immune modulation (VFC0258)] [Staphylococcus aureus subsp. aureus MW2]
H5	VFG001316(gb|WP_000943814)	1	91.3	93.9	1.1e-24	WP_000943814	geh	Lipase (VF0012) - Exoenzyme (VFC0251)	Staphylococcus aureus subsp. aureus MW2	(geh) glycerol ester hydrolase [Lipase (VF0012) - Exoenzyme (VFC0251)] [Staphylococcus aureus subsp. aureus MW2]
H5	VFG001390(gb|NP_215496)	1	71.2	91.4	3.26e-18	NP_215496	mprA	MprAB (VF0298) - Regulation (VFC0301)	Mycobacterium tuberculosis H37Rv	(mprA) two-component response regulator MrpA [MprAB (VF0298) - Regulation (VFC0301)] [Mycobacterium tuberculosis H37Rv]
H5	VFG002499(gb|WP_004197164)	1	94.4	98.0	8.62e-26	WP_004197164	fliI	Flagella (VF0430) - Motility (VFC0204)	Burkholderia pseudomallei K96243	(fliI) flagellum-specific ATP synthase FliI [Flagella (VF0430) - Motility (VFC0204)] [Burkholderia pseudomallei K96243]
H5	VFG004773(gb|WP_000842036)	1	101.0	98.0	3.32e-28	WP_000842036	lip	Lipase (VF0012) - Exoenzyme (VFC0251)	Staphylococcus aureus subsp. aureus MW2	(lip) triacylglycerol lipase precursor [Lipase (VF0012) - Exoenzyme (VFC0251)] [Staphylococcus aureus subsp. aureus MW2]
H5	VFG004931(gb|WP_000669009)	1	48.9	100.0	7.25e-10	WP_000669009	set16	SSLs (VF0990) - Exotoxin (VFC0235)	Staphylococcus aureus subsp. aureus MW2	(set16) superantigen-like protein SSL1 [SSLs (VF0990) - Exotoxin (VFC0235)] [Staphylococcus aureus subsp. aureus MW2]
H5	VFG006572(gb|WP_001179202)	1	99.0	98.0	1.58e-28	WP_001179202	flgG	Flagella (VF0051) - Motility (VFC0204)	Helicobacter pylori 26695	(flgG) flagellar basal-body rod protein FlgG [Flagella (VF0051) - Motility (VFC0204)] [Helicobacter pylori 26695]
H5	VFG011424(gb|WP_002971781)	1	94.0	93.8	9.52e-27	WP_002971781	kdsB	LPS (VF0367) - Immune modulation (VFC0258)	Brucella melitensis bv. 1 str. 16M	(kdsB) 3-deoxy-manno-octulosonate cytidylyltransferase [LPS (VF0367) - Immune modulation (VFC0258)] [Brucella melitensis bv. 1 str. 16M]
H5	VFG012095(gb|WP_003435012)	1	88.2	92.0	1.35e-23	WP_003435012	groEL	GroEL (VF0594) - Adherence (VFC0001)	Clostridium difficile 630	(groEL) chaperonin GroEL [GroEL (VF0594) - Adherence (VFC0001)] [Clostridium difficile 630]
H5	VFG013236(gb|WP_005693864)	1	92.4	95.9	3.94e-26	WP_005693864	kdsB	LOS (VF0044) - Immune modulation (VFC0258)	Haemophilus influenzae Rd KW20	(kdsB) 3-deoxy-manno-octulosonate cytidylyltransferase [LOS (VF0044) - Immune modulation (VFC0258)] [Haemophilus influenzae Rd KW20]
H5	VFG013374(gb|WP_005693262)	1	97.1	95.9	2.61e-27	WP_005693262	lpxD	LOS (VF0044) - Immune modulation (VFC0258)	Haemophilus influenzae Rd KW20	(lpxD) UDP-3-O-(3-hydroxymyristoyl) glucosamine N-acyltransferase [LOS (VF0044) - Immune modulation (VFC0258)] [Haemophilus influenzae Rd KW20]
H5	VFG013476(gb|WP_032828451)	1	92.0	90.0	1.42e-25	WP_032828451	kpsF	LOS (VF0044) - Immune modulation (VFC0258)	Haemophilus influenzae Rd KW20	(kpsF) KpsF/GutQ family sugar isomerase [LOS (VF0044) - Immune modulation (VFC0258)] [Haemophilus influenzae Rd KW20]
H5	VFG014984(gb|NP_253136)	1	94.0	91.8	6.07e-26	NP_253136	algW	Alginate (VF0091) - Biofilm (VFC0271)	Pseudomonas aeruginosa PAO1	(algW) AlgW protein [Alginate (VF0091) - Biofilm (VFC0271)] [Pseudomonas aeruginosa PAO1]
H5	VFG016046(gb|NP_251103)	1	101.0	94.0	2.3e-28	NP_251103	pvdH	Pyoverdine (VF0094) - Nutritional/Metabolic factor (VFC0272)	Pseudomonas aeruginosa PAO1	(pvdH) diaminobutyrate-2-oxoglutarate aminotransferase PvdH [Pyoverdine (VF0094) - Nutritional/Metabolic factor (VFC0272)] [Pseudomonas aeruginosa PAO1]
H5	VFG036992(gb|WP_002224969)	1	95.1	92.0	5.08e-26	WP_002224969	mtrD	MtrCDE (VF0451) - Antimicrobial activity/Competitive advantage (VFC0325)	Neisseria meningitidis MC58	(mtrD) multiple transferable resistance system protein MtrD [MtrCDE (VF0451) - Antimicrobial activity/Competitive advantage (VFC0325)] [Neisseria meningitidis MC58]
H5	VFG037082(gb|WP_002225548)	1	94.7	92.0	1.23e-26	WP_002225548	mntC	MntABC (VF0455) - Stress survival (VFC0282)	Neisseria meningitidis MC58	(mntC) periplasmic binding protein MntC [MntABC (VF0455) - Stress survival (VFC0282)] [Neisseria meningitidis MC58]
H5	VFG037118(gb|WP_002247552)	1	82.8	95.3	1.03e-21	WP_002247552	recN	RecN (VF0457) - Stress survival (VFC0282)	Neisseria meningitidis MC58	(recN) DNA repair protein RecN [RecN (VF0457) - Stress survival (VFC0282)] [Neisseria meningitidis MC58]
H5	VFG037762(gb|WP_000078878)	1	95.5	91.7	6.65e-27	WP_000078878	lpxL	LPS (VF0466) - Immune modulation (VFC0258)	Acinetobacter baumannii ACICU	(lpxL) lauroyl acyltransferase [LPS (VF0466) - Immune modulation (VFC0258)] [Acinetobacter baumannii ACICU]
H5	VFG037792(gb|WP_000064875)	1	94.4	91.3	8.29e-27	WP_000064875	lpxA	LPS (VF0466) - Immune modulation (VFC0258)	Acinetobacter baumannii ACICU	(lpxA) acyl-ACP--UDP-N-acetylglucosamine O-acyltransferase [LPS (VF0466) - Immune modulation (VFC0258)] [Acinetobacter baumannii ACICU]
H5	VFG037837(gb|WP_000868104)	1	60.5	91.2	7.26e-14	WP_000868104	lpxD	LPS (VF0466) - Immune modulation (VFC0258)	Acinetobacter baumannii ACICU	(lpxD) UDP-3-O-(3-hydroxymyristoyl)glucosamine N-acyltransferase [LPS (VF0466) - Immune modulation (VFC0258)] [Acinetobacter baumannii ACICU]
H5	VFG037852(gb|WP_001075965)	1	82.0	92.2	1.94e-21	WP_001075965	ACICU_RS00395	Capsule (VF0465) - Immune modulation (VFC0258)	Acinetobacter baumannii ACICU	(ACICU_RS00395) polysaccharide biosynthesis tyrosine autokinase [Capsule (VF0465) - Immune modulation (VFC0258)] [Acinetobacter baumannii ACICU]
H5	VFG038464(gb|WP_011707389)	1	96.3	98.0	5.51e-27	WP_011707389	tapT	Tap type IV pili (VF0475) - Adherence (VFC0001)	Aeromonas hydrophila ML09-119	(tapT) twitching ATPase [Tap type IV pili (VF0475) - Adherence (VFC0001)] [Aeromonas hydrophila ML09-119]
H5	VFG041021(gb|NP_250354)	1	89.4	90.0	5.02e-24	NP_250354	PA1663	HSI-2 (VF0943) - Effector delivery system (VFC0086)	Pseudomonas aeruginosa PAO1	(PA1663) transcriptional regulator [HSI-2 (VF0943) - Effector delivery system (VFC0086)] [Pseudomonas aeruginosa PAO1]
H5	VFG042736(gb|NP_253152)	1	99.8	98.0	9.03e-28	NP_253152	rpoN	Type IV pili (VF0082) - Adherence (VFC0001)	Pseudomonas aeruginosa PAO1	(rpoN) RNA polymerase factor sigma-54 [Type IV pili (VF0082) - Adherence (VFC0001)] [Pseudomonas aeruginosa PAO1]
H5	VFG042739(gb|NP_254019)	1	102.0	90.0	6.27e-30	NP_254019	crc	Type IV pili (VF0082) - Adherence (VFC0001)	Pseudomonas aeruginosa PAO1	(crc) catabolite repression control protein [Type IV pili (VF0082) - Adherence (VFC0001)] [Pseudomonas aeruginosa PAO1]
H5	VFG042870(gb|WP_010947729)	1	55.8	92.9	3.29e-12	WP_010947729	pilT	Type IV pili (VF0155) - Adherence (VFC0001)	Legionella pneumophila subsp. pneumophila str. Philadelphia 1	(pilT) type IV pilus twitching motility protein PilT [Type IV pili (VF0155) - Adherence (VFC0001)] [Legionella pneumophila subsp. pneumophila str. Philadelphia 1]
H5	VFG043365(gb|WP_000843374)	1	79.7	90.0	1.32e-20	WP_000843374	tlpC	Flagella (VF0051) - Motility (VFC0204)	Helicobacter pylori 26695	(tlpC) membrane-bound chemoreceptor [Flagella (VF0051) - Motility (VFC0204)] [Helicobacter pylori 26695]
H5	VFG043390(gb|WP_001210849)	1	93.2	92.0	2.4e-26	WP_001210849	pdxJ	Flagella (VF0051) - Motility (VFC0204)	Helicobacter pylori 26695	(pdxJ) pyridoxine 5'-phosphate synthase [Flagella (VF0051) - Motility (VFC0204)] [Helicobacter pylori 26695]
H5	VFG043504(gb|WP_000671444)	1	78.2	100.0	4.39e-20	WP_000671444	pavB/pfbB	PavB (VF0524) - Adherence (VFC0001)	Streptococcus pneumoniae R6	(pavB/pfbB) cell wall surface anchor family protein, Plasminogen- and Fibronectin-binding protein B [PavB (VF0524) - Adherence (VFC0001)] [Streptococcus pneumoniae R6]
H5	VFG050342(gb|WP_000076098.1)	1	91.3	90.0	9.88e-26	WP_000076098.1	pilO	TFP (VF1334) - Adherence (VFC0001)	Acinetobacter baumannii ACICU	(pilO) type 4a pilus biogenesis protein PilO [TFP (VF1334) - Adherence (VFC0001)] [Acinetobacter baumannii ACICU]
H5	VFG050443(gb|WP_000993715.1)	1	53.9	96.7	3.85e-12	WP_000993715.1	pilA	TFP (VF1334) - Adherence (VFC0001)	Acinetobacter baumannii ACICU	(pilA) pilin [TFP (VF1334) - Adherence (VFC0001)] [Acinetobacter baumannii ACICU]
H5	VFG053562(gb|WP_008500318.1)	1	74.3	100.0	3.79e-20	WP_008500318.1	fliN	Flagella (VF1400) - Motility (VFC0204)	Enterobacter cloacae strain M12X01451	(fliN) flagellar motor switch protein FliN [Flagella (VF1400) - Motility (VFC0204)] [Enterobacter cloacae strain M12X01451]
O1	VFG000079(gb|NP_463763)	53	97.1	96.0	1.07e-26	NP_463763	clpC	ClpC (VF0072) - Stress survival (VFC0282)	Listeria monocytogenes EGD-e	(clpC) endopeptidase Clp ATP-binding chain C [ClpC (VF0072) - Stress survival (VFC0282)] [Listeria monocytogenes EGD-e]
O1	VFG004773(gb|WP_000842036)	49	107.0	94.0	3.22e-30	WP_000842036	lip	Lipase (VF0012) - Exoenzyme (VFC0251)	Staphylococcus aureus subsp. aureus MW2	(lip) triacylglycerol lipase precursor [Lipase (VF0012) - Exoenzyme (VFC0251)] [Staphylococcus aureus subsp. aureus MW2]
O1	VFG037028(gb|WP_002218620)	45	105.0	94.0	1.1e-29	WP_002218620	katA	KatA (VF0454) - Stress survival (VFC0282)	Neisseria meningitidis MC58	(katA) catalase [KatA (VF0454) - Stress survival (VFC0282)] [Neisseria meningitidis MC58]
O1	VFG001311(gb|WP_000779494)	42	104.0	94.0	1.19e-29	WP_000779494	cap8O	Capsule (VF0003) - Immune modulation (VFC0258)	Staphylococcus aureus subsp. aureus MW2	(cap8O) type 8 capsular polysaccharide synthesis protein Cap8O [Capsule (VF0003) - Immune modulation (VFC0258)] [Staphylococcus aureus subsp. aureus MW2]
O1	VFG000077(gb|NP_465991)	35	92.0	94.0	1.85e-26	NP_465991	clpP	ClpP (VF0074) - Stress survival (VFC0282)	Listeria monocytogenes EGD-e	(clpP) ATP-dependent Clp protease proteolytic subunit [ClpP (VF0074) - Stress survival (VFC0282)] [Listeria monocytogenes EGD-e]
O1	VFG046465(gb|WP_003028672)	8	101.0	95.9	1.29e-28	WP_003028672	tufA	EF-Tu (VF0460) - Adherence (VFC0001)	Francisella tularensis subsp. tularensis SCHU S4	(tufA) elongation factor Tu [EF-Tu (VF0460) - Adherence (VFC0001)] [Francisella tularensis subsp. tularensis SCHU S4]
O1	VFG012095(gb|WP_003435012)	5	88.2	92.0	1.35e-23	WP_003435012	groEL	GroEL (VF0594) - Adherence (VFC0001)	Clostridium difficile 630	(groEL) chaperonin GroEL [GroEL (VF0594) - Adherence (VFC0001)] [Clostridium difficile 630]
O1	VFG001314(gb|WP_001225025)	4	92.8	91.7	2.84e-25	WP_001225025	aur	Aureolysin (VF0024) - Exoenzyme (VFC0251)	Staphylococcus aureus subsp. aureus MW2	(aur) zinc metalloproteinase aureolysin [Aureolysin (VF0024) - Exoenzyme (VFC0251)] [Staphylococcus aureus subsp. aureus MW2]
O1	VFG001276(gb|WP_024937002)	3	90.9	92.0	4.75e-25	WP_024937002	lukF-PV	PVL (VF0018) - Exotoxin (VFC0235)	Staphylococcus aureus subsp. aureus MW2	(lukF-PV) Panton-Valentine leukocidin chain F precursor [PVL (VF0018) - Exotoxin (VFC0235)] [Staphylococcus aureus subsp. aureus MW2]
O1	VFG001405(gb|NP_217219)	3	95.1	90.0	4.63e-26	NP_217219	sigA/rpoV	SigA (VF0257) - Regulation (VFC0301)	Mycobacterium tuberculosis H37Rv	(sigA/rpoV) RNA polymerase sigma factor SigA [SigA (VF0257) - Regulation (VFC0301)] [Mycobacterium tuberculosis H37Rv]
O1	VFG001855(gb|WP_197535493)	3	86.3	95.9	6.19e-23	WP_197535493	htpB	Hsp60 (VF0159) - Adherence (VFC0001)	Legionella pneumophila subsp. pneumophila str. Philadelphia 1	(htpB) Hsp60, 60K heat shock protein HtpB [Hsp60 (VF0159) - Adherence (VFC0001)] [Legionella pneumophila subsp. pneumophila str. Philadelphia 1]
O1	VFG001259(gb|NP_250137)	2	85.5	100.0	1.9e-23	NP_250137	fliP	Flagella (VF0273) - Motility (VFC0204)	Pseudomonas aeruginosa PAO1	(fliP) flagellar biosynthetic protein FliP [Flagella (VF0273) - Motility (VFC0204)] [Pseudomonas aeruginosa PAO1]
O1	VFG002420(gb|WP_000645781)	2	101.0	94.0	2.55e-28	WP_000645781	adsA	AdsA (VF0422) - Immune modulation (VFC0258)	Staphylococcus aureus subsp. aureus MW2	(adsA) Adenosine synthase A [AdsA (VF0422) - Immune modulation (VFC0258)] [Staphylococcus aureus subsp. aureus MW2]
O1	VFG043373(gb|WP_000342347)	2	105.0	98.0	1.14e-29	WP_000342347	cheA	Flagella (VF0051) - Motility (VFC0204)	Helicobacter pylori 26695	(cheA) histidine kinase CheA [Flagella (VF0051) - Motility (VFC0204)] [Helicobacter pylori 26695]
O1	VFG050457(gb|WP_001274990.1)	2	97.1	94.0	1.02e-26	WP_001274990.1	pilB	TFP (VF1334) - Adherence (VFC0001)	Acinetobacter baumannii ACICU	(pilB) type IV-A pilus assembly ATPase PilB [TFP (VF1334) - Adherence (VFC0001)] [Acinetobacter baumannii ACICU]
O1	VFG052419(gb|WP_010890582.1)	2	53.9	93.1	7.88e-12	WP_010890582.1	guaB	GuaA/B (VF1377) - Nutritional/Metabolic factor (VFC0272)	Borrelia burgdorferi B31	(guaB) inosine-5'-monophosphate dehydrogenase [GuaA/B (VF1377) - Nutritional/Metabolic factor (VFC0272)] [Borrelia burgdorferi B31]
O1	VFG001381(gb|YP_177728)	1	95.1	91.8	3.03e-26	YP_177728	icl	Isocitrate lyase (VF0253) - Others (VFC0346)	Mycobacterium tuberculosis H37Rv	(icl) Isocitrate lyase Icl (isocitrase) (isocitratase) [Isocitrate lyase (VF0253) - Others (VFC0346)] [Mycobacterium tuberculosis H37Rv]
O1	VFG038464(gb|WP_011707389)	1	90.9	91.8	5.51e-25	WP_011707389	tapT	Tap type IV pili (VF0475) - Adherence (VFC0001)	Aeromonas hydrophila ML09-119	(tapT) twitching ATPase [Tap type IV pili (VF0475) - Adherence (VFC0001)] [Aeromonas hydrophila ML09-119]
O1	VFG050787(gb|WP_001112089.1)	1	90.9	90.0	9.41e-25	WP_001112089.1	gspF	T2SS (VF1335) - Effector delivery system (VFC0086)	Acinetobacter baumannii ACICU	(gspF) general secretion pathway protein F [T2SS (VF1335) - Effector delivery system (VFC0086)] [Acinetobacter baumannii ACICU]
O2	VFG043384(gb|WP_001091835)	2	106.0	100.0	1.83e-31	WP_001091835	HP_RS04690	Flagella (VF0051) - Motility (VFC0204)	Helicobacter pylori 26695	(HP_RS04690) zinc ribbon domain-containing protein [Flagella (VF0051) - Motility (VFC0204)] [Helicobacter pylori 26695]
O2	VFG053247(gb|WP_095907474.1)	2	102.0	98.0	9.61e-29	WP_095907474.1	fimD	Type I fimbriae (VF1399) - Adherence (VFC0001)	Enterobacter cloacae strain M12X01451	(fimD) fimbrial biogenesis usher protein FimD [Type I fimbriae (VF1399) - Adherence (VFC0001)] [Enterobacter cloacae strain M12X01451]
O3	VFG037028(gb|WP_002218620)	17	108.0	98.0	4.44e-31	WP_002218620	katA	KatA (VF0454) - Stress survival (VFC0282)	Neisseria meningitidis MC58	(katA) catalase [KatA (VF0454) - Stress survival (VFC0282)] [Neisseria meningitidis MC58]
O3	VFG000079(gb|NP_463763)	11	95.5	91.8	3.56e-26	NP_463763	clpC	ClpC (VF0072) - Stress survival (VFC0282)	Listeria monocytogenes EGD-e	(clpC) endopeptidase Clp ATP-binding chain C [ClpC (VF0072) - Stress survival (VFC0282)] [Listeria monocytogenes EGD-e]
O3	VFG046465(gb|WP_003028672)	10	99.8	92.0	4.83e-28	WP_003028672	tufA	EF-Tu (VF0460) - Adherence (VFC0001)	Francisella tularensis subsp. tularensis SCHU S4	(tufA) elongation factor Tu [EF-Tu (VF0460) - Adherence (VFC0001)] [Francisella tularensis subsp. tularensis SCHU S4]
O3	VFG000233(gb|WP_002221967)	8	102.0	98.0	1.67e-28	WP_002221967	pilF	Type IV pili (VF0075) - Adherence (VFC0001)	Neisseria meningitidis MC58	(pilF) type IV pilus assembly ATPase protein [Type IV pili (VF0075) - Adherence (VFC0001)] [Neisseria meningitidis MC58]
O3	VFG013412(gb|WP_005693459)	8	104.0	100.0	1.83e-30	WP_005693459	lpxC	LOS (VF0044) - Immune modulation (VFC0258)	Haemophilus influenzae Rd KW20	(lpxC) UDP-3-O-(R-3-hydroxymyristoyl)-N-acetylglucosamine deacetylase [LOS (VF0044) - Immune modulation (VFC0258)] [Haemophilus influenzae Rd KW20]
O3	VFG000347(gb|WP_010869038)	7	99.0	98.0	2.26e-27	WP_010869038	hgpC	Hgp (VF0270) - Nutritional/Metabolic factor (VFC0272)	Haemophilus influenzae Rd KW20	(hgpC) hemoglobin-binding protein [Hgp (VF0270) - Nutritional/Metabolic factor (VFC0272)] [Haemophilus influenzae Rd KW20]
O3	VFG006191(gb|WP_002225652)	6	97.4	92.0	7.85e-27	WP_002225652	pilQ	Type IV pili (VF0075) - Adherence (VFC0001)	Neisseria meningitidis MC58	(pilQ) type IV pilus secretin protein PilQ [Type IV pili (VF0075) - Adherence (VFC0001)] [Neisseria meningitidis MC58]
O3	VFG000232(gb|WP_002218487)	5	99.4	98.0	3.81e-28	WP_002218487	pilT	Type IV pili (VF0075) - Adherence (VFC0001)	Neisseria meningitidis MC58	(pilT) twitching motility protein PilT [Type IV pili (VF0075) - Adherence (VFC0001)] [Neisseria meningitidis MC58]
O3	VFG000331(gb|WP_005693548)	5	102.0	98.0	8.7e-29	WP_005693548	rfaE	LOS (VF0044) - Immune modulation (VFC0258)	Haemophilus influenzae Rd KW20	(rfaE) ADP-heptose synthase [LOS (VF0044) - Immune modulation (VFC0258)] [Haemophilus influenzae Rd KW20]
O3	VFG013327(gb|WP_010869047)	5	98.2	95.9	3.7e-27	WP_010869047	manB/yhxB	LOS (VF0044) - Immune modulation (VFC0258)	Haemophilus influenzae Rd KW20	(manB/yhxB) phosphomannomutase [LOS (VF0044) - Immune modulation (VFC0258)] [Haemophilus influenzae Rd KW20]
O3	VFG013465(gb|WP_005693586)	5	100.0	96.0	5.54e-29	WP_005693586	kdsA	LOS (VF0044) - Immune modulation (VFC0258)	Haemophilus influenzae Rd KW20	(kdsA) 2-dehydro-3-deoxyphosphooctonate aldolase [LOS (VF0044) - Immune modulation (VFC0258)] [Haemophilus influenzae Rd KW20]
O3	VFG001311(gb|WP_000779494)	4	101.0	93.9	1.57e-28	WP_000779494	cap8O	Capsule (VF0003) - Immune modulation (VFC0258)	Staphylococcus aureus subsp. aureus MW2	(cap8O) type 8 capsular polysaccharide synthesis protein Cap8O [Capsule (VF0003) - Immune modulation (VFC0258)] [Staphylococcus aureus subsp. aureus MW2]
O3	VFG001855(gb|WP_197535493)	4	91.3	96.0	1.1e-24	WP_197535493	htpB	Hsp60 (VF0159) - Adherence (VFC0001)	Legionella pneumophila subsp. pneumophila str. Philadelphia 1	(htpB) Hsp60, 60K heat shock protein HtpB [Hsp60 (VF0159) - Adherence (VFC0001)] [Legionella pneumophila subsp. pneumophila str. Philadelphia 1]
O3	VFG006597(gb|WP_001150629)	4	95.1	98.0	6.45e-27	WP_001150629	fliY	Flagella (VF0051) - Motility (VFC0204)	Helicobacter pylori 26695	(fliY) flagellar motor switch protein [Flagella (VF0051) - Motility (VFC0204)] [Helicobacter pylori 26695]
O3	VFG004773(gb|WP_000842036)	3	104.0	93.9	2.01e-29	WP_000842036	lip	Lipase (VF0012) - Exoenzyme (VFC0251)	Staphylococcus aureus subsp. aureus MW2	(lip) triacylglycerol lipase precursor [Lipase (VF0012) - Exoenzyme (VFC0251)] [Staphylococcus aureus subsp. aureus MW2]
O3	VFG006199(gb|WP_010980842)	3	94.0	91.8	5.11e-26	WP_010980842	pilT2	Type IV pili (VF0075) - Adherence (VFC0001)	Neisseria meningitidis MC58	(pilT2) twitching motility protein PilT [Type IV pili (VF0075) - Adherence (VFC0001)] [Neisseria meningitidis MC58]
O3	VFG037118(gb|WP_002247552)	3	95.9	94.0	2.58e-26	WP_002247552	recN	RecN (VF0457) - Stress survival (VFC0282)	Neisseria meningitidis MC58	(recN) DNA repair protein RecN [RecN (VF0457) - Stress survival (VFC0282)] [Neisseria meningitidis MC58]
O3	VFG000332(gb|WP_005632797)	2	109.0	98.0	3.41e-32	WP_005632797	rfaD	LOS (VF0044) - Immune modulation (VFC0258)	Haemophilus influenzae Rd KW20	(rfaD) ADP-L-glycero-D-mannoheptose-6-epimerase [LOS (VF0044) - Immune modulation (VFC0258)] [Haemophilus influenzae Rd KW20]
O3	VFG001153(gb|AAA20529)	2	108.0	94.0	9.08e-31	AAA20529	hmw1C	HMW1/HMW2 (VF0038) - Adherence (VFC0001)	Haemophilus influenzae str. 12	(hmw1C) glycosyltransferase [HMW1/HMW2 (VF0038) - Adherence (VFC0001)] [Haemophilus influenzae str. 12]
O3	VFG001381(gb|YP_177728)	2	92.8	95.7	2.11e-25	YP_177728	icl	Isocitrate lyase (VF0253) - Others (VFC0346)	Mycobacterium tuberculosis H37Rv	(icl) Isocitrate lyase Icl (isocitrase) (isocitratase) [Isocitrate lyase (VF0253) - Others (VFC0346)] [Mycobacterium tuberculosis H37Rv]
O3	VFG001933(gb|YP_002343540)	2	107.0	100.0	7.88e-32	YP_002343540	cdtB	CDT (VF0115) - Exotoxin (VFC0235)	Campylobacter jejuni subsp. jejuni NCTC 11168	(cdtB) cytolethal distending toxin B [CDT (VF0115) - Exotoxin (VFC0235)] [Campylobacter jejuni subsp. jejuni NCTC 11168]
O3	VFG001941(gb|YP_002344533)	2	104.0	100.0	1.57e-30	YP_002344533	cstIII	LOS (VF0326) - Immune modulation (VFC0258)	Campylobacter jejuni subsp. jejuni NCTC 11168	(cstIII) alpha-2,3 sialyltransferase [LOS (VF0326) - Immune modulation (VFC0258)] [Campylobacter jejuni subsp. jejuni NCTC 11168]
O3	VFG001943(gb|YP_002344535)	2	62.8	96.9	5.21e-15	YP_002344535	neuC1	LOS (VF0326) - Immune modulation (VFC0258)	Campylobacter jejuni subsp. jejuni NCTC 11168	(neuC1) UDP-N-acetylglucosamine 2-epimerase [LOS (VF0326) - Immune modulation (VFC0258)] [Campylobacter jejuni subsp. jejuni NCTC 11168]
O3	VFG006349(gb|WP_000542818)	2	99.4	96.0	1.63e-27	WP_000542818	sabB/hopO	SabA (VF0055) - Adherence (VFC0001)	Helicobacter pylori 26695	(sabB/hopO) outer membrane protein adhesin [SabA (VF0055) - Adherence (VFC0001)] [Helicobacter pylori 26695]
O3	VFG012095(gb|WP_003435012)	2	85.5	91.8	1.15e-22	WP_003435012	groEL	GroEL (VF0594) - Adherence (VFC0001)	Clostridium difficile 630	(groEL) chaperonin GroEL [GroEL (VF0594) - Adherence (VFC0001)] [Clostridium difficile 630]
O3	VFG013229(gb|WP_010945174)	2	89.0	93.8	5.25e-24	WP_010945174	tadA	Flp/Tad pili (VF0754) - Adherence (VFC0001)	Haemophilus ducreyi 35000HP	(tadA) CpaF family protein [Flp/Tad pili (VF0754) - Adherence (VFC0001)] [Haemophilus ducreyi 35000HP]
O3	VFG013248(gb|WP_010868928)	2	83.2	90.5	5.57e-22	WP_010868928	msbA	LOS (VF0044) - Immune modulation (VFC0258)	Haemophilus influenzae Rd KW20	(msbA) lipid transporter ATP-binding/permease [LOS (VF0044) - Immune modulation (VFC0258)] [Haemophilus influenzae Rd KW20]
O3	VFG013286(gb|WP_005694325)	2	97.4	90.0	1.88e-27	WP_005694325	galE	LOS (VF0044) - Immune modulation (VFC0258)	Haemophilus influenzae Rd KW20	(galE) UDP-glucose 4-epimerase [LOS (VF0044) - Immune modulation (VFC0258)] [Haemophilus influenzae Rd KW20]
O3	VFG013476(gb|WP_032828451)	2	79.0	90.5	8.16e-21	WP_032828451	kpsF	LOS (VF0044) - Immune modulation (VFC0258)	Haemophilus influenzae Rd KW20	(kpsF) KpsF/GutQ family sugar isomerase [LOS (VF0044) - Immune modulation (VFC0258)] [Haemophilus influenzae Rd KW20]
O3	VFG036956(gb|WP_002224867)	2	104.0	96.0	2.13e-29	WP_002224867	farB	FarAB (VF0450) - Antimicrobial activity/Competitive advantage (VFC0325)	Neisseria meningitidis MC58	(farB) fatty acid efflux system protein FarB [FarAB (VF0450) - Antimicrobial activity/Competitive advantage (VFC0325)] [Neisseria meningitidis MC58]
O3	VFG000077(gb|NP_465991)	1	49.3	92.0	4.32e-10	NP_465991	clpP	ClpP (VF0074) - Stress survival (VFC0282)	Listeria monocytogenes EGD-e	(clpP) ATP-dependent Clp protease proteolytic subunit [ClpP (VF0074) - Stress survival (VFC0282)] [Listeria monocytogenes EGD-e]
O3	VFG000257(gb|WP_002215286)	1	89.7	91.8	5.15e-25	WP_002215286	ctrC	Capsule (VF0079) - Immune modulation (VFC0258)	Neisseria meningitidis MC58	(ctrC) capsule polysaccharide export inner-membrane protein CtrC [Capsule (VF0079) - Immune modulation (VFC0258)] [Neisseria meningitidis MC58]
O3	VFG000258(gb|WP_002224750)	1	106.0	100.0	7.82e-32	WP_002224750	ctrD	Capsule (VF0079) - Immune modulation (VFC0258)	Neisseria meningitidis MC58	(ctrD) capsule polysaccharide export ATP-binding protein CtrD [Capsule (VF0079) - Immune modulation (VFC0258)] [Neisseria meningitidis MC58]
O3	VFG000287(gb|WP_001001434)	1	92.4	98.0	4.29e-25	WP_001001434	virB10/cagY	Type IV secretion system (VF0060) - Effector delivery system (VFC0086)	Helicobacter pylori 26695	(virB10/cagY) type IV secretion system protein Cag7/CagY, VirB10 homolog [Type IV secretion system (VF0060) - Effector delivery system (VFC0086)] [Helicobacter pylori 26695]
O3	VFG000696(gb|AAP42188)	1	97.8	93.9	1.53e-28	AAP42188	bexA	Capsule (VF0043) - Immune modulation (VFC0258)	Haemophilus influenzae str. 1007	(bexA) ATP-dependent polysaccharide export protein BexA [Capsule (VF0043) - Immune modulation (VFC0258)] [Haemophilus influenzae str. 1007]
O3	VFG000907(gb|WP_000376545)	1	89.0	90.0	7.42e-24	WP_000376545	hlyB	Alpha-Hemolysin/HlyA (VF0225) - Exotoxin (VFC0235)	Escherichia coli CFT073	(hlyB) Hemolysin B [Alpha-Hemolysin/HlyA (VF0225) - Exotoxin (VFC0235)] [Escherichia coli CFT073]
O3	VFG001252(gb|NP_249793)	1	91.3	94.0	3.87e-25	NP_249793	fliG	Flagella (VF0273) - Motility (VFC0204)	Pseudomonas aeruginosa PAO1	(fliG) flagellar motor switch protein G [Flagella (VF0273) - Motility (VFC0204)] [Pseudomonas aeruginosa PAO1]
O3	VFG001309(gb|WP_000825101)	1	96.7	95.9	2.06e-28	WP_000825101	cap8M	Capsule (VF0003) - Immune modulation (VFC0258)	Staphylococcus aureus subsp. aureus MW2	(cap8M) type 8 capsular polysaccharide synthesis protein Cap8M [Capsule (VF0003) - Immune modulation (VFC0258)] [Staphylococcus aureus subsp. aureus MW2]
O3	VFG001373(gb|WP_000758382)	1	52.8	96.2	3.94e-11	WP_000758382	cps4I	Capsule (VF0144) - Immune modulation (VFC0258)	Streptococcus pneumoniae TIGR4	(cps4I) capsular polysaccharide biosynthesis protein Cps4I [Capsule (VF0144) - Immune modulation (VFC0258)] [Streptococcus pneumoniae TIGR4]
O3	VFG001405(gb|NP_217219)	1	95.9	95.9	2.36e-26	NP_217219	sigA/rpoV	SigA (VF0257) - Regulation (VFC0301)	Mycobacterium tuberculosis H37Rv	(sigA/rpoV) RNA polymerase sigma factor SigA [SigA (VF0257) - Regulation (VFC0301)] [Mycobacterium tuberculosis H37Rv]
O3	VFG002420(gb|WP_000645781)	1	100.0	92.0	4.76e-28	WP_000645781	adsA	AdsA (VF0422) - Immune modulation (VFC0258)	Staphylococcus aureus subsp. aureus MW2	(adsA) Adenosine synthase A [AdsA (VF0422) - Immune modulation (VFC0258)] [Staphylococcus aureus subsp. aureus MW2]
O3	VFG002492(gb|WP_004184995)	1	97.8	98.0	4.59e-29	WP_004184995	fliN	Flagella (VF0430) - Motility (VFC0204)	Burkholderia pseudomallei K96243	(fliN) flagellar motor switch protein FliN [Flagella (VF0430) - Motility (VFC0204)] [Burkholderia pseudomallei K96243]
O3	VFG002526(gb|WP_004198645)	1	94.7	94.0	2.6e-26	WP_004198645	cheB	Flagella (VF0430) - Motility (VFC0204)	Burkholderia pseudomallei K96243	(cheB) chemotaxis-specific methylesterase [Flagella (VF0430) - Motility (VFC0204)] [Burkholderia pseudomallei K96243]
O3	VFG013254(gb|WP_005694093)	1	112.0	91.8	3.62e-33	WP_005694093	msbB	LOS (VF0044) - Immune modulation (VFC0258)	Haemophilus influenzae Rd KW20	(msbB) lipid A biosynthesis (KDO)2-(lauroyl)-lipid IVA acyltransferase [LOS (VF0044) - Immune modulation (VFC0258)] [Haemophilus influenzae Rd KW20]
O3	VFG013265(gb|WP_005694045)	1	89.0	93.8	2.75e-25	WP_005694045	orfM	LOS (VF0044) - Immune modulation (VFC0258)	Haemophilus influenzae Rd KW20	(orfM) deoxyribonucleotide triphosphate pyrophosphatase [LOS (VF0044) - Immune modulation (VFC0258)] [Haemophilus influenzae Rd KW20]
O3	VFG013374(gb|WP_005693262)	1	50.1	92.0	3.68e-10	WP_005693262	lpxD	LOS (VF0044) - Immune modulation (VFC0258)	Haemophilus influenzae Rd KW20	(lpxD) UDP-3-O-(3-hydroxymyristoyl) glucosamine N-acyltransferase [LOS (VF0044) - Immune modulation (VFC0258)] [Haemophilus influenzae Rd KW20]
O3	VFG013400(gb|WP_005693429)	1	95.1	90.0	1.53e-26	WP_005693429	rfaF	LOS (VF0044) - Immune modulation (VFC0258)	Haemophilus influenzae Rd KW20	(rfaF) ADP-heptose-LPS heptosyltransferase II [LOS (VF0044) - Immune modulation (VFC0258)] [Haemophilus influenzae Rd KW20]
O3	VFG013418(gb|WP_005694260)	1	102.0	95.9	1.41e-30	WP_005694260	gmhA/lpcA	LOS (VF0044) - Immune modulation (VFC0258)	Haemophilus influenzae Rd KW20	(gmhA/lpcA) phosphoheptose isomerase [LOS (VF0044) - Immune modulation (VFC0258)] [Haemophilus influenzae Rd KW20]
O3	VFG013436(gb|WP_005693550)	1	100.0	90.0	8.7e-29	WP_005693550	htrB	LOS (VF0044) - Immune modulation (VFC0258)	Haemophilus influenzae Rd KW20	(htrB) lipid A biosynthesis lauroyl acyltransferase [LOS (VF0044) - Immune modulation (VFC0258)] [Haemophilus influenzae Rd KW20]
O3	VFG014099(gb|NP_251849)	1	95.1	91.8	3.18e-26	NP_251849	wbpA	LPS (VF0085) - Immune modulation (VFC0258)	Pseudomonas aeruginosa PAO1	(wbpA) UDP-N-acetyl-d-glucosamine 6-dehydrogenase [LPS (VF0085) - Immune modulation (VFC0258)] [Pseudomonas aeruginosa PAO1]
O3	VFG014103(gb|NP_251845)	1	102.0	92.0	4.49e-29	NP_251845	wbpE	LPS (VF0085) - Immune modulation (VFC0258)	Pseudomonas aeruginosa PAO1	(wbpE) UDP-2-acetamido-2-deoxy-3-oxo-D-glucuronate aminotransferase [LPS (VF0085) - Immune modulation (VFC0258)] [Pseudomonas aeruginosa PAO1]
O3	VFG036992(gb|WP_002224969)	1	89.7	90.0	3.98e-24	WP_002224969	mtrD	MtrCDE (VF0451) - Antimicrobial activity/Competitive advantage (VFC0325)	Neisseria meningitidis MC58	(mtrD) multiple transferable resistance system protein MtrD [MtrCDE (VF0451) - Antimicrobial activity/Competitive advantage (VFC0325)] [Neisseria meningitidis MC58]
O3	VFG038219(gb|WP_000076440)	1	99.8	94.0	4.5e-29	WP_000076440	bfmR	BfmRS (VF0463) - Regulation (VFC0301)	Acinetobacter baumannii ACICU	(bfmR) biofilm-controlling response regulator [BfmRS (VF0463) - Regulation (VFC0301)] [Acinetobacter baumannii ACICU]
O3	VFG042870(gb|WP_010947729)	1	65.5	90.9	1.2e-15	WP_010947729	pilT	Type IV pili (VF0155) - Adherence (VFC0001)	Legionella pneumophila subsp. pneumophila str. Philadelphia 1	(pilT) type IV pilus twitching motility protein PilT [Type IV pili (VF0155) - Adherence (VFC0001)] [Legionella pneumophila subsp. pneumophila str. Philadelphia 1]
O3	VFG050457(gb|WP_001274990.1)	1	92.0	95.9	5.74e-25	WP_001274990.1	pilB	TFP (VF1334) - Adherence (VFC0001)	Acinetobacter baumannii ACICU	(pilB) type IV-A pilus assembly ATPase PilB [TFP (VF1334) - Adherence (VFC0001)] [Acinetobacter baumannii ACICU]
O3	VFG053118(gb|WP_045890683.1)	1	94.7	90.0	6.94e-26	WP_045890683.1	tssH/clpV2	T6SS-2 (VF1396) - Effector delivery system (VFC0086)	Enterobacter chengduensis strain WCHECl-C4 = WCHECh050004	(tssH/clpV2) type VI secretion system ATPase TssH [T6SS-2 (VF1396) - Effector delivery system (VFC0086)] [Enterobacter chengduensis strain WCHECl-C4 = WCHECh050004]
O4	VFG046465(gb|WP_003028672)	23	109.0	96.0	8.87e-32	WP_003028672	tufA	EF-Tu (VF0460) - Adherence (VFC0001)	Francisella tularensis subsp. tularensis SCHU S4	(tufA) elongation factor Tu [EF-Tu (VF0460) - Adherence (VFC0001)] [Francisella tularensis subsp. tularensis SCHU S4]
O4	VFG000079(gb|NP_463763)	17	98.2	92.0	4.21e-27	NP_463763	clpC	ClpC (VF0072) - Stress survival (VFC0282)	Listeria monocytogenes EGD-e	(clpC) endopeptidase Clp ATP-binding chain C [ClpC (VF0072) - Stress survival (VFC0282)] [Listeria monocytogenes EGD-e]
O4	VFG001405(gb|NP_217219)	15	108.0	100.0	6.88e-31	NP_217219	sigA/rpoV	SigA (VF0257) - Regulation (VFC0301)	Mycobacterium tuberculosis H37Rv	(sigA/rpoV) RNA polymerase sigma factor SigA [SigA (VF0257) - Regulation (VFC0301)] [Mycobacterium tuberculosis H37Rv]
O4	VFG000077(gb|NP_465991)	11	91.7	95.9	2.62e-26	NP_465991	clpP	ClpP (VF0074) - Stress survival (VFC0282)	Listeria monocytogenes EGD-e	(clpP) ATP-dependent Clp protease proteolytic subunit [ClpP (VF0074) - Stress survival (VFC0282)] [Listeria monocytogenes EGD-e]
O4	VFG004773(gb|WP_000842036)	9	105.0	94.0	1.12e-29	WP_000842036	lip	Lipase (VF0012) - Exoenzyme (VFC0251)	Staphylococcus aureus subsp. aureus MW2	(lip) triacylglycerol lipase precursor [Lipase (VF0012) - Exoenzyme (VFC0251)] [Staphylococcus aureus subsp. aureus MW2]
O4	VFG001391(gb|NP_215677)	8	114.0	98.0	6.2e-33	NP_215677	narG	Nitrate reductase (VF0302) - Nutritional/Metabolic factor (VFC0272)	Mycobacterium tuberculosis H37Rv	(narG) nitrate reductase subunit alpha [Nitrate reductase (VF0302) - Nutritional/Metabolic factor (VFC0272)] [Mycobacterium tuberculosis H37Rv]
O4	VFG037028(gb|WP_002218620)	8	103.0	92.0	5.47e-29	WP_002218620	katA	KatA (VF0454) - Stress survival (VFC0282)	Neisseria meningitidis MC58	(katA) catalase [KatA (VF0454) - Stress survival (VFC0282)] [Neisseria meningitidis MC58]
O4	VFG047708(gb|WP_003022611)	7	95.9	95.9	2.61e-26	WP_003022611	carB	Pyrimidine biosynthesis (VF0558) - Nutritional/Metabolic factor (VFC0272)	Francisella tularensis subsp. tularensis SCHU S4	(carB) carbamoyl phosphate synthase large subunit [Pyrimidine biosynthesis (VF0558) - Nutritional/Metabolic factor (VFC0272)] [Francisella tularensis subsp. tularensis SCHU S4]
O4	VFG001311(gb|WP_000779494)	6	103.0	94.0	1.66e-29	WP_000779494	cap8O	Capsule (VF0003) - Immune modulation (VFC0258)	Staphylococcus aureus subsp. aureus MW2	(cap8O) type 8 capsular polysaccharide synthesis protein Cap8O [Capsule (VF0003) - Immune modulation (VFC0258)] [Staphylococcus aureus subsp. aureus MW2]
O4	VFG001814(gb|NP_215678)	5	110.0	90.0	1.14e-31	NP_215678	narH	Nitrate reductase (VF0302) - Nutritional/Metabolic factor (VFC0272)	Mycobacterium tuberculosis H37Rv	(narH) nitrate reductase subunit beta [Nitrate reductase (VF0302) - Nutritional/Metabolic factor (VFC0272)] [Mycobacterium tuberculosis H37Rv]
O4	VFG002278(gb|WP_011010095)	4	112.0	98.0	5.72e-32	WP_011010095	nagI	Mu-toxin (VF0389) - Exoenzyme (VFC0251)	Clostridium perfringens str. 13	(nagI) hyaluronidase [Mu-toxin (VF0389) - Exoenzyme (VFC0251)] [Clostridium perfringens str. 13]
O4	VFG043648(gb|NP_252312)	4	99.0	100.0	4.68e-28	NP_252312	rpoS	Type IV pili (VF0082) - Adherence (VFC0001)	Pseudomonas aeruginosa PAO1	(rpoS) RNA polymerase sigma factor RpoS [Type IV pili (VF0082) - Adherence (VFC0001)] [Pseudomonas aeruginosa PAO1]
O4	VFG053075(gb|WP_095907924.1)	4	95.1	91.8	4.86e-26	WP_095907924.1	tssH1/clpV1	T6SS-1 (VF1395) - Effector delivery system (VFC0086)	Enterobacter cloacae strain M12X01451	(tssH1/clpV1) type VI secretion system ATPase TssH [T6SS-1 (VF1395) - Effector delivery system (VFC0086)] [Enterobacter cloacae strain M12X01451]
O4	VFG001443(gb|AAF37887)	3	88.2	91.3	5.93e-24	AAF37887	ompA	OmpA (VF0236) - Invasion (VFC0083)	Escherichia coli O18:K1:H7 str. RS218	(ompA) outer membrane protein A [OmpA (VF0236) - Invasion (VFC0083)] [Escherichia coli O18:K1:H7 str. RS218]
O4	VFG002070(gb|NP_248774)	3	107.0	100.0	2.15e-30	NP_248774	hsiC1/vipB/tssC	HSI-1 (VF0334) - Effector delivery system (VFC0086)	Pseudomonas aeruginosa PAO1	(hsiC1/vipB/tssC) type VI secretion system tubule-forming protein VipB [HSI-1 (VF0334) - Effector delivery system (VFC0086)] [Pseudomonas aeruginosa PAO1]
O4	VFG002420(gb|WP_000645781)	3	98.6	91.8	2.95e-27	WP_000645781	adsA	AdsA (VF0422) - Immune modulation (VFC0258)	Staphylococcus aureus subsp. aureus MW2	(adsA) Adenosine synthase A [AdsA (VF0422) - Immune modulation (VFC0258)] [Staphylococcus aureus subsp. aureus MW2]
O4	VFG014099(gb|NP_251849)	3	101.0	91.8	1.78e-28	NP_251849	wbpA	LPS (VF0085) - Immune modulation (VFC0258)	Pseudomonas aeruginosa PAO1	(wbpA) UDP-N-acetyl-d-glucosamine 6-dehydrogenase [LPS (VF0085) - Immune modulation (VFC0258)] [Pseudomonas aeruginosa PAO1]
O4	VFG038780(gb|WP_011706637)	3	100.0	98.0	2.44e-28	WP_011706637	flgI	Polar flagella (VF0473) - Motility (VFC0204)	Aeromonas hydrophila ML09-119	(flgI) flagellar basal body P-ring protein [Polar flagella (VF0473) - Motility (VFC0204)] [Aeromonas hydrophila ML09-119]
O4	VFG000134(gb|NP_249454)	2	50.1	96.3	2.15e-10	NP_249454	mucA	Alginate (VF0091) - Biofilm (VFC0271)	Pseudomonas aeruginosa PAO1	(mucA) alkaline metalloproteinase precursor [Alginate (VF0091) - Biofilm (VFC0271)] [Pseudomonas aeruginosa PAO1]
O4	VFG000465(gb|NP_460064)	2	108.0	100.0	5.65e-31	NP_460064	sopB/sigD	TTSS-1 secreted effectors (VF0949) - Effector delivery system (VFC0086)	Salmonella enterica subsp. enterica serovar Typhimurium str. LT2	(sopB/sigD) type III secretion system effector SopB, phosphoinositide phosphatase [TTSS-1 secreted effectors (VF0949) - Effector delivery system (VFC0086)] [Salmonella enterica subsp. enterica serovar Typhimurium str. LT2]
O4	VFG000495(gb|NP_460359)	2	97.8	100.0	4.65e-27	NP_460359	ssaC	TTSS (SPI-2 encode) (VF0321) - Effector delivery system (VFC0086)	Salmonella enterica subsp. enterica serovar Typhimurium str. LT2	(ssaC) type III secretion system secretin SsaC [TTSS (SPI-2 encode) (VF0321) - Effector delivery system (VFC0086)] [Salmonella enterica subsp. enterica serovar Typhimurium str. LT2]
O4	VFG001256(gb|NP_250134)	2	100.0	95.9	7.15e-29	NP_250134	fliM	Flagella (VF0273) - Motility (VFC0204)	Pseudomonas aeruginosa PAO1	(fliM) flagellar motor switch protein FliM [Flagella (VF0273) - Motility (VFC0204)] [Pseudomonas aeruginosa PAO1]
O4	VFG001314(gb|WP_001225025)	2	94.7	90.0	6.1e-26	WP_001225025	aur	Aureolysin (VF0024) - Exoenzyme (VFC0251)	Staphylococcus aureus subsp. aureus MW2	(aur) zinc metalloproteinase aureolysin [Aureolysin (VF0024) - Exoenzyme (VFC0251)] [Staphylococcus aureus subsp. aureus MW2]
O4	VFG001386(gb|NP_215271)	2	106.0	95.9	1.51e-31	NP_215271	phoP	PhoP (VF0286) - Regulation (VFC0301)	Mycobacterium tuberculosis H37Rv	(phoP) Possible two component system response transcriptional positive regulator PhoP [PhoP (VF0286) - Regulation (VFC0301)] [Mycobacterium tuberculosis H37Rv]
O4	VFG001855(gb|WP_197535493)	2	90.1	94.0	2.83e-24	WP_197535493	htpB	Hsp60 (VF0159) - Adherence (VFC0001)	Legionella pneumophila subsp. pneumophila str. Philadelphia 1	(htpB) Hsp60, 60K heat shock protein HtpB [Hsp60 (VF0159) - Adherence (VFC0001)] [Legionella pneumophila subsp. pneumophila str. Philadelphia 1]
O4	VFG002048(gb|WP_000249362)	2	98.2	100.0	3.38e-27	WP_000249362	gspE	T2SS (VF0333) - Effector delivery system (VFC0086)	Shigella dysenteriae Sd197	(gspE) general secretion pathway protein E [T2SS (VF0333) - Effector delivery system (VFC0086)] [Shigella dysenteriae Sd197]
O4	VFG002069(gb|NP_248773)	2	99.0	96.0	1.93e-29	NP_248773	hsiB1/vipA/tssB	HSI-1 (VF0334) - Effector delivery system (VFC0086)	Pseudomonas aeruginosa PAO1	(hsiB1/vipA/tssB) type VI secretion system tubule-forming protein VipA [HSI-1 (VF0334) - Effector delivery system (VFC0086)] [Pseudomonas aeruginosa PAO1]
O4	VFG002076(gb|NP_248780)	2	97.8	90.0	5.74e-27	NP_248780	clpV1	HSI-1 (VF0334) - Effector delivery system (VFC0086)	Pseudomonas aeruginosa PAO1	(clpV1) type VI secretion system AAA+ family ATPase [HSI-1 (VF0334) - Effector delivery system (VFC0086)] [Pseudomonas aeruginosa PAO1]
O4	VFG002415(gb|WP_001131063)	2	102.0	98.0	1.79e-28	WP_001131063	yagX/ecpC	ECP (VF0404) - Adherence (VFC0001)	Escherichia coli O157:H7 str. EDL933	(yagX/ecpC) E. coli common pilus usher EcpC [ECP (VF0404) - Adherence (VFC0001)] [Escherichia coli O157:H7 str. EDL933]
O4	VFG002529(gb|WP_011205290)	2	83.2	95.8	7.62e-22	WP_011205290	tsr	Flagella (VF0430) - Motility (VFC0204)	Burkholderia pseudomallei K96243	(tsr) methyl-accepting chemotaxis protein I [Flagella (VF0430) - Motility (VFC0204)] [Burkholderia pseudomallei K96243]
O4	VFG006577(gb|WP_001262893)	2	95.1	100.0	4.86e-26	WP_001262893	flhA	Flagella (VF0051) - Motility (VFC0204)	Helicobacter pylori 26695	(flhA) flagellar biosynthesis protein [Flagella (VF0051) - Motility (VFC0204)] [Helicobacter pylori 26695]
O4	VFG011414(gb|WP_002964262)	2	89.7	91.7	6.25e-25	WP_002964262	kdsA	LPS (VF0367) - Immune modulation (VFC0258)	Brucella melitensis bv. 1 str. 16M	(kdsA) 2-dehydro-3-deoxyphosphooctonate aldolase [LPS (VF0367) - Immune modulation (VFC0258)] [Brucella melitensis bv. 1 str. 16M]
O4	VFG012162(gb|WP_011590241)	2	112.0	98.0	5.72e-32	WP_011590241	nanJ	Sialidase (VF0391) - Exoenzyme (VFC0251)	Clostridium perfringens ATCC 13124	(nanJ) exo-alpha-sialidase [Sialidase (VF0391) - Exoenzyme (VFC0251)] [Clostridium perfringens ATCC 13124]
O4	VFG013286(gb|WP_005694325)	2	96.7	91.8	3.51e-27	WP_005694325	galE	LOS (VF0044) - Immune modulation (VFC0258)	Haemophilus influenzae Rd KW20	(galE) UDP-glucose 4-epimerase [LOS (VF0044) - Immune modulation (VFC0258)] [Haemophilus influenzae Rd KW20]
O4	VFG013412(gb|WP_005693459)	2	102.0	95.9	1.39e-29	WP_005693459	lpxC	LOS (VF0044) - Immune modulation (VFC0258)	Haemophilus influenzae Rd KW20	(lpxC) UDP-3-O-(R-3-hydroxymyristoyl)-N-acetylglucosamine deacetylase [LOS (VF0044) - Immune modulation (VFC0258)] [Haemophilus influenzae Rd KW20]
O4	VFG013948(gb|NP_251650)	2	95.5	92.0	1.06e-28	NP_251650	pilZ	Type IV pili (VF0082) - Adherence (VFC0001)	Pseudomonas aeruginosa PAO1	(pilZ) type 4 fimbrial biogenesis protein PilZ [Type IV pili (VF0082) - Adherence (VFC0001)] [Pseudomonas aeruginosa PAO1]
O4	VFG014100(gb|NP_251848)	2	106.0	92.0	5.92e-31	NP_251848	wbpB	LPS (VF0085) - Immune modulation (VFC0258)	Pseudomonas aeruginosa PAO1	(wbpB) UDP-N-acetyl-2-amino-2-deoxy-D-glucuronate oxidase [LPS (VF0085) - Immune modulation (VFC0258)] [Pseudomonas aeruginosa PAO1]
O4	VFG015000(gb|NP_252339)	2	101.0	95.9	1.96e-28	NP_252339	mucP	Alginate (VF0091) - Biofilm (VFC0271)	Pseudomonas aeruginosa PAO1	(mucP) metalloprotease protease [Alginate (VF0091) - Biofilm (VFC0271)] [Pseudomonas aeruginosa PAO1]
O4	VFG037720(gb|WP_001027056)	2	90.5	91.7	2.13e-24	WP_001027056	adeG	AdeFGH efflux pump (VF0504) - Biofilm (VFC0271)	Acinetobacter baumannii ACICU	(adeG) cation/multidrug efflux pump [AdeFGH efflux pump (VF0504) - Biofilm (VFC0271)] [Acinetobacter baumannii ACICU]
O4	VFG043209(gb|WP_005168769)	2	83.2	92.0	7.9e-22	WP_005168769	cheD	Flagella (VF0394) - Motility (VFC0204)	Yersinia enterocolitica subsp. enterocolitica 8081	(cheD) methyl-accepting chemotaxis protein CheD [Flagella (VF0394) - Motility (VFC0204)] [Yersinia enterocolitica subsp. enterocolitica 8081]
O4	VFG049903(gb|WP_001240533)	2	101.0	100.0	2.31e-28	WP_001240533	tssA	T6SS (VF0579) - Effector delivery system (VFC0086)	Shigella sonnei Ss046	(tssA) Type VI secretion system protein TssA [T6SS (VF0579) - Effector delivery system (VFC0086)] [Shigella sonnei Ss046]
O4	VFG049916(gb|WP_000103365)	2	111.0	100.0	1.01e-31	WP_000103365	vgrG/tssI	T6SS (VF0579) - Effector delivery system (VFC0086)	Shigella sonnei Ss046	(vgrG/tssI) type VI secretion system effector VgrG [T6SS (VF0579) - Effector delivery system (VFC0086)] [Shigella sonnei Ss046]
O4	VFG050386(gb|WP_000355489.1)	2	98.6	98.0	7.24e-28	WP_000355489.1	pilT	TFP (VF1334) - Adherence (VFC0001)	Acinetobacter baumannii ACICU	(pilT) type IV pilus twitching motility protein PilT [TFP (VF1334) - Adherence (VFC0001)] [Acinetobacter baumannii ACICU]
O4	VFG050470(gb|WP_000279216.1)	2	70.5	100.0	2.13e-17	WP_000279216.1	pilC	TFP (VF1334) - Adherence (VFC0001)	Acinetobacter baumannii ACICU	(pilC) type II secretion system F family protein [TFP (VF1334) - Adherence (VFC0001)] [Acinetobacter baumannii ACICU]
O4	VFG050757(gb|WP_001166319.1)	2	96.3	94.0	1.65e-26	WP_001166319.1	gspE1	T2SS (VF1335) - Effector delivery system (VFC0086)	Acinetobacter baumannii ACICU	(gspE1) general secretion pathway protein E [T2SS (VF1335) - Effector delivery system (VFC0086)] [Acinetobacter baumannii ACICU]
O4	VFG000930(gb|WP_000077767)	1	100.0	96.0	8.86e-28	WP_000077767	entF	Enterobactin (VF0228) - Nutritional/Metabolic factor (VFC0272)	Escherichia coli CFT073	(entF) enterobactin synthase multienzyme complex component, ATP-dependent [Enterobactin (VF0228) - Nutritional/Metabolic factor (VFC0272)] [Escherichia coli CFT073]
O4	VFG001226(gb|NP_249100)	1	65.9	93.5	5.24e-17	NP_249100	pilH	Type IV pili (VF0082) - Adherence (VFC0001)	Pseudomonas aeruginosa PAO1	(pilH) twitching motility protein PilH [Type IV pili (VF0082) - Adherence (VFC0001)] [Pseudomonas aeruginosa PAO1]
O4	VFG001228(gb|NP_249102)	1	86.3	98.0	6.29e-23	NP_249102	pilJ	Type IV pili (VF0082) - Adherence (VFC0001)	Pseudomonas aeruginosa PAO1	(pilJ) twitching motility protein PilJ [Type IV pili (VF0082) - Adherence (VFC0001)] [Pseudomonas aeruginosa PAO1]
O4	VFG001231(gb|NP_249104)	1	89.0	94.0	7.42e-24	NP_249104	chpA	Type IV pili (VF0082) - Adherence (VFC0001)	Pseudomonas aeruginosa PAO1	(chpA) still frameshift probable component of chemotactic signal transduction system [Type IV pili (VF0082) - Adherence (VFC0001)] [Pseudomonas aeruginosa PAO1]
O4	VFG001242(gb|NP_249775)	1	88.2	90.0	7.27e-24	NP_249775	flgI	Flagella (VF0273) - Motility (VFC0204)	Pseudomonas aeruginosa PAO1	(flgI) flagellar P-ring protein precursor FlgI [Flagella (VF0273) - Motility (VFC0204)] [Pseudomonas aeruginosa PAO1]
O4	VFG001252(gb|NP_249793)	1	85.1	91.1	7.03e-23	NP_249793	fliG	Flagella (VF0273) - Motility (VFC0204)	Pseudomonas aeruginosa PAO1	(fliG) flagellar motor switch protein G [Flagella (VF0273) - Motility (VFC0204)] [Pseudomonas aeruginosa PAO1]
O4	VFG001257(gb|NP_250135)	1	92.0	95.7	6.64e-27	NP_250135	fliN	Flagella (VF0273) - Motility (VFC0204)	Pseudomonas aeruginosa PAO1	(fliN) flagellar motor switch protein FliN [Flagella (VF0273) - Motility (VFC0204)] [Pseudomonas aeruginosa PAO1]
O4	VFG001259(gb|NP_250137)	1	83.2	95.9	1.39e-22	NP_250137	fliP	Flagella (VF0273) - Motility (VFC0204)	Pseudomonas aeruginosa PAO1	(fliP) flagellar biosynthetic protein FliP [Flagella (VF0273) - Motility (VFC0204)] [Pseudomonas aeruginosa PAO1]
O4	VFG001275(gb|WP_000783428)	1	90.5	90.0	6.47e-25	WP_000783428	hlgB	Gamma-hemolysin (VF0011) - Exotoxin (VFC0235)	Staphylococcus aureus subsp. aureus MW2	(hlgB) gamma-hemolysin component B [Gamma-hemolysin (VF0011) - Exotoxin (VFC0235)] [Staphylococcus aureus subsp. aureus MW2]
O4	VFG001392(gb|NP_215737)	1	96.3	98.0	1.37e-27	NP_215737	sigE	SigE (VF0295) - Regulation (VFC0301)	Mycobacterium tuberculosis H37Rv	(sigE) ECF RNA polymerase sigma factor SigE [SigE (VF0295) - Regulation (VFC0301)] [Mycobacterium tuberculosis H37Rv]
O4	VFG001412(gb|NP_217739)	1	79.7	92.9	1.6e-21	NP_217739	sigH	SigH (VF0296) - Regulation (VFC0301)	Mycobacterium tuberculosis H37Rv	(sigH) ECF RNA polymerase sigma factor SigH [SigH (VF0296) - Regulation (VFC0301)] [Mycobacterium tuberculosis H37Rv]
O4	VFG002220(gb|WP_004686741)	1	107.0	94.0	1.38e-30	WP_004686741	pgm	LPS (VF0367) - Immune modulation (VFC0258)	Brucella melitensis bv. 1 str. 16M	(pgm) phosphoglucomutase [LPS (VF0367) - Immune modulation (VFC0258)] [Brucella melitensis bv. 1 str. 16M]
O4	VFG002437(gb|WP_011325557)	1	60.1	91.2	1.04e-13	WP_011325557	boaB	BoaB (VF0435) - Adherence (VFC0001)	Burkholderia pseudomallei K96243	(boaB) autotransporter protein [BoaB (VF0435) - Adherence (VFC0001)] [Burkholderia pseudomallei K96243]
O4	VFG002526(gb|WP_004198645)	1	94.7	90.0	2.6e-26	WP_004198645	cheB	Flagella (VF0430) - Motility (VFC0204)	Burkholderia pseudomallei K96243	(cheB) chemotaxis-specific methylesterase [Flagella (VF0430) - Motility (VFC0204)] [Burkholderia pseudomallei K96243]
O4	VFG007097(gb|WP_000138174)	1	92.0	98.0	5.27e-25	WP_000138174	epsE	Eps T2SS (VF0613) - Effector delivery system (VFC0086)	Vibrio cholerae O395	(epsE) type II secretion system ATPase GspE [Eps T2SS (VF0613) - Effector delivery system (VFC0086)] [Vibrio cholerae O395]
O4	VFG010882(gb|WP_010946597)	1	48.5	92.0	1.31e-09	WP_010946597	ccmF	CcmC (VF0292) - Nutritional/Metabolic factor (VFC0272)	Legionella pneumophila subsp. pneumophila str. Philadelphia 1	(ccmF) cytochrome c heme lyase subunit CcmF [CcmC (VF0292) - Nutritional/Metabolic factor (VFC0272)] [Legionella pneumophila subsp. pneumophila str. Philadelphia 1]
O4	VFG011429(gb|WP_002963985)	1	89.7	91.8	1.02e-26	WP_002963985	acpXL	LPS (VF0367) - Immune modulation (VFC0258)	Brucella melitensis bv. 1 str. 16M	(acpXL) acyl carrier protein [LPS (VF0367) - Immune modulation (VFC0258)] [Brucella melitensis bv. 1 str. 16M]
O4	VFG011430(gb|WP_002963616)	1	69.7	90.0	5.7e-19	WP_002963616	acpXL	LPS (VF0367) - Immune modulation (VFC0258)	Brucella melitensis bv. 1 str. 16M	(acpXL) acyl carrier protein [LPS (VF0367) - Immune modulation (VFC0258)] [Brucella melitensis bv. 1 str. 16M]
O4	VFG011626(gb|WP_002965156)	1	90.5	91.8	1.64e-25	WP_002965156	bvrR	BvrR-BvrS (VF0368) - Regulation (VFC0301)	Brucella melitensis bv. 1 str. 16M	(bvrR) response regulator transcription factor [BvrR-BvrS (VF0368) - Regulation (VFC0301)] [Brucella melitensis bv. 1 str. 16M]
O4	VFG012095(gb|WP_003435012)	1	85.1	91.8	1.58e-22	WP_003435012	groEL	GroEL (VF0594) - Adherence (VFC0001)	Clostridium difficile 630	(groEL) chaperonin GroEL [GroEL (VF0594) - Adherence (VFC0001)] [Clostridium difficile 630]
O4	VFG013346(gb|WP_005693178)	1	68.9	94.4	4.93e-17	WP_005693178	galU	LOS (VF0044) - Immune modulation (VFC0258)	Haemophilus influenzae Rd KW20	(galU) glucosephosphate uridylyltransferase [LOS (VF0044) - Immune modulation (VFC0258)] [Haemophilus influenzae Rd KW20]
O4	VFG014681(gb|NP_253640)	1	79.0	92.5	1.48e-20	NP_253640	motB	Flagella (VF0273) - Motility (VFC0204)	Pseudomonas aeruginosa PAO1	(motB) flagellar motor protein [Flagella (VF0273) - Motility (VFC0204)] [Pseudomonas aeruginosa PAO1]
O4	VFG016041(gb|NP_251092)	1	87.0	90.7	3.37e-23	NP_251092	pvdI	Pyoverdine (VF0094) - Nutritional/Metabolic factor (VFC0272)	Pseudomonas aeruginosa PAO1	(pvdI) peptide synthase [Pyoverdine (VF0094) - Nutritional/Metabolic factor (VFC0272)] [Pseudomonas aeruginosa PAO1]
O4	VFG016784(gb|WP_005767817)	1	79.7	90.0	1.32e-20	WP_005767817	flhA	Flagella (VF0373) - Motility (VFC0204)	Bartonella bacilliformis KC583	(flhA) flagellar biosynthesis protein FlhA [Flagella (VF0373) - Motility (VFC0204)] [Bartonella bacilliformis KC583]
O4	VFG034754(gb|WP_000081129)	1	84.0	97.4	4.08e-22	WP_000081129	espL1	TTSS secreted effectors (VF1110) - Effector delivery system (VFC0086)	Escherichia coli O157:H7 str. EDL933	(espL1) Type III secretion system effector espL1 [TTSS secreted effectors (VF1110) - Effector delivery system (VFC0086)] [Escherichia coli O157:H7 str. EDL933]
O4	VFG042870(gb|WP_010947729)	1	87.8	91.7	8.08e-24	WP_010947729	pilT	Type IV pili (VF0155) - Adherence (VFC0001)	Legionella pneumophila subsp. pneumophila str. Philadelphia 1	(pilT) type IV pilus twitching motility protein PilT [Type IV pili (VF0155) - Adherence (VFC0001)] [Legionella pneumophila subsp. pneumophila str. Philadelphia 1]
O4	VFG043017(gb|NP_252038)	1	93.6	90.0	2.11e-26	NP_252038	PA3348	Flagella (VF0273) - Motility (VFC0204)	Pseudomonas aeruginosa PAO1	(PA3348) chemotaxis protein methyltransferase [Flagella (VF0273) - Motility (VFC0204)] [Pseudomonas aeruginosa PAO1]
O4	VFG045793(gb|WP_000771429)	1	51.6	100.0	3.35e-11	WP_000771429	csgA	Curli fibers (VF1138) - Adherence (VFC0001)	Escherichia coli O25b:H4-ST131	(csgA) curlin major subunit CsgA [Curli fibers (VF1138) - Adherence (VFC0001)] [Escherichia coli O25b:H4-ST131]
O4	VFG048808(gb|WP_004899416)	1	102.0	91.8	1.11e-28	WP_004899416	rfbK1	Capsule (VF0560) - Immune modulation (VFC0258)	Klebsiella pneumoniae subsp. pneumoniae NTUH-K2044	(rfbK1) O9 family phosphomannomutase RfbK1 [Capsule (VF0560) - Immune modulation (VFC0258)] [Klebsiella pneumoniae subsp. pneumoniae NTUH-K2044]
O4	VFG048885(gb|WP_014907227)	1	101.0	90.0	1.04e-28	WP_014907227	gmd	Capsule (VF0560) - Immune modulation (VFC0258)	Klebsiella pneumoniae subsp. pneumoniae NTUH-K2044	(gmd) GDP-mannose 4,6-dehydratase [Capsule (VF0560) - Immune modulation (VFC0258)] [Klebsiella pneumoniae subsp. pneumoniae NTUH-K2044]
O4	VFG049902(gb|WP_011310140)	1	91.7	90.0	8.13e-25	WP_011310140	tssM	T6SS (VF0579) - Effector delivery system (VFC0086)	Shigella sonnei Ss046	(tssM) Type VI secretion system protein TssM [T6SS (VF0579) - Effector delivery system (VFC0086)] [Shigella sonnei Ss046]
O4	VFG050400(gb|WP_000347039.1)	1	92.8	90.0	1.46e-25	WP_000347039.1	pilU	TFP (VF1334) - Adherence (VFC0001)	Acinetobacter baumannii ACICU	(pilU) PilT/PilU family type 4a pilus ATPase [TFP (VF1334) - Adherence (VFC0001)] [Acinetobacter baumannii ACICU]
O4	VFG050772(gb|WP_001020922.1)	1	92.0	91.8	6.04e-25	WP_001020922.1	gspE2	T2SS (VF1335) - Effector delivery system (VFC0086)	Acinetobacter baumannii ACICU	(gspE2) putative secretion pathway ATPase [T2SS (VF1335) - Effector delivery system (VFC0086)] [Acinetobacter baumannii ACICU]
O4	VFG052045(gb|NP_218310.1)	1	99.0	93.9	2.16e-27	NP_218310.1	embC	LAM (VF0318) - Immune modulation (VFC0258)	Mycobacterium tuberculosis H37Rv	(embC) arabinosyltransferase C [LAM (VF0318) - Immune modulation (VFC0258)] [Mycobacterium tuberculosis H37Rv]
O4	VFG053097(gb|WP_032643427.1)	1	97.8	92.0	4.9e-27	WP_032643427.1	tssC2	T6SS-2 (VF1396) - Effector delivery system (VFC0086)	Enterobacter chengduensis strain WCHECl-C4 = WCHECh050004	(tssC2) type VI secretion system contractile sheath large subunit [T6SS-2 (VF1396) - Effector delivery system (VFC0086)] [Enterobacter chengduensis strain WCHECl-C4 = WCHECh050004]
O4	VFG053380(gb|WP_013096066.1)	1	90.5	92.0	1.13e-24	WP_013096066.1	flhB	Flagella (VF1400) - Motility (VFC0204)	Enterobacter cloacae strain M12X01451	(flhB) flagellar biosynthesis protein FlhB [Flagella (VF1400) - Motility (VFC0204)] [Enterobacter cloacae strain M12X01451]
O4	VFG053387(gb|WP_020687642.1)	1	95.9	94.0	2.72e-26	WP_020687642.1	flhA	Flagella (VF1400) - Motility (VFC0204)	Enterobacter cloacae strain M12X01451	(flhA) flagellar biosynthesis protein FlhA [Flagella (VF1400) - Motility (VFC0204)] [Enterobacter cloacae strain M12X01451]
O4	VFG053607(gb|WP_005786166.1)	1	104.0	97.9	6.19e-30	WP_005786166.1	wcfM	PSA (VF1415) - Immune modulation (VFC0258)	Bacteroides fragilis NCTC 9343	(wcfM) UDP-galactopyranose mutase [PSA (VF1415) - Immune modulation (VFC0258)] [Bacteroides fragilis NCTC 9343]
O5	VFG037028(gb|WP_002218620)	99	113.0	94.0	9.21e-33	WP_002218620	katA	KatA (VF0454) - Stress survival (VFC0282)	Neisseria meningitidis MC58	(katA) catalase [KatA (VF0454) - Stress survival (VFC0282)] [Neisseria meningitidis MC58]
O5	VFG046465(gb|WP_003028672)	83	106.0	98.0	1.26e-30	WP_003028672	tufA	EF-Tu (VF0460) - Adherence (VFC0001)	Francisella tularensis subsp. tularensis SCHU S4	(tufA) elongation factor Tu [EF-Tu (VF0460) - Adherence (VFC0001)] [Francisella tularensis subsp. tularensis SCHU S4]
O5	VFG013465(gb|WP_005693586)	56	104.0	90.0	1.84e-30	WP_005693586	kdsA	LOS (VF0044) - Immune modulation (VFC0258)	Haemophilus influenzae Rd KW20	(kdsA) 2-dehydro-3-deoxyphosphooctonate aldolase [LOS (VF0044) - Immune modulation (VFC0258)] [Haemophilus influenzae Rd KW20]
O5	VFG000258(gb|WP_002224750)	53	106.0	100.0	5.53e-32	WP_002224750	ctrD	Capsule (VF0079) - Immune modulation (VFC0258)	Neisseria meningitidis MC58	(ctrD) capsule polysaccharide export ATP-binding protein CtrD [Capsule (VF0079) - Immune modulation (VFC0258)] [Neisseria meningitidis MC58]
O5	VFG013412(gb|WP_005693459)	51	105.0	100.0	9.67e-31	WP_005693459	lpxC	LOS (VF0044) - Immune modulation (VFC0258)	Haemophilus influenzae Rd KW20	(lpxC) UDP-3-O-(R-3-hydroxymyristoyl)-N-acetylglucosamine deacetylase [LOS (VF0044) - Immune modulation (VFC0258)] [Haemophilus influenzae Rd KW20]
O5	VFG013346(gb|WP_005693178)	50	101.0	93.9	2.32e-29	WP_005693178	galU	LOS (VF0044) - Immune modulation (VFC0258)	Haemophilus influenzae Rd KW20	(galU) glucosephosphate uridylyltransferase [LOS (VF0044) - Immune modulation (VFC0258)] [Haemophilus influenzae Rd KW20]
O5	VFG000332(gb|WP_005632797)	46	110.0	98.0	1.23e-32	WP_005632797	rfaD	LOS (VF0044) - Immune modulation (VFC0258)	Haemophilus influenzae Rd KW20	(rfaD) ADP-L-glycero-D-mannoheptose-6-epimerase [LOS (VF0044) - Immune modulation (VFC0258)] [Haemophilus influenzae Rd KW20]
O5	VFG000233(gb|WP_002221967)	39	101.0	100.0	3.15e-28	WP_002221967	pilF	Type IV pili (VF0075) - Adherence (VFC0001)	Neisseria meningitidis MC58	(pilF) type IV pilus assembly ATPase protein [Type IV pili (VF0075) - Adherence (VFC0001)] [Neisseria meningitidis MC58]
O5	VFG006199(gb|WP_010980842)	39	104.0	100.0	5e-30	WP_010980842	pilT2	Type IV pili (VF0075) - Adherence (VFC0001)	Neisseria meningitidis MC58	(pilT2) twitching motility protein PilT [Type IV pili (VF0075) - Adherence (VFC0001)] [Neisseria meningitidis MC58]
O5	VFG013418(gb|WP_005694260)	39	109.0	98.0	2.83e-33	WP_005694260	gmhA/lpcA	LOS (VF0044) - Immune modulation (VFC0258)	Haemophilus influenzae Rd KW20	(gmhA/lpcA) phosphoheptose isomerase [LOS (VF0044) - Immune modulation (VFC0258)] [Haemophilus influenzae Rd KW20]
O5	VFG013327(gb|WP_010869047)	36	105.0	98.0	9.52e-30	WP_010869047	manB/yhxB	LOS (VF0044) - Immune modulation (VFC0258)	Haemophilus influenzae Rd KW20	(manB/yhxB) phosphomannomutase [LOS (VF0044) - Immune modulation (VFC0258)] [Haemophilus influenzae Rd KW20]
O5	VFG013229(gb|WP_010945174)	28	98.2	96.0	2.35e-27	WP_010945174	tadA	Flp/Tad pili (VF0754) - Adherence (VFC0001)	Haemophilus ducreyi 35000HP	(tadA) CpaF family protein [Flp/Tad pili (VF0754) - Adherence (VFC0001)] [Haemophilus ducreyi 35000HP]
O5	VFG000331(gb|WP_005693548)	27	103.0	95.9	4.57e-29	WP_005693548	rfaE	LOS (VF0044) - Immune modulation (VFC0258)	Haemophilus influenzae Rd KW20	(rfaE) ADP-heptose synthase [LOS (VF0044) - Immune modulation (VFC0258)] [Haemophilus influenzae Rd KW20]
O5	VFG053075(gb|WP_095907924.1)	25	105.0	94.0	1.14e-29	WP_095907924.1	tssH1/clpV1	T6SS-1 (VF1395) - Effector delivery system (VFC0086)	Enterobacter cloacae strain M12X01451	(tssH1/clpV1) type VI secretion system ATPase TssH [T6SS-1 (VF1395) - Effector delivery system (VFC0086)] [Enterobacter cloacae strain M12X01451]
O5	VFG001855(gb|WP_197535493)	24	91.3	92.0	1.1e-24	WP_197535493	htpB	Hsp60 (VF0159) - Adherence (VFC0001)	Legionella pneumophila subsp. pneumophila str. Philadelphia 1	(htpB) Hsp60, 60K heat shock protein HtpB [Hsp60 (VF0159) - Adherence (VFC0001)] [Legionella pneumophila subsp. pneumophila str. Philadelphia 1]
O5	VFG013374(gb|WP_005693262)	20	103.0	98.0	9.24e-30	WP_005693262	lpxD	LOS (VF0044) - Immune modulation (VFC0258)	Haemophilus influenzae Rd KW20	(lpxD) UDP-3-O-(3-hydroxymyristoyl) glucosamine N-acyltransferase [LOS (VF0044) - Immune modulation (VFC0258)] [Haemophilus influenzae Rd KW20]
O5	VFG036992(gb|WP_002224969)	20	91.7	90.0	8.38e-25	WP_002224969	mtrD	MtrCDE (VF0451) - Antimicrobial activity/Competitive advantage (VFC0325)	Neisseria meningitidis MC58	(mtrD) multiple transferable resistance system protein MtrD [MtrCDE (VF0451) - Antimicrobial activity/Competitive advantage (VFC0325)] [Neisseria meningitidis MC58]
O5	VFG037118(gb|WP_002247552)	19	95.5	90.0	3.53e-26	WP_002247552	recN	RecN (VF0457) - Stress survival (VFC0282)	Neisseria meningitidis MC58	(recN) DNA repair protein RecN [RecN (VF0457) - Stress survival (VFC0282)] [Neisseria meningitidis MC58]
O5	VFG013476(gb|WP_032828451)	16	102.0	98.0	2.16e-29	WP_032828451	kpsF	LOS (VF0044) - Immune modulation (VFC0258)	Haemophilus influenzae Rd KW20	(kpsF) KpsF/GutQ family sugar isomerase [LOS (VF0044) - Immune modulation (VFC0258)] [Haemophilus influenzae Rd KW20]
O5	VFG000347(gb|WP_010869038)	14	101.0	98.0	2.55e-28	WP_010869038	hgpC	Hgp (VF0270) - Nutritional/Metabolic factor (VFC0272)	Haemophilus influenzae Rd KW20	(hgpC) hemoglobin-binding protein [Hgp (VF0270) - Nutritional/Metabolic factor (VFC0272)] [Haemophilus influenzae Rd KW20]
O5	VFG000232(gb|WP_002218487)	13	99.4	100.0	3.81e-28	WP_002218487	pilT	Type IV pili (VF0075) - Adherence (VFC0001)	Neisseria meningitidis MC58	(pilT) twitching motility protein PilT [Type IV pili (VF0075) - Adherence (VFC0001)] [Neisseria meningitidis MC58]
O5	VFG037064(gb|WP_002222859)	12	93.6	90.0	2.77e-26	WP_002222859	mntB	MntABC (VF0455) - Stress survival (VFC0282)	Neisseria meningitidis MC58	(mntB) Manganese transport system membrane protein MntB [MntABC (VF0455) - Stress survival (VFC0282)] [Neisseria meningitidis MC58]
O5	VFG006191(gb|WP_002225652)	10	98.2	96.0	4.21e-27	WP_002225652	pilQ	Type IV pili (VF0075) - Adherence (VFC0001)	Neisseria meningitidis MC58	(pilQ) type IV pilus secretin protein PilQ [Type IV pili (VF0075) - Adherence (VFC0001)] [Neisseria meningitidis MC58]
O5	VFG013248(gb|WP_010868928)	10	99.4	94.0	1.58e-27	WP_010868928	msbA	LOS (VF0044) - Immune modulation (VFC0258)	Haemophilus influenzae Rd KW20	(msbA) lipid transporter ATP-binding/permease [LOS (VF0044) - Immune modulation (VFC0258)] [Haemophilus influenzae Rd KW20]
O5	VFG013286(gb|WP_005694325)	10	105.0	96.0	1.65e-30	WP_005694325	galE	LOS (VF0044) - Immune modulation (VFC0258)	Haemophilus influenzae Rd KW20	(galE) UDP-glucose 4-epimerase [LOS (VF0044) - Immune modulation (VFC0258)] [Haemophilus influenzae Rd KW20]
O5	VFG013390(gb|WP_005651701)	10	105.0	92.0	6.06e-31	WP_005651701	lpxA	LOS (VF0044) - Immune modulation (VFC0258)	Haemophilus influenzae Rd KW20	(lpxA) UDP-N-acetylglucosamine acyltransferase [LOS (VF0044) - Immune modulation (VFC0258)] [Haemophilus influenzae Rd KW20]
O5	VFG036956(gb|WP_002224867)	10	109.0	94.0	2.38e-31	WP_002224867	farB	FarAB (VF0450) - Antimicrobial activity/Competitive advantage (VFC0325)	Neisseria meningitidis MC58	(farB) fatty acid efflux system protein FarB [FarAB (VF0450) - Antimicrobial activity/Competitive advantage (VFC0325)] [Neisseria meningitidis MC58]
O5	VFG053026(gb|WP_013096181.1)	10	105.0	90.0	5.67e-30	WP_013096181.1	tssC1	T6SS-1 (VF1395) - Effector delivery system (VFC0086)	Enterobacter cloacae strain M12X01451	(tssC1) type VI secretion system contractile sheath large subunit [T6SS-1 (VF1395) - Effector delivery system (VFC0086)] [Enterobacter cloacae strain M12X01451]
O5	VFG002076(gb|NP_248780)	9	104.0	96.0	2.89e-29	NP_248780	clpV1	HSI-1 (VF0334) - Effector delivery system (VFC0086)	Pseudomonas aeruginosa PAO1	(clpV1) type VI secretion system AAA+ family ATPase [HSI-1 (VF0334) - Effector delivery system (VFC0086)] [Pseudomonas aeruginosa PAO1]
O5	VFG014102(gb|NP_251846)	9	100.0	90.0	1.09e-29	NP_251846	wbpD	LPS (VF0085) - Immune modulation (VFC0258)	Pseudomonas aeruginosa PAO1	(wbpD) UDP-2-acetamido-3-amino-2, 3-dideoxy-D-glucuronate N-acetyltransferase [LPS (VF0085) - Immune modulation (VFC0258)] [Pseudomonas aeruginosa PAO1]
O5	VFG041098(gb|NP_459271)	9	110.0	94.0	1.67e-31	NP_459271	STM0274	SCI (Salmonella centrisome island)/SPI-6 T6SS (VF0974) - Effector delivery system (VFC0086)	Salmonella enterica subsp. enterica serovar Typhimurium str. LT2	(STM0274) EvpB family type VI secretion protein [SCI (Salmonella centrisome island)/SPI-6 T6SS (VF0974) - Effector delivery system (VFC0086)] [Salmonella enterica subsp. enterica serovar Typhimurium str. LT2]
O5	VFG050457(gb|WP_001274990.1)	9	95.5	94.0	3.58e-26	WP_001274990.1	pilB	TFP (VF1334) - Adherence (VFC0001)	Acinetobacter baumannii ACICU	(pilB) type IV-A pilus assembly ATPase PilB [TFP (VF1334) - Adherence (VFC0001)] [Acinetobacter baumannii ACICU]
O5	VFG001228(gb|NP_249102)	8	88.2	95.9	1.32e-23	NP_249102	pilJ	Type IV pili (VF0082) - Adherence (VFC0001)	Pseudomonas aeruginosa PAO1	(pilJ) twitching motility protein PilJ [Type IV pili (VF0082) - Adherence (VFC0001)] [Pseudomonas aeruginosa PAO1]
O5	VFG013400(gb|WP_005693429)	8	100.0	92.0	1.03e-28	WP_005693429	rfaF	LOS (VF0044) - Immune modulation (VFC0258)	Haemophilus influenzae Rd KW20	(rfaF) ADP-heptose-LPS heptosyltransferase II [LOS (VF0044) - Immune modulation (VFC0258)] [Haemophilus influenzae Rd KW20]
O5	VFG013508(gb|WP_005694200)	8	106.0	93.9	1.03e-30	WP_005694200	wecA	LOS (VF0044) - Immune modulation (VFC0258)	Haemophilus influenzae Rd KW20	(wecA) undecaprenyl-phosphate alpha-N-acetylglucosaminyltransferase [LOS (VF0044) - Immune modulation (VFC0258)] [Haemophilus influenzae Rd KW20]
O5	VFG053118(gb|WP_045890683.1)	8	96.7	94.0	1.46e-26	WP_045890683.1	tssH/clpV2	T6SS-2 (VF1396) - Effector delivery system (VFC0086)	Enterobacter chengduensis strain WCHECl-C4 = WCHECh050004	(tssH/clpV2) type VI secretion system ATPase TssH [T6SS-2 (VF1396) - Effector delivery system (VFC0086)] [Enterobacter chengduensis strain WCHECl-C4 = WCHECh050004]
O5	VFG000696(gb|AAP42188)	7	103.0	94.0	6.37e-31	AAP42188	bexA	Capsule (VF0043) - Immune modulation (VFC0258)	Haemophilus influenzae str. 1007	(bexA) ATP-dependent polysaccharide export protein BexA [Capsule (VF0043) - Immune modulation (VFC0258)] [Haemophilus influenzae str. 1007]
O5	VFG001405(gb|NP_217219)	7	103.0	98.0	4.35e-29	NP_217219	sigA/rpoV	SigA (VF0257) - Regulation (VFC0301)	Mycobacterium tuberculosis H37Rv	(sigA/rpoV) RNA polymerase sigma factor SigA [SigA (VF0257) - Regulation (VFC0301)] [Mycobacterium tuberculosis H37Rv]
O5	VFG014103(gb|NP_251845)	7	102.0	92.0	4.49e-29	NP_251845	wbpE	LPS (VF0085) - Immune modulation (VFC0258)	Pseudomonas aeruginosa PAO1	(wbpE) UDP-2-acetamido-2-deoxy-3-oxo-D-glucuronate aminotransferase [LPS (VF0085) - Immune modulation (VFC0258)] [Pseudomonas aeruginosa PAO1]
O5	VFG037100(gb|WP_010980745)	7	102.0	91.8	1.46e-28	WP_010980745	msrA/B(pilB	MsrAB (VF0456) - Stress survival (VFC0282)	Neisseria meningitidis MC58	(msrA/B(pilB)) trifunctional thioredoxin/methionine sulfoxide reductase A/B protein [MsrAB (VF0456) - Stress survival (VFC0282)] [Neisseria meningitidis MC58]
O5	VFG038219(gb|WP_000076440)	6	102.0	100.0	4.05e-30	WP_000076440	bfmR	BfmRS (VF0463) - Regulation (VFC0301)	Acinetobacter baumannii ACICU	(bfmR) biofilm-controlling response regulator [BfmRS (VF0463) - Regulation (VFC0301)] [Acinetobacter baumannii ACICU]
O5	VFG000268(gb|WP_010981084)	5	96.3	94.0	2e-26	WP_010981084	hpuB	HpuAB (VF0049) - Nutritional/Metabolic factor (VFC0272)	Neisseria meningitidis Z2491	(hpuB) haemoglobin-haptoglobin-utilization protein [HpuAB (VF0049) - Nutritional/Metabolic factor (VFC0272)] [Neisseria meningitidis Z2491]
O5	VFG002070(gb|NP_248774)	5	83.2	93.0	7.65e-22	NP_248774	hsiC1/vipB/tssC	HSI-1 (VF0334) - Effector delivery system (VFC0086)	Pseudomonas aeruginosa PAO1	(hsiC1/vipB/tssC) type VI secretion system tubule-forming protein VipB [HSI-1 (VF0334) - Effector delivery system (VFC0086)] [Pseudomonas aeruginosa PAO1]
O5	VFG013254(gb|WP_005694093)	5	112.0	91.8	3.62e-33	WP_005694093	msbB	LOS (VF0044) - Immune modulation (VFC0258)	Haemophilus influenzae Rd KW20	(msbB) lipid A biosynthesis (KDO)2-(lauroyl)-lipid IVA acyltransferase [LOS (VF0044) - Immune modulation (VFC0258)] [Haemophilus influenzae Rd KW20]
O5	VFG013315(gb|WP_005694490)	5	99.4	90.0	8.79e-29	WP_005694490	lgtF	LOS (VF0044) - Immune modulation (VFC0258)	Haemophilus influenzae Rd KW20	(lgtF) beta-1,4-glucosyltransferase [LOS (VF0044) - Immune modulation (VFC0258)] [Haemophilus influenzae Rd KW20]
O5	VFG013384(gb|WP_010869121)	5	100.0	90.0	2.4e-28	WP_010869121	lpxB	LOS (VF0044) - Immune modulation (VFC0258)	Haemophilus influenzae Rd KW20	(lpxB) lipid-A-disaccharide synthase [LOS (VF0044) - Immune modulation (VFC0258)] [Haemophilus influenzae Rd KW20]
O5	VFG000252(gb|WP_002215299)	4	100.0	92.0	1.5e-28	WP_002215299	siaC/synC	Capsule (VF0079) - Immune modulation (VFC0258)	Neisseria meningitidis MC58	(siaC/synC) polysialic acid capsule biosynthesis protein SiaC [Capsule (VF0079) - Immune modulation (VFC0258)] [Neisseria meningitidis MC58]
O5	VFG000256(gb|WP_002215287)	4	89.0	91.8	4.15e-24	WP_002215287	ctrB	Capsule (VF0079) - Immune modulation (VFC0258)	Neisseria meningitidis MC58	(ctrB) capsule polysaccharide export inner-membrane protein CtrB [Capsule (VF0079) - Immune modulation (VFC0258)] [Neisseria meningitidis MC58]
O5	VFG004773(gb|WP_000842036)	4	105.0	94.0	1.12e-29	WP_000842036	lip	Lipase (VF0012) - Exoenzyme (VFC0251)	Staphylococcus aureus subsp. aureus MW2	(lip) triacylglycerol lipase precursor [Lipase (VF0012) - Exoenzyme (VFC0251)] [Staphylococcus aureus subsp. aureus MW2]
O5	VFG013436(gb|WP_005693550)	4	98.6	91.8	4.5e-28	WP_005693550	htrB	LOS (VF0044) - Immune modulation (VFC0258)	Haemophilus influenzae Rd KW20	(htrB) lipid A biosynthesis lauroyl acyltransferase [LOS (VF0044) - Immune modulation (VFC0258)] [Haemophilus influenzae Rd KW20]
O5	VFG000079(gb|NP_463763)	3	102.0	94.0	1.87e-28	NP_463763	clpC	ClpC (VF0072) - Stress survival (VFC0282)	Listeria monocytogenes EGD-e	(clpC) endopeptidase Clp ATP-binding chain C [ClpC (VF0072) - Stress survival (VFC0282)] [Listeria monocytogenes EGD-e]
O5	VFG001214(gb|NP_253237)	3	92.0	90.0	4.57e-25	NP_253237	pilR	Type IV pili (VF0082) - Adherence (VFC0001)	Pseudomonas aeruginosa PAO1	(pilR) two-component response regulator PilR [Type IV pili (VF0082) - Adherence (VFC0001)] [Pseudomonas aeruginosa PAO1]
[truncated: 32 more rows]
